# Supplementary material for: Nitric Oxide Enhancing Resistance to PEG-Induced Water Deficiency is Associated with the Primary Photosynthesis Reaction in Triticum aestivum L
Source: Int J Mol Sci. 2018 Sep 18;19(9):2819. doi: 10.3390/ijms19092819 (PMC6164216; doi:10.3390/ijms19092819)
Supplement: Supplementary file 1 [file ijms-19-02819-s001.zip]

Archive with 14 entries (13 files):
- Supplementary materials/
- Supplementary materials/Fig. S2.jpg
- Supplementary materials/Fig. S4.jpg
- Supplementary materials/Fig.S1A.TIF
- Supplementary materials/Fig.S1B.TIF
- Supplementary materials/Fig.S3A.tiff
- Supplementary materials/Fig.S3B.tiff
- Supplementary materials/Fig.S3C.tiff
- Supplementary materials/Fig.S3D.tiff
- Supplementary materials/Supplemental table 1v.xlsx
- Supplementary materials/Supplemental table 2v.xlsx
- Supplementary materials/Supplemental table 3v.xls
- Supplementary materials/Supplemental table 4.pdf
- Supplementary materials/Supplemental table 5.pdf
