# Supplementary material for: Nitric Oxide Enhancing Resistance to PEG-Induced Water Deficiency is Associated with the Primary Photosynthesis Reaction in Triticum aestivum L
Source: Int J Mol Sci. 2018 Sep 18;19(9):2819. doi: 10.3390/ijms19092819 (PMC6164216; doi:10.3390/ijms19092819)
Supplement: Supplementary file 1 [file ijms-19-02819-s001.zip › Supplementary materials/Supplemental table 1v.xlsx]

## Sheet: phosphorylated peptides
Table S1. Full list of all phosphopeptides identified frompooideae Uniprot database in abundance in response to NO and Drought stress. A, normal water conditions; B, pretreated with 150 µmol/L sodium nitroprusside; C, drought induced by 20% PEG-6000; D, pretreated with 150 µmol/L sodium nitroprusside and then drought stressed by 20% PEG-6000.
Sequence	Protein Group Accessions	Modifications	phosphoRS Site Probabilities	phosphoRS Binomial Peptide Score	IonScore A2	IonScore B2	IonScore C2	MH+ [Da]	A1/REF	A2/REF	A3/REF	B1/REF	B2/REF	B3/REF	C1/REF	C2/REF	C3/REF	D1/REF	D2/REF	D3/REF
AVDAGMMEYDSDDNPIVVDK	M8ALN3	N-Term(iTRAQ4plex); M7(Oxidation); Y9(Phospho); K20(iTRAQ4plex)	Y(9): 50.0; S(11): 50.0	100.851	35.54	30.97	42.33	2568.11	1.14288	1.12224	0.90539	0.839779	0.907725	1.11072	1.21057	0.843725	0.942643	0.908316	1.16755	1.03346
AVDAGMMEYDSDDNPIVLDK	M8BZI5	N-Term(iTRAQ4plex); Y9(Phospho); K20(iTRAQ4plex)	Y(9): 50.0; S(11): 50.0	136.028			49.98	2566.13			1.16059			1.02597			0.946163			0.883635
GGGGFDGMYSPGGGLR	M8BJX8	N-Term(iTRAQ4plex); M8(Oxidation); S10(Phospho)	Y(9): 3.0; S(10): 97.0	136.804	14.78	18.52	21.33	1724.72	1.02431	0.949777	0.917432	0.999472	1.00254	0.976912	1.02277	1.02839	1.01119	0.917861	1.0161	1.04343
AVDAGMMEYDSDDNPIVVDK	M8ALN3	N-Term(iTRAQ4plex); S11(Phospho); K20(iTRAQ4plex)	Y(9): 2.9; S(11): 97.1	159.755	44.02	51.47	54.24	2552.11	0.87642	0.39326	0.910435	0.865569	1.22631	0.857359	1.11454	1.34351	1.1169	1.0861	0.959879	1.07038
EELDEEDEYEEDPEPMSDEGIQEPK	M8C2F8;M7ZCW0	N-Term(iTRAQ4plex); S17(Phospho); K25(iTRAQ4plex)	Y(9): 0.0; S(17): 100.0	103.6		23.24		3349.35		1.66595			0.97759			0.678029			0.807125
GLEKEEEDYFNESDEEDSVR	A0A077RSG4	N-Term(iTRAQ4plex); K4(iTRAQ4plex); S13(Phospho)	Y(9): 0.0; S(13): 100.0; S(18): 0.0	177.794	27.77		14.57	2787.19	1.1571		1.02946	0.884354		0.985168	1.09717		0.855243	0.841523		1.1432
GGGGFDGMYSPGGGLR	M8BJX8	N-Term(iTRAQ4plex); S10(Phospho)	Y(9): 0.0; S(10): 100.0	353.406	107.32	109.18	100.3	1708.73	1.04864	1.02724	1.01644	1.06843	0.986243	0.9306	0.939646	1.00928	1.06215	0.968331	0.991451	1.11771
AMNKPAEYDSDDEIIGTAR	M0Y4Z9	N-Term(iTRAQ4plex); M2(Oxidation); K4(iTRAQ4plex); S10(Phospho)	Y(8): 4.3; S(10): 95.7; T(17): 0.0	81.9945		16.83		2480.12		1.18393			1.14294			0.862508			0.87833
AMNKPAEYDSDDEIIGTAR	M0Y4Z9	N-Term(iTRAQ4plex); K4(iTRAQ4plex); S10(Phospho)	Y(8): 0.0; S(10): 100.0; T(17): 0.0	250.771	34.43	43.33	40.41	2464.13	1.21049	1.16964	1.02064	1.04746	1.02735	1.07571	0.870311	0.882554	0.973892	0.906242	0.824374	0.935054
LNLCEVYDMVPGLPR	M8CA03	N-Term(iTRAQ4plex); C4(Carbamidomethyl); Y7(Phospho)	Y(7): 100.0	64.488			12.56	1999.94			0.832628			1.02898			1.01329			1.10777
HGCHAQYMANMGSIASLVMAVIISSGGEDEHNMTR	A4UM57	N-Term(iTRAQ4plex); C3(Carbamidomethyl); M8(Oxidation); M11(Oxidation); S16(Phospho); M19(Oxidation); S24(Phospho)	Y(7): 0.1; S(13): 8.3; S(16): 63.9; S(24): 63.9; S(25): 63.9; T(34): 0.0	72.5949			19.88	4126.75			0.742765			1.2478			1.42215			0.541886
FIAPAYAQTQPETVFAESDSDGEEKK	M0YDR0	N-Term(iTRAQ4plex); S18(Phospho); S20(Phospho); K25(iTRAQ4plex); K26(iTRAQ4plex)	Y(6): 0.0; T(9): 0.0; T(13): 0.0; S(18): 100.0; S(20): 100.0	408.803	47.12	70.66	69.88	3450.58	0.803432	0.928122	1.1698	1.09773	1.02941	0.915255	1.05633	1.15706	0.966385	0.930975	1.00387	0.980687
FIAPAYAQTQPETVFAESDSDGEEK	M0YDR0	N-Term(iTRAQ4plex); S18(Phospho); S20(Phospho); K25(iTRAQ4plex)	Y(6): 0.0; T(9): 0.0; T(13): 0.0; S(18): 100.0; S(20): 100.0	320.804	23.14	65.86	65.53	3178.38	0.65467	0.809531	0.888737	1.18627	0.85201	1.04098	1.16537	1.19202	0.956967	0.962852	1.06369	0.977747
DAAAGYDSDDANAR	M7Z2B3	N-Term(iTRAQ4plex); S8(Phospho)	Y(6): 0.0; S(8): 100.0	385.438	91.34	82.64	80.95	1635.64	0.954085	0.97623	0.884241	1.15545	0.96984	1.01726	0.98085	1.05852	1.01981	0.953547	0.975274	1.06672
DAAAGYDSDDANANAR	M8C9M7	N-Term(iTRAQ4plex); S8(Phospho)	Y(6): 0.0; S(8): 100.0	391.521	80.58	73.55	95.64	1820.72	0.941366	0.964402	0.869064	0.915219	0.984926	0.974206	1.10216	1.0344	1.13723	1.00732	0.998026	1.00837
RRDDYSASPR	M8BQL1	N-Term(iTRAQ4plex); S6(Phospho); S8(Phospho)	Y(5): 50.9; S(6): 50.9; S(8): 98.2	97.1796			28.32	1526.63			1.27206			1.09889			0.954396			0.712053
GFVPYSPGSPTDPNVLVE	M7YHX4	N-Term(iTRAQ4plex); S6(Phospho); T11(Phospho)	Y(5): 50.0; S(6): 50.0; S(9): 50.0; T(11): 50.0	67.8416		17.7		2178.94		1.12591			0.785835			0.973819			1.09633
NDPNYDSDEEPYELIEAPATTPLEDYK	M7ZRM5	N-Term(iTRAQ4plex); S7(Phospho); K27(iTRAQ4plex)	Y(5): 4.2; S(7): 95.8; Y(12): 0.0; T(20): 0.0; T(21): 0.0; Y(26): 0.0	167.177			26.35	3496.54			0.971321			0.846193			1.1261			1.0143
NDPNYDSDEEPYELIEAPATTPLEDYKK	M7ZRM5	N-Term(iTRAQ4plex); S7(Phospho); K27(iTRAQ4plex); K28(iTRAQ4plex)	Y(5): 3.1; S(7): 96.8; Y(12): 0.1; T(20): 0.0; T(21): 0.0; Y(26): 0.0	103.994	18.2	15.85	11.9	3768.74		1.18324	0.655591	1.35172	1.28024	0.502464	1.46145	0.956958	1.72248	1.07413	0.670418	0.934496
MFAVYPPPPPR	A0A077S6J2	N-Term(Acetyl); Y5(Phospho)	Y(5): 100.0	77.412			22.28	1393.64
GFVPYSPGSPTDPNVLVE	M7YHX4	N-Term(iTRAQ4plex); S9(Phospho)	Y(5): 1.7; S(6): 48.3; S(9): 48.3; T(11): 1.7	151.341	31.98	29.25	22.57	2098.99	0.907777	0.957476	0.979107	0.857175	0.904184	0.847013	1.0248	0.955283	1.03778	1.15613	0.985712	1.33291
EDALYGVFGEGDSDYDSEEDEASR	W5CZF8	N-Term(iTRAQ4plex); S13(Phospho); S23(Phospho)	Y(5): 0.3; S(13): 96.0; Y(15): 35.6; S(17): 34.0; S(23): 34.0	75.4009	38.59	27.59	41.61	2959.09	0.675696	1.13444	1.26696	0.960881	1.0721	0.808191	1.73514	1.46285	1.16665	0.53069	1.11402	1.0579
AGEAYDYDPLDTRSY	M7ZT95	N-Term(iTRAQ4plex); S14(Phospho)	Y(5): 0.0; Y(7): 0.0; T(12): 33.3; S(14): 33.3; Y(15): 33.3	103.893	26.45	21.49		1959.81	0.830773	1.07342		0.752181	0.873855		1.22321	1.00499		1.1124	1.0364
AEQFYTVASDSETTGDDK	R7WFL9	N-Term(Acetyl); S9(Phospho); K18(iTRAQ4plex)	Y(5): 0.0; T(6): 0.0; S(9): 100.0; S(11): 0.0; T(13): 0.0; T(14): 0.0	233.835	94.12	86.8	87.05	2229.92	0.911819	0.573532	1.01564	0.637264	1.06287	0.968416	1.17946	1.2322	0.949166	1.1509	0.916829	1.16254
RPAGYPSSPR	M7Z8J5	N-Term(iTRAQ4plex); S8(Phospho)	Y(5): 0.0; S(7): 50.0; S(8): 50.0	133.449	25.28	20.15	17.07	1311.63	1.00086	0.815361	0.660364	1.36426	1.18803	0.999333	0.964477	0.988997	0.959361	0.607751	1.0534	1.18363
FGGGYSSVLVPSPR	M7YYG1	N-Term(iTRAQ4plex); S12(Phospho)	Y(5): 0.0; S(6): 0.0; S(7): 0.0; S(12): 100.0	357.45	68.55	73.72	65.6	1646.81	1.27501	1.21358	1.29075	1.00321	1.04317	1.10755	0.793916	0.814191	0.844016	1.01133	0.97843	0.833188
GVDYLVEASAAEAEAISATLAAVKARQVNGEAEELSDK	M7ZNC0	N-Term(iTRAQ4plex); Y4(Phospho); S17(Phospho); T19(Phospho); K24(iTRAQ4plex); S36(Phospho); K38(iTRAQ4plex)	Y(4): 99.5; S(9): 0.6; S(17): 100.0; T(19): 100.0; S(36): 100.0	84.103		6.57		4628.08		1.0612			0.736847			0.566347			1.61325
LPPYSTK		N-Term(iTRAQ4plex); T6(Phospho); K7(iTRAQ4plex)	Y(4): 33.3; S(5): 33.3; T(6): 33.3	127.346	31.41			1173.61
MLAYSTVGTPDYIAPEVLLK	M0YKP5	N-Term(iTRAQ4plex); S5(Phospho); K20(iTRAQ4plex)	Y(4): 24.7; S(5): 24.7; T(6): 24.7; T(9): 1.4; Y(12): 24.7	74.4513	19.31	24.42		2549.33	0.953191	0.693647		1.98642	1.54		0.512361	1.22085		0.729563	0.589425
VQLYEMNF	T1N9X5	N-Term(iTRAQ4plex); Y4(Phospho)	Y(4): 100.0	117.208	33.23	36.94	28.64	1267.56	1.50041	1.33012	1.29442	1.06554	1.21125	1.03339	0.768377	0.756937	0.917597	0.754045	0.79362	0.803387
VQLYEMNF	T1N9X5	N-Term(iTRAQ4plex); Y4(Phospho); M6(Oxidation)	Y(4): 100.0	75.9187	26.28	31.59	30.72	1283.55	1.02033	1.20179	1.09275	0.718198	1.11512	1.02529	1.05431	0.779989	0.985118	1.15644	0.97192	0.970724
AMFYNDMSPR	A0A077RVJ6	N-Term(iTRAQ4plex); M2(Oxidation); S8(Phospho)	Y(4): 0.1; S(8): 99.9	113.354	38.77	32.08		1471.59	1.01528	1.06999		0.946285	1.04129		1.09327	0.986174		0.891657	0.928219
LWQYGDVESDEEDQAPGGR	M8BTS5	N-Term(iTRAQ4plex); S9(Phospho)	Y(4): 0.0; S(9): 100.0	485.099	100.5	116.94	106.51	2375	0.919666	0.902664	0.981485	1.01439	0.908127	0.958127	1.01602	1.10077	1.06665	1.03665	1.03853	1.00153
LWQYGDVESDEDEQAPGGR		N-Term(iTRAQ4plex); S9(Phospho)	Y(4): 0.0; S(9): 100.0	199.137	38.58	36.1	32.51	2374.99
AMFYNDMSPR	A0A077RVJ6	N-Term(iTRAQ4plex); S8(Phospho)	Y(4): 0.0; S(8): 100.0	252.805	48.19	49.11	40.2	1455.59	1.08958	1.19094	1.07568	0.962171	0.932119	0.99952	1.02655	1.01938	1.01944	0.912411	0.883075	0.902985
GLAYDISDDQQDITR	M7ZAC1	N-Term(iTRAQ4plex); S7(Phospho)	Y(4): 0.0; S(7): 100.0; T(14): 0.0	389.603	75.17	71.56	69.06	1933.87	0.937424	0.990673	0.867988	1.03727	1.2222	1.09391	0.941007	0.781712	0.902191	1.04498	1.10805	1.13675
ELDYLDGAVSNPK	M7ZR60	N-Term(iTRAQ4plex); S10(Phospho); K13(iTRAQ4plex)	Y(4): 0.0; S(10): 100.0	159.73	30.98		37.35	1788.87	1.12477		1.26416	0.994827		0.918042	1.07985		0.931417	0.800782		0.902427
IDYRESDESGPGETGEEDQK	M0WXP9	N-Term(iTRAQ4plex); S6(Phospho); S9(Phospho); K20(iTRAQ4plex)	Y(3): 98.1; S(6): 1.9; S(9): 100.0; T(14): 0.0	221.833	45.63			2689.08	0.914637			0.77583			1.08858			1.13463
GGYENYLGMSDDELMAQCDMGTFK	M8CNQ7	N-Term(iTRAQ4plex); M9(Oxidation); S10(Phospho); M15(Oxidation); C18(Carbamidomethyl); M20(Oxidation); K24(iTRAQ4plex)	Y(3): 7.2; Y(6): 7.2; S(10): 85.6; T(22): 0.1	47.6182		13.86		3148.25		1.08187			1.04261			0.943122			0.95862
AGYGSESEPDDEAATVSLASDIDK	F2CV08	N-Term(iTRAQ4plex); Y3(Phospho); S7(Phospho); K24(iTRAQ4plex)	Y(3): 66.7; S(5): 66.7; S(7): 66.7; T(15): 0.0; S(17): 0.0; S(20): 0.0	128.619		24.78		2875.19		1.05431			0.82773			1.17592			0.882919
VIYIPANPPSPVPEGDEEEIADMEVDHEVFR	N1QV51	N-Term(iTRAQ4plex); S10(Phospho)	Y(3): 6.0; S(10): 94.0	46.4376			9.91	3717.73			0.924727			0.796218			1.34611			0.85423
IDYRESDESGPGETGEDQK	W5B7I6	N-Term(iTRAQ4plex); S6(Phospho); S9(Phospho); K19(iTRAQ4plex)	Y(3): 50.0; S(6): 50.0; S(9): 99.9; T(14): 0.0	170.793	25.51		14.94	2560.04	1.06078		1.11686	0.81764		0.789017	1.1188		1.01149	0.967918		1.05954
VLYEDDSEETEEEGDNLEEVGLR	W5G9T3	N-Term(iTRAQ4plex); S7(Phospho); T10(Phospho)	Y(3): 4.1; S(7): 96.0; T(10): 99.8	123.725			42.24	2973.19			1.15558			0.748312			1.02858			1.02832
HPYGGDSPSEYSGGGLPSSR	M0UKL5	N-Term(iTRAQ4plex); S7(Phospho)	Y(3): 3.6; S(7): 96.2; S(9): 0.2; Y(11): 0.0; S(12): 0.0; S(18): 0.0; S(19): 0.0	117.329	9.63	2.69	19.25	2230.95	1.11961	1.14484	1.16812	0.774086	0.858423	0.921902	1.14605	0.95949	0.829967	0.927711	1.03751	1.10011
LDYNTDDDFASAASPPNDVGPVGK	T1MPT4	N-Term(iTRAQ4plex); T5(Phospho); S14(Phospho); K24(iTRAQ4plex)	Y(3): 3.5; T(5): 96.5; S(11): 0.0; S(14): 100.0	363.434	93.84	96.3	88.46	2913.25	1.24459	1.09698	1.16092	1.26927	1.24139	1.32276	0.730772	0.787505	0.727794	0.883094	0.959218	0.875875
GVYQFVDK	N1QU32	N-Term(iTRAQ4plex); Y3(Phospho); K8(iTRAQ4plex)	Y(3): 100.0	150.45	24.22			1323.66	1.4068			1.209			0.610008			0.885
VIYILPCMSHCGTGKFFTELALNFSDIR	M7Y9V2	N-Term(iTRAQ4plex); C7(Carbamidomethyl); C11(Carbamidomethyl); K15(iTRAQ4plex); T18(Phospho); S25(Phospho)	Y(3): 1.9; S(9): 49.5; T(13): 49.5; T(18): 49.5; S(25): 49.5	51.6296		14.12		3737.75		1.56663						1.3745			0.946896
VDYLSGDETNR	M7Z2W5	N-Term(iTRAQ4plex); S5(Phospho)	Y(3): 1.8; S(5): 98.1; T(9): 0.0	123.109	29.27			1492.64	0.978722			1.07287			0.933032			1.02467
MEYAMFGSR	M8BYY6	N-Term(Acetyl); S8(Phospho)	Y(3): 1.6; S(8): 98.4	113.784	34.87	27.19		1213.44
APYPSRMAGTAAYADAPPTTAALAPSSAPPAAPHHR	M8BV17	N-Term(iTRAQ4plex); M7(Oxidation); T10(Phospho); S27(Phospho)	Y(3): 0.7; S(5): 33.1; T(10): 33.1; Y(13): 33.1; T(19): 25.0; T(20): 25.0; S(26): 25.0; S(27): 25.0	169.278		10.8		3860.75		2.39495						1.63029
LDYNTDDDFASAASPPNDVGPVGK	T1MPT4	N-Term(iTRAQ4plex); T5(Phospho); S11(Phospho); S14(Phospho); K24(iTRAQ4plex)	Y(3): 0.1; T(5): 99.9; S(11): 100.0; S(14): 100.0	418.859	78.41	95.25	96.46	2993.21	1.09606	0.899847	0.947649	1.25596	1.13236	1.00951	0.851861	0.897801	0.807339	1.08937	1.17555	1.15931
HPYGGDSPSEYSGGGLPSSR	M0UKL5	N-Term(iTRAQ4plex); S7(Phospho); S12(Phospho)	Y(3): 0.1; S(7): 99.9; S(9): 0.1; Y(11): 3.3; S(12): 96.6; S(18): 0.0; S(19): 0.0	272.604	28.31	43.48	63.65	2310.92	1.12836	0.945163	1.02923	0.860996	0.96246	1.18041	0.946381	0.966144	0.86174	1.12558	0.994946	1.03635
INYQQYDFSDTDAEAGK	M7ZS14	N-Term(iTRAQ4plex); T11(Phospho); K17(iTRAQ4plex)	Y(3): 0.0; Y(6): 1.2; S(9): 49.4; T(11): 49.4	65.7772	28.27			2333.03	1.1306			0.855226			0.927352			1.0817
INYQQYDFSDTDAEAGK	M7ZS14	N-Term(iTRAQ4plex); S9(Phospho); T11(Phospho); K17(iTRAQ4plex)	Y(3): 0.0; Y(6): 0.0; S(9): 100.0; T(11): 100.0	230.912	43.46	61.91	55.27	2412.99	0.917798	0.896907	0.914895	0.82562	0.867514	0.960688	0.990035	1.0988	1.06404	1.19333	1.10691	1.00593
GDYYGGSLDR	M8CA67	N-Term(iTRAQ4plex); S7(Phospho)	Y(3): 0.0; Y(4): 0.0; S(7): 100.0	246.452	32.1	45.66	45.76	1326.55	1.03624	1.16185	1.064	1.00109	1.17356	1.02867	1.02622	1.02488	1.04843	0.939226	0.811956	0.900094
LDYNTDDDFASAASPPNDVGPVGK	T1MPT4	N-Term(iTRAQ4plex); S14(Phospho); K24(iTRAQ4plex)	Y(3): 0.0; T(5): 0.0; S(11): 0.0; S(14): 100.0	382.071	99.17	107.71	89.5	2833.28	1.24952	1.51314	1.37802	1.224	1.25181	1.15699	0.686839	0.757599	0.791517	0.75557	0.708164	0.737236
LVYTNDAGEVVK	M7ZP63	N-Term(iTRAQ4plex); T4(Phospho); K12(iTRAQ4plex)	Y(3): 0.0; T(4): 100.0	254.448	75.05	35.11	42.49	1675.85	1.32116	1.26805	1.10213	1.0364	0.888233	1.05866	0.893862	0.970346	0.937444	0.884674	0.889084	0.900905
VLYEDDSEETEEEGDNLEEGGLR	M8A0M7	N-Term(iTRAQ4plex); S7(Phospho); T10(Phospho)	Y(3): 0.0; S(7): 100.0; T(10): 100.0	96.7746		25.7	12.24	2931.14		1.24938	1.08019		0.473909	1.21934		0.929892	0.817142		1.29074	0.915887
WNYDGSSTGQAPGEDSEVILYPQAIFK	C7DPL0;M7YLX8	N-Term(iTRAQ4plex); T8(Phospho); K27(iTRAQ4plex)	Y(3): 0.0; S(6): 33.3; S(7): 33.3; T(8): 33.3; S(16): 0.0; Y(21): 0.0	150.544		31.48	22.94	3340.55		1.43377	1.12109		1.02497	1.25257		0.653839	0.545609		0.985064	1.13902
DLYASNLNSPLSR	M7ZGY5	N-Term(iTRAQ4plex); S9(Phospho)	Y(3): 0.0; S(5): 2.0; S(9): 98.0; S(12): 0.0	121.146	11.11	30.14	15.04	1673.8	0.883787	0.899447	0.921197	0.817486	0.968616	1.01059	1.1469	1.00292	1.01809	1.09308	1.06658	1.00969
MDYISPER	I1GU01	N-Term(Acetyl); S5(Phospho)	Y(3): 0.0; S(5): 100.0	148.623	41.35	46.56	44.14	1132.44
MDYISPER	I1GU01	N-Term(Acetyl); M1(Oxidation); S5(Phospho)	Y(3): 0.0; S(5): 100.0	129.839			26.6	1148.43
DDYSASPR	M8BQL1	N-Term(iTRAQ4plex); S4(Phospho); S6(Phospho)	Y(3): 0.0; S(4): 100.0; S(6): 100.0	215.391	33.76	32.54	37.85	1214.43	0.869366	0.832522	0.946268	1.01317	0.959768	1.00007	1.04663	1.04827	0.987391	1.05434	1.08718	1.13486
AAYPDFEVQPPSPPR	M8AYQ6	N-Term(iTRAQ4plex); S12(Phospho)	Y(3): 0.0; S(12): 100.0	323.461	52.29	76.75	54.1	1894.89	0.869093	0.999261	0.923889	0.963723	1.05204	0.964218	1.02319	0.972985	1.00546	1.06385	0.984518	1.05221
VYSGIDLSKDEVTQTGK	M8CX86	N-Term(iTRAQ4plex); S3(Phospho); S8(Phospho); K9(iTRAQ4plex); K17(iTRAQ4plex)	Y(2): 97.2; S(3): 2.8; S(8): 100.0; T(13): 0.0; T(15): 0.0	137.492	18.91			2432.17	0.979414			0.924845			1.04493			1.02924
DYSSDIPGDIDNDQSLDVSK	M8BR44	N-Term(iTRAQ4plex); S3(Phospho); S4(Phospho); K20(iTRAQ4plex)	Y(2): 66.7; S(3): 66.7; S(4): 66.7; S(15): 0.0; S(19): 0.0	123.66			23.19	2631.1			1.02205			1.08841			0.978986			0.921653
DYSDPPPAPLFDAEELTK	F2CQF9	N-Term(iTRAQ4plex); S3(Phospho); K18(iTRAQ4plex)	Y(2): 50.0; S(3): 50.0; T(17): 0.0	213.862	67.67	52.07	59.72	2373.12	1.09816	0.983353	0.931693	1.10496	0.968876	1.03898	0.907418	1.0927	1.03568	0.872361	0.891946	0.987187
VYSGIDLSK	M8CX86	N-Term(iTRAQ4plex); S3(Phospho); K9(iTRAQ4plex)	Y(2): 50.0; S(3): 50.0; S(8): 0.0	122.165	35.38	45.78	41.88	1349.7	0.88573	1.03769	0.845203	0.929238	0.962167	0.887761	1.1761	0.97534	1.00438	0.967407	1.01932	1.22924
MYSAGPQQPVDFQLK	M0WGX1	N-Term(iTRAQ4plex); S3(Phospho); K15(iTRAQ4plex)	Y(2): 50.0; S(3): 50.0	90.1136		31.03		2077.01		0.521991			0.573739			1.45442			1.26177
GYSFNK	M7YWB1	N-Term(iTRAQ4plex); S3(Phospho); K6(iTRAQ4plex)	Y(2): 50.0; S(3): 50.0	122.417		35.29		1083.51		1.16242			1.02545			0.937261			0.912316
AYFDSADWVLGK	M8AEW2	N-Term(iTRAQ4plex); S5(Phospho); K12(iTRAQ4plex)	Y(2): 2.2; S(5): 97.8	115.527		39.06		1739.83		1.08055			1.07934			0.816159			1.05696
GYSPHRSPPPYGGR	N1QQ53	N-Term(iTRAQ4plex); S3(Phospho); S7(Phospho)	Y(2): 1.7; S(3): 98.3; S(7): 0.0; Y(11): 100.0	227.953	21.58	29.11	16.03	1831.78	0.976538	1.04985	1.02045	0.954075	1.00578	0.917447	1.09051	0.978758	1.00553	0.99516	0.999807	1.05784
IYYDSAGNEALICSESDEEIPQPEEEK	M8A1L1	N-Term(iTRAQ4plex); C13(Carbamidomethyl); S14(Phospho); S16(Phospho); K27(iTRAQ4plex)	Y(2): 1.6; Y(3): 1.6; S(5): 64.5; S(14): 66.1; S(16): 66.1	90.5434		25.53	22.95	3563.51		0.796146	0.966898		1.87153	0.987888		0.625509	0.963967		0.859647	1.07628
FYMEPDTSDSGSVASGAR	M8AVI1	N-Term(iTRAQ4plex); S10(Phospho); S12(Phospho); S15(Phospho)	Y(2): 0.4; T(7): 59.9; S(8): 59.9; S(10): 59.9; S(12): 59.9; S(15): 59.9	55.9284			13.46	2260.81			0.907671			0.85268			1.16133			1.02728
GYSYSPSPPPR	M8B3G3	N-Term(iTRAQ4plex); S3(Phospho); S5(Phospho); S7(Phospho)	Y(2): 0.1; S(3): 99.8; Y(4): 2.8; S(5): 97.3; S(7): 100.0	174.276		42.49	23.67	1591.58		0.972305	0.855218		0.913807	1.00894		1.08572	1.0685		0.996791	1.02148
EYPDAYVR	M8AQ24;M7Y565;M8BIS3	N-Term(iTRAQ4plex); Y6(Phospho)	Y(2): 0.0; Y(6): 100.0	183.307	36.74	32.83	34.68	1236.54	1.06333	1.17338	1.12089	1.15873	1.35192	1.29752	0.862122	0.787334	0.857497	0.865288	0.797628	0.899212
VYLGPETTR	A0A077RYA3	N-Term(iTRAQ4plex); T7(Phospho)	Y(2): 0.0; T(7): 98.7; T(8): 1.3	107.703	23.66		20.75	1259.62	1.05411		1.18535	1.147		0.985274	0.88276		0.875583	0.942724		0.978193
FYMEPDTSDSGSVASGAR	M8AVI1	N-Term(iTRAQ4plex); S8(Phospho); S12(Phospho)	Y(2): 0.0; T(7): 50.0; S(8): 50.0; S(10): 50.0; S(12): 50.0; S(15): 0.0	131.318	31.01	25.2	31.22	2180.84	0.944466	1.01275	0.859597	1.16168	1.18976	1.02421	0.949693	1.07657	0.974578	0.976617	0.892536	1.10683
FYMEPDTSDSGSVASGAR	M8AVI1	N-Term(iTRAQ4plex); S8(Phospho)	Y(2): 0.0; T(7): 24.8; S(8): 24.8; S(10): 24.8; S(12): 24.8; S(15): 0.7	130.473	24.12	20.25	15.8	2100.87	1.0526	0.934935	1.03756	0.970431	0.916926	1.00484	1.08555	1.06546	0.87554	0.885486	1.04789	1.09598
FYMEPDTSDSGSVASGAR	M8AVI1	N-Term(iTRAQ4plex); M3(Oxidation); S8(Phospho)	Y(2): 0.0; T(7): 24.8; S(8): 24.8; S(10): 0.7; S(12): 24.8; S(15): 24.8	73.3909	11.1			2116.87	0.949408			0.953473			0.898362			1.18598
GYIEGEGGEGLPGDTEISMSPR	M8BVY2	N-Term(iTRAQ4plex); T15(Phospho)	Y(2): 0.0; T(15): 33.3; S(18): 33.3; S(20): 33.3	114.33		15.58		2475.09		0.94573			0.791204			0.969751			1.24427
DYDVAALASNLSQAFK	R7W9V5	N-Term(iTRAQ4plex); S9(Phospho); K16(iTRAQ4plex)	Y(2): 0.0; S(9): 50.0; S(12): 50.0	103.644		39.33	21.29	2081.02		1.80653	0.922472		1.42082	0.914646		0.996347	1.04985			0.968861
IYLHEEGVSGDR	M8AGD8	N-Term(iTRAQ4plex); S9(Phospho)	Y(2): 0.0; S(9): 100.0	171.055	37.12	30.59		1598.73	0.747493	0.475417		1.0123	0.951533		1.15118	1.36534		1.04317	0.972575
KYDNQLSDSSEDALDGR	M8B9U9	K1(iTRAQ4plex); N-Term(iTRAQ4plex); S7(Phospho); S9(Phospho); S10(Phospho)	Y(2): 0.0; S(7): 100.0; S(9): 100.0; S(10): 100.0	100.612			18.95	2440.95			1.08736			0.683432			0.925518			1.27454
AYLFPQSPAR	F2D5M0	N-Term(iTRAQ4plex); S7(Phospho)	Y(2): 0.0; S(7): 100.0	156.84	28.57	29.61	19.67	1373.67	1.08707	0.974478	0.86365	0.935484	1.03928	1.08804	0.962984	0.933153	1.0209	1.00864	1.01958	0.936705
GYAPLSPPR	F2DNP7	N-Term(iTRAQ4plex); S6(Phospho)	Y(2): 0.0; S(6): 100.0	230.499	41.75	48.64	47.13	1181.58	0.977528	0.973014	0.88361	1.02036	1.10165	1.05387	0.968751	0.955995	0.971393	1.01589	0.994686	1.05327
LYPASAGSSPSR	F2DL46	N-Term(iTRAQ4plex); S5(Phospho); S9(Phospho)	Y(2): 0.0; S(5): 66.7; S(8): 66.7; S(9): 66.7; S(11): 0.0	152.452	11.39	14.37	20.74	1496.63	0.671747	0.543944	0.569495	0.518452	0.877949	0.73886	1.39671	1.39242	1.39829	1.26043	1.06444	1.16975
AYFDSADWALGK	T1NCC5	N-Term(iTRAQ4plex); S5(Phospho); K12(iTRAQ4plex)	Y(2): 0.0; S(5): 100.0	345.882	67.94	72.54	67.96	1711.8	1.25397	1.28551	1.22359	0.857871	0.872856	0.877864	0.915829	0.921489	0.899875	0.975489	0.98339	1.04104
KYDDSPPPR	M8C5I4	N-Term(iTRAQ4plex); K1(iTRAQ4plex); S5(Phospho)	Y(2): 0.0; S(5): 100.0	204.819	50.14	38.97	42.47	1442.69	0.93094	0.863774	0.885997	1.04739	1.02423	0.981608	1.00941	1.06296	1.03304	1.00392	0.97407	1.06792
GYFDSPPR	M7YJW0	N-Term(iTRAQ4plex); S5(Phospho)	Y(2): 0.0; S(5): 100.0	189.768	38.71	40.93	36.46	1162.51	0.85705	0.895747	0.907123	1.07485	0.997855	1.09558	1.05095	1.01009	1.0731	0.952684	1.07195	0.914952
LYIPSPDSDGHQLGLEALASPPSR	M8B639	N-Term(iTRAQ4plex); S20(Phospho)	Y(2): 0.0; S(5): 0.2; S(8): 0.2; S(20): 96.1; S(23): 3.6	77.8268		18.88		2744.35		1.04171			1.33955			0.898646			0.799881
EYPSGSPFASDAPPSASYDR	T1M580	N-Term(iTRAQ4plex); S6(Phospho)	Y(2): 0.0; S(4): 50.0; S(6): 50.0; S(10): 0.0; S(15): 0.0; S(17): 0.0; Y(18): 0.0	184.401	36.18	26.92	25.05	2325.01	0.968216	0.97553	0.913549	1.06233	1.05414	1.1411	1.02797	0.933257	0.864632	0.96885	1.0333	1.07615
NYDSDGSR	M8CA67	N-Term(iTRAQ4plex); S4(Phospho)	Y(2): 0.0; S(4): 100.0; S(7): 0.0	111.641			27.4	1137.43			0.921426			1.02918			1.14915			0.874669
QYSSGGTEK	M7ZBB0	N-Term(iTRAQ4plex); S3(Phospho); K9(iTRAQ4plex)	Y(2): 0.0; S(3): 99.9; S(4): 0.0; T(7): 0.0	144.062	32.53	38.11	35.82	1324.6	0.973604	1.04939	1.05857	1.00556	0.997331	0.958876	1.12356	1.06222	1.10165	0.848243	0.874048	0.826216
LYVPADDDLDDIAFSDDAAAPSDAAEGGK	M8ALN3	N-Term(iTRAQ4plex); S15(Phospho); K29(iTRAQ4plex)	Y(2): 0.0; S(15): 99.9; S(22): 0.1	112.49	24.76		37.75	3292.45	0.630252		0.968119	0.694413		1.26649	1.09152		0.860731	1.47182		0.948031
DYDVAALANNLSQAFR	A0A077RSJ4	N-Term(iTRAQ4plex); S12(Phospho)	Y(2): 0.0; S(12): 100.0	59.1335	26.47	26.59	26.14	1991.94								3.51871	1.31758	3.74491	3.66572	2.42272
EYEDEDDEESEEDDEER	M7YTT3	N-Term(iTRAQ4plex); S10(Phospho)	Y(2): 0.0; S(10): 100.0	119.12	12.48	18.01		2385.8	0.943484	1.02784		0.637147	0.89919		1.1795	1.39344		1.47504	0.648848
IGHGGGDGGDDDGDDDDYFDDSDDGEEEDGGLFR	N1QYM9	N-Term(iTRAQ4plex); S22(Phospho)	Y(18): 0.0; S(22): 100.0	333.629	29.49	98.03	104.26	3759.35	0.810929	1.09007	1.05931	0.737876	1.09819	0.876576	0.961581	1.20017	0.835763	1.94013	0.911199	1.1386
LKEEPEIHADPAMDPNYESPEEPEEDAER	M0W1H7	N-Term(iTRAQ4plex); K2(iTRAQ4plex); S19(Phospho)	Y(17): 50.0; S(19): 50.0	143.892	22.17	18.78	4.88	3734.65	1.3785	1.29728	0.886584	1.55278	0.987709	1.10515	1.19942	0.984557	1.15635		1.13964	0.832238
DLQPDDVVADDDIRYDSDDNREPK	M8C2F8	N-Term(iTRAQ4plex); S17(Phospho); K24(iTRAQ4plex)	Y(15): 50.0; S(17): 50.0	93.036		17.03		3173.42		0.810496			1.417			0.980101			0.84286
EEPEIHADPAMDPNYESPEEPEEDAER	M0W1H7	N-Term(iTRAQ4plex); S17(Phospho)	Y(15): 2.5; S(17): 97.5	136.546	19	15.98		3349.35	0.648809	0.938512		1.46423	1.44862		0.484189	0.855405		1.45588	0.842257
MEEAAAGAGEEEVYCAVGK	N1QYA1	N-Term(Acetyl); Y14(Phospho); C15(Carbamidomethyl); K19(iTRAQ4plex)	Y(14): 100.0	55.2213		13.32		2236.93		0.974499			1.00761			1.00252			1.013
EAEEEQEQQEEEYESDLDDAPLPAVR	M8CM45	N-Term(iTRAQ4plex); S15(Phospho)	Y(13): 2.9; S(15): 97.1	149.683	33.26	38.81	44.61	3272.39	0.765027	0.620591	0.986356	0.705806	2.25261	1.3325	0.772422	0.759211	0.700409	1.68376	0.559042	1.05323
VLVPGEPNIAYICSR	R7WFM5	N-Term(iTRAQ4plex); C13(Carbamidomethyl); S14(Phospho)	Y(11): 1.8; S(14): 98.2	164.233	26.5	33.4	30.03	1911.95	1.05437	1.04246	1.09422	1.10815	0.920087	1.0143	0.914522	0.991844	1.04042	0.902896	1.06605	1.0304
DEVGQNVQGYEGSDK	M7ZRZ9	N-Term(iTRAQ4plex); S13(Phospho); K15(iTRAQ4plex)	Y(10): 50.0; S(13): 50.0	104.852	34.94	32.98	23.23	1992.88	1.15423	0.892429	1.09393	1.16731	1.04386	0.99183	0.652197	1.02367	0.847931	1.092	0.981024	1.04881
ENPLALLGQYSDDEEEDEVATDQPIGETK	M8C9P6	N-Term(iTRAQ4plex); S11(Phospho); K29(iTRAQ4plex)	Y(10): 50.0; S(11): 50.0; T(21): 0.1; T(28): 0.0	123.421	29.77	46.61		3573.63	0.934	0.820158		1.17965	0.696988		0.841609	1.44187		0.716462	1.00173
DEVGQPVQGYEGSDK	A0A077RFM6	N-Term(iTRAQ4plex); S13(Phospho); K15(iTRAQ4plex)	Y(10): 0.1; S(13): 99.9	128.754			25.83	1975.89			1.15867			0.829416			1.09054			0.897824
YGTLEEDSEEDSEDEYESPEEDSILK	T1LIJ6	N-Term(iTRAQ4plex); S12(Phospho); Y16(Phospho); K26(iTRAQ4plex)	Y(1): 8.8; T(3): 8.8; S(8): 58.5; S(12): 58.5; Y(16): 58.5; S(18): 6.9; S(23): 0.1	48.0804			22.88	3485.37			0.609265			0.672856			1.09301			1.5324
YSEHQPIGTAAQGGGADEK	M7YS75	N-Term(iTRAQ4plex); Y1(Phospho); K19(iTRAQ4plex)	Y(1): 50.0; S(2): 50.0; T(9): 0.0	74.4033	16.95	15.25		2284.05	1.03484	0.907034		0.754878	0.990348		1.31946	1.07851		0.833275	1.0031
YFNNSDDDEGGDAAK	N1QZY6	N-Term(iTRAQ4plex); S5(Phospho); K15(iTRAQ4plex)	Y(1): 3.4; S(5): 96.6	58.3996		16.65		1985.8		0.86858			1.12631			1.18201			0.817849
YRTPSPECSHVR	M8BU39	N-Term(iTRAQ4plex); T3(Phospho); S5(Phospho); C8(Carbamidomethyl)	Y(1): 2.6; T(3): 97.4; S(5): 100.0; S(9): 0.0	199.616	57.27	53.91	43.92	1792.74	1.02229	0.999863	0.855734	0.992789	0.996175	0.921672	1.01104	1.02017	1.05574	0.965973	0.963452	1.07221
YDDSPPPR	M8C5I4	N-Term(iTRAQ4plex); S4(Phospho)	Y(1): 1.9; S(4): 98.1	108.039	32.83	29.47	29.63	1170.49	0.930321	1.0831	0.756174	0.958285	0.988628	1.05608	1.02758	0.915797	1.0945	1.05857	1.02935	1.04927
YTSDGEAAAAK	F2ELD1	N-Term(iTRAQ4plex); S3(Phospho); K11(iTRAQ4plex)	Y(1): 1.3; T(2): 49.4; S(3): 49.4	64.6922		14.35		1451.67		1.17835			1.13856			0.842658			0.907103
YSIPPLDK	M7ZNK2	N-Term(iTRAQ4plex); S2(Phospho); K8(iTRAQ4plex)	Y(1): 1.1; S(2): 98.9	126.424		29.36		1300.68		1.17595			1.1535			0.952704			0.782447
YDGSDRLSVPDSIPER	M7ZZU0	N-Term(iTRAQ4plex); S4(Phospho); S8(Phospho); S12(Phospho)	Y(1): 0.3; S(4): 99.8; S(8): 99.8; S(12): 100.0	166.091		24.81	27.17	2189.87		0.819539	0.935142		1.07609	0.870708		1.00132	1.02353		1.08663	1.14065
YTARSITPPADR	W5I0E2	N-Term(iTRAQ4plex); S5(Phospho); T7(Phospho)	Y(1): 0.2; T(2): 3.7; S(5): 96.1; T(7): 100.0	105.748	17.89			1651.74	0.968934			0.966888			1.10626			0.938389
YAVYDLDFVSEDSAGDTPR	Q43655	N-Term(iTRAQ4plex); S13(Phospho)	Y(1): 0.0; Y(4): 0.0; S(10): 4.3; S(13): 91.4; T(17): 4.3	98.489	27.31	28.34	25.21	2344.01	0.897797	0.882163	1.00716	1.19959	1.0963	1.00522	0.834092	1.03742	0.955719	1.08382	0.929325	1.03172
YPAHTALATDEEEASET	M7Z1S0	N-Term(iTRAQ4plex); T9(Phospho)	Y(1): 0.0; T(5): 0.0; T(9): 100.0; S(15): 0.0; T(17): 0.0	324.127	90.79	90.86	84.14	2058.87	0.982683	1.11546	1.04347	1.09269	0.970455	1.01988	0.834008	0.941554	0.898838	0.997501	0.971495	0.989426
YANTPSSYSPR	M7ZCQ0	N-Term(iTRAQ4plex); S9(Phospho)	Y(1): 0.0; T(4): 0.5; S(6): 24.9; S(7): 24.9; Y(8): 24.9; S(9): 24.9	108.353			24.88	1466.64			1.11574			1.14205			0.969419			0.800206
YQTKSPTPQQTGNR	M8BUE9	N-Term(iTRAQ4plex); K4(iTRAQ4plex); S5(Phospho)	Y(1): 0.0; T(3): 0.1; S(5): 99.9; T(7): 0.0; T(11): 0.0	124.703		21.57		1973.97		0.781861			0.968295			1.44201			0.744912
YGTLEEDSEEDSEDEYESPEEDSILK	T1LIJ6	N-Term(iTRAQ4plex); S12(Phospho); K26(iTRAQ4plex)	Y(1): 0.0; T(3): 0.0; S(8): 0.0; S(12): 100.0; Y(16): 0.0; S(18): 0.0; S(23): 0.0	386.056	94.75	85.47	87.33	3405.4	0.484588	1.12462	0.8029	0.919307	0.705039	0.673369	1.33438	1.15585	1.40642	1.15282	0.978618	0.954085
YPTSTPSCTPFGGR	M7ZK56	N-Term(Acetyl); C8(Carbamidomethyl); T9(Phospho)	Y(1): 0.0; T(3): 0.0; S(4): 0.0; T(5): 0.1; S(7): 0.1; T(9): 99.9	102.34		21.83		1649.67
YEDLKEPIVAEPEPEPAMIPVTVEPEESPR	M7Z3E0	N-Term(iTRAQ4plex); K5(iTRAQ4plex); S28(Phospho)	Y(1): 0.0; T(22): 0.0; S(28): 100.0	256.303	38.52	33.79	21.66	3758.83	0.971555	1.25292	1.49364	2.1269	0.899304	0.643887	0.815505	1.28379	0.670311	1.39795	0.895465	0.928964
YTSDGEAAEAK	F2D6R8	N-Term(iTRAQ4plex); S3(Phospho); K11(iTRAQ4plex)	Y(1): 0.0; T(2): 1.6; S(3): 98.4	154.972	34.18	56.19	44.56	1509.67	0.901712	1.21733	1.19991	1.05041	1.12334	1.02466	1.12924	0.776652	0.834533	0.902197	0.922897	0.976531
YTLDESDDDFPPR	M8A2Q7	N-Term(iTRAQ4plex); S6(Phospho)	Y(1): 0.0; T(2): 0.0; S(6): 100.0	180.984	44.69	52.92	49.94	1793.74	0.998589	0.997312	0.973937	0.949213	0.944241	1.01204	1.03215	1.03702	1.00061	0.975371	0.988566	1.02061
YTQDSDDSDTESHR	M7YET6	N-Term(iTRAQ4plex); S5(Phospho); S8(Phospho); S12(Phospho)	Y(1): 0.0; T(2): 0.0; S(5): 100.0; S(8): 100.0; T(10): 0.0; S(12): 100.0	288.673	70.01	62.71	51.81	2039.64	0.84194	0.857882	0.956896	0.640778	0.856995	0.682391	0.949008	0.951683	0.981436	1.26584	1.40041	1.30232
YTQDSDDSDTESHR	M7YET6	N-Term(iTRAQ4plex); S5(Phospho); S8(Phospho)	Y(1): 0.0; T(2): 0.0; S(5): 100.0; S(8): 100.0; T(10): 0.0; S(12): 0.0	382.688	81.93	97.46	80.21	1959.68	0.920268	0.961263	0.948731	0.9349	0.969866	0.948142	1.04398	1.04153	1.0584	1.04262	1.06829	1.02808
YAKPEDAGITPEDNSSDEELSEEDDDDSGDDEPILGHADP	M7ZT80	N-Term(iTRAQ4plex); K3(iTRAQ4plex); S15(Phospho); S16(Phospho); S21(Phospho); S28(Phospho)	Y(1): 0.0; T(10): 18.9; S(15): 95.3; S(16): 95.3; S(21): 95.3; S(28): 95.3	82.4388			13.73	4896.81						2.09891			0.816043			1.15599
YEGNAAAAVTGGSPPTKPSGFSDQPDGR	M8BPK2	N-Term(iTRAQ4plex); S13(Phospho); K17(iTRAQ4plex)	Y(1): 0.0; T(10): 1.6; S(13): 98.4; T(16): 0.0; S(19): 0.0; S(22): 0.0	264.376	52.46	48.14	14.82	3102.47	0.983952	0.924904	1.01006	1.1071	0.925332	1.05803	1.03602	0.976958	0.923983	0.978244	1.18663	1.02056
YNLLPSSPSDEER	M8BYV4	N-Term(iTRAQ4plex); S6(Phospho); S7(Phospho); S9(Phospho)	Y(1): 0.0; S(6): 100.0; S(7): 100.0; S(9): 100.0	155.05			25.17	1890.71			1.00465			0.917941			1.03652			1.02905
YADDDSDLAE	A0A077RZY9	N-Term(iTRAQ4plex); S6(Phospho)	Y(1): 0.0; S(6): 100.0	136.7	31.8	26.88	35.85	1337.49	1.22371	0.910591	0.792285	0.812585	1.01822	1.12964	1.02677	1.09614	1.09528	0.930307	0.959455	0.96521
YGLGSPAGPGAMGTR	M8CDJ0	N-Term(iTRAQ4plex); S5(Phospho)	Y(1): 0.0; S(5): 100.0; T(14): 0.0	244.574	54.44	50.12	52.01	1615.75	0.978238	0.960907	1.04853	1.10127	1.04508	0.99075	0.995118	1.04146	0.945984	0.933591	0.937327	0.961995
YDPNSNRLSDDENR	M8CJ53	N-Term(iTRAQ4plex); S9(Phospho)	Y(1): 0.0; S(5): 0.1; S(9): 99.9	133.655	12.8			1918.8	0.902047			1.0271			1.01561			1.0414
YLGGSGDPAYPGGPIFNPLGFGTK	F2DAN8	N-Term(iTRAQ4plex); T23(Phospho); K24(iTRAQ4plex)	Y(1): 0.0; S(5): 0.0; Y(10): 0.0; T(23): 100.0	254.821	56.75	35.83	38.21	2750.34	1.05901	1.10934	1.34384	1.18604	0.861565	1.57842	0.684406	1.12346	0.810947	1.32764	0.778316	0.389458
YAESETDSER	M8CJ53	N-Term(iTRAQ4plex); S4(Phospho); T6(Phospho)	Y(1): 0.0; S(4): 100.0; T(6): 100.0; S(8): 0.0	180.59	46.22	53.32	45.63	1490.52	1.1993	0.987734	0.958867	0.83491	0.887122	0.862932	0.997743	1.04156	1.05686	0.965012	1.05718	1.08702
YAGSPLSDLEK	M0XMX4;M8B9U9	N-Term(iTRAQ4plex); S4(Phospho); S7(Phospho); K11(iTRAQ4plex)	Y(1): 0.0; S(4): 100.0; S(7): 100.0	273.53	57.13	70.99	68.3	1627.73	0.855756	1.01997	0.920996	1.20032	1.06014	1.07602	0.89418	0.925798	0.94934	1.05777	1.0004	1.07345
YESSLSPHR	M7YJW0	N-Term(iTRAQ4plex); S4(Phospho); S6(Phospho)	Y(1): 0.0; S(3): 2.3; S(4): 97.8; S(6): 99.9	162.347	35.12	34.34	22.91	1379.55	1.05331	0.937093	1.11474	1.0627	1.00692	1.01934	0.972694	1.00187	0.986991	1.03322	1.04495	0.888024
YASSDALLR	M8CTF4	N-Term(iTRAQ4plex); S3(Phospho); S4(Phospho)	Y(1): 0.0; S(3): 100.0; S(4): 100.0	202.97	42.47	38.42	34.87	1299.55	0.637822	0.581414	0.620141	0.75826	0.732091	0.714999	1.25887	1.29952	1.3198	1.21773	1.28471	1.22058
YSAYGSDEEDDEEGGGGR	M8CB73	N-Term(iTRAQ4plex); S6(Phospho)	Y(1): 0.0; S(2): 0.0; Y(4): 0.0; S(6): 100.0	434.2	109.5	106.85	110.75	2116.78	0.904063	0.870296	0.866213	0.855366	0.902687	0.920651	0.969829	1.0076	1.03442	1.23785	1.19728	1.16511
YSIDGGRSGLASDLR	N1QW51	N-Term(iTRAQ4plex); S8(Phospho); S12(Phospho)	Y(1): 0.0; S(2): 0.0; S(8): 100.0; S(12): 100.0	93.7749			19.55	1870.82			0.689291			0.931396			1.36795			0.926784
YLAQQQVEAVDSV	N1QVT0	N-Term(iTRAQ4plex); S12(Phospho)	Y(1): 0.0; S(12): 100.0	241.397	68.08	64.7	62.16	1673.79	1.23343	1.14384	1.02966	0.920768	0.92148	0.839251	1.00536	0.976086	1.08339	0.890166	1.0436	0.978205
AAAALATPTGLLKLPPSYEPPSSPSFGTTYGRHSR	M8ARJ7	N-Term(Acetyl); T7(Phospho); T9(Phospho); K13(iTRAQ4plex); Y30(Phospho); S34(Phospho)	Too many isoforms			28.12		4104.76					4.57231
AAALAAPTGLLKLPPSYAPPSSPSPPLSSTSYGR	M7ZSB1	N-Term(Acetyl); K12(iTRAQ4plex); S16(Phospho); S21(Phospho); S22(Phospho); S24(Phospho); S28(Phospho); S29(Phospho)	Too many isoforms			21.5	12.86	3988.67		1.24295	1.49403		0.550903	1.33177		1.20835	0.948444		1.08991	0.599386
GIQVAPPSSSLGAGCMRLSRSPSSSSLATWSAGIAR	D8L9P0	N-Term(Acetyl); C15(Carbamidomethyl); S24(Phospho); S25(Phospho); S26(Phospho); T29(Phospho); S31(Phospho)	Too many isoforms		11.46			4044.65
IVGVVEENTSGDASVDHVTEDK	R7WDD3	N-Term(iTRAQ4plex); T9(Phospho); S10(Phospho); K22(iTRAQ4plex)	T(9): 97.1; S(10): 97.1; S(14): 5.9; T(19): 0.0	190.523	37.23	51.01	30.5	2748.22	1.11689	0.865635	1.03628	0.876833	1.01111	1.11559	0.98492	1.04099	0.999927	1.01464	0.949166	0.959171
AFHPEGGLTSDSD	M8BKL2	N-Term(iTRAQ4plex); S10(Phospho); S12(Phospho)	T(9): 9.2; S(10): 95.4; S(12): 95.4	41.7906			13.14	1636.61			1.02527			0.939949			1.01937			1.00283
DIEVEPNNTSPGR	M8BKH1	N-Term(iTRAQ4plex); S10(Phospho)	T(9): 50.0; S(10): 50.0	133.412	20.12	26.92	22.07	1651.74	1.09423	0.992993	0.946679	1.1696	1.09698	1.08604	0.772803	1.06776	1.06692	1.01417	0.842675	0.883065
NIDNMDDNTGSSPDSSPK	M7YR73	N-Term(iTRAQ4plex); T9(Phospho); S11(Phospho); K18(iTRAQ4plex)	T(9): 48.2; S(11): 48.2; S(12): 71.1; S(15): 28.5; S(16): 4.0	41.999	16.28	15.86		2341.92	1.09391	1.20991		0.916493	1.14126		0.965749	0.805881		1.02156	0.917333
IVGVVEENTSGDASVDHVTEDK	R7WDD3	N-Term(iTRAQ4plex); T9(Phospho); S10(Phospho); S14(Phospho); K22(iTRAQ4plex)	T(9): 100.0; S(10): 100.0; S(14): 100.0; T(19): 0.1	64.3641			17.92	2828.19			0.941482			1.22776			1.03511			0.811002
AFHPEGGLTSDSD	M8BKL2	N-Term(iTRAQ4plex); T9(Phospho); S10(Phospho); S12(Phospho)	T(9): 100.0; S(10): 100.0; S(12): 100.0	229.141			39.32	1716.57			0.992981			0.897786			0.988188			1.05242
AFHPDGGLTSDSD	M7Z0D4	N-Term(iTRAQ4plex); T9(Phospho); S10(Phospho); S12(Phospho)	T(9): 100.0; S(10): 100.0; S(12): 100.0	141.079			26.89	1702.56			0.934184			1.03931			1.09964			0.979929
GGGDDDDDTDDDDWIGGPR	M7ZH73	N-Term(iTRAQ4plex); T9(Phospho)	T(9): 100.0	104.148	8.39		27.57	2216.81	0.918901		0.998294	1.01771		0.8373	1.1258		1.0101	0.916529		1.09419
GDDWEHEETFTDDDEAVDIDPEER	R7WFX2	N-Term(iTRAQ4plex); T11(Phospho)	T(9): 0.0; T(11): 100.0	483.654	116.64	91.56	71.49	3088.2	1.14618	1.03455	0.999502	0.796556	0.907766	0.761255	1.1375	1.04275	0.974652	1.07806	1.03325	1.24428
LGECGAPGTPAIPLAENSEGEEEAESVAAR	M7YNK8	N-Term(iTRAQ4plex); C4(Carbamidomethyl); S18(Phospho)	T(9): 0.0; S(18): 97.0; S(26): 3.0	105.572	23.04	22.08	22.01	3235.46	1.0591	0.907828	0.603068	1.87978	0.826912	1.41357	0.752865	1.51608	0.949098	0.473435	0.677621	1.05402
IGEEELEETNPLAIVPDSNPIPSPR	M8C5W4	N-Term(iTRAQ4plex); S23(Phospho)	T(9): 0.0; S(18): 2.1; S(23): 97.9	179.781		46.92	45.06	2940.43		1.13607	0.844897		0.932355	0.716208		0.889474	1.44398		1.01038	0.858571
NQAPKPPATGSP	M7YFL6	N-Term(iTRAQ4plex); K5(iTRAQ4plex); S11(Phospho)	T(9): 0.0; S(11): 100.0	379.078	58.09	68.12	40.84	1532.77	0.975329	0.906857	1.02117	1.02518	0.87818	0.965608	0.968304	1.06389	0.991826	1.01349	1.10577	1.0081
AAALNIVPTSTGAAK	F2CWJ3;F2D714	N-Term(iTRAQ4plex); S10(Phospho); K15(iTRAQ4plex)	T(9): 0.0; S(10): 1.7; T(11): 98.2	173.035	39.34	49.23	37.81	1752.95	0.979336	0.937235	1.11441	1.13738	1.12618	1.00944	0.914902	0.914094	1.02197	0.976302	0.951097	0.828966
KQPLLVNTGSWYR	M7YSU4	N-Term(iTRAQ4plex); K1(iTRAQ4plex); S10(Phospho)	T(8): 97.8; S(10): 1.1; Y(12): 1.1	226.388	31.64	38.67	34.65	1930.02	0.612661	0.495221	0.841733	0.477175	0.499699	0.62633	1.38649	1.38027	1.27769	1.4541	1.33138	1.31178
AMAAMMITLAVITSSIAIASNVMSSINGEVK	M0VQA3	N-Term(iTRAQ4plex); M5(Oxidation); M6(Oxidation); S24(Phospho); S25(Phospho); K31(iTRAQ4plex)	T(8): 96.8; T(13): 1.1; S(14): 1.1; S(15): 1.1; S(20): 1.0; S(24): 2.0; S(25): 96.7	85.435		11.21		3604.72		1.15587			1.03879			0.964438			0.878686
AMAAMMITLAVITSSIAIASNVMSSINGEVK	M0VQA3	N-Term(iTRAQ4plex); M5(Oxidation); M6(Oxidation); T8(Phospho); T13(Phospho); S25(Phospho); K31(iTRAQ4plex)	T(8): 65.3; T(13): 65.3; S(14): 65.3; S(15): 4.1; S(20): 4.1; S(24): 0.2; S(25): 95.8	113.72		11.41	10.32	3684.69		1.5706	1.28612		0.696245	0.530943		0.445777	0.947982		1.35296	1.20095
IAVQNAETLSLTSPR	M7YJV6	N-Term(iTRAQ4plex); S13(Phospho)	T(8): 25.0; S(10): 25.0; T(12): 25.0; S(13): 25.0	62.1925	17.1	9.21	10.36	1823.94	0.71909	0.884647	0.961095	1.16725	0.912918	0.721801	0.993835	1.29944	1.14026	1.10464	0.853397	1.1161
VAFNDAPTTVFWTDYVATR	M7YEP2	N-Term(iTRAQ4plex); T13(Phospho); Y15(Phospho)	T(8): 2.1; T(9): 2.1; T(13): 94.8; Y(15): 50.5; T(18): 50.5	93.9571	31.49	19.83	22.88	2478.09	0.911113	0.984674	0.559619	0.824577	1.04679	0.863909	1.07791	1.0608	1.30494	1.12294	0.909337	1.17428
XLDGNGITGALPDDLFAATSLR	T1LID1	X1(Oxidation); X1(M); N-Term(Acetyl); T8(Phospho); T19(Phospho); S20(Phospho)	T(8): 100.0; T(19): 100.0; S(20): 100.0	8.68529		27.17		2546.03
VVKPDPPTEDDEEEETPLPPR	M8BFJ1	N-Term(iTRAQ4plex); K3(iTRAQ4plex); T8(Phospho)	T(8): 100.0; T(16): 0.0	357.188	89.78	91.63	88.76	2757.31	1.00808	1.01196	0.995557	0.952184	0.951978	0.965137	1.05406	1.02633	0.983345	1.0126	1.01473	1.06429
LMQLLGNTAPTHLESVVSMPPTSSEFSGGPVAPLPGMPSAPPAR	M7YK59	N-Term(iTRAQ4plex); T8(Phospho); T11(Phospho); M19(Oxidation)	T(8): 100.0; T(11): 43.9; S(15): 43.9; S(18): 2.4; T(22): 2.4; S(23): 2.4; S(24): 2.4; S(27): 2.4; S(39): 0.0	75.6551			5.97	4746.32						1.22876			0.99322			1.71554
VHACVGGTSVR	A7KMF1	N-Term(iTRAQ4plex); C4(Carbamidomethyl); T8(Phospho)	T(8): 100.0; S(9): 0.0	295.366	47.8	45.06	44.66	1366.64	0.758899	0.79218	0.816122	1.02938	0.988558	1.0727	1.03292	1.0526	1.04006	1.13229	1.11831	1.06567
AAAAAVPTFLFNRAIESLAACGGLADAR	M8BHT8	N-Term(Acetyl); T8(Phospho); S17(Phospho); C21(Carbamidomethyl)	T(8): 100.0; S(17): 100.0	35.4972			8.43	3006.39
EGGDDVATESEVEK	M7YIB7;W5BL29	N-Term(iTRAQ4plex); T8(Phospho); S10(Phospho); K14(iTRAQ4plex)	T(8): 100.0; S(10): 100.0	220.502		33.08	54.54	1912.77		0.998676	0.677763		0.819726	0.912539		1.05051	1.16799		1.08841	1.2969
FEFEPVDTIDK	P11383	N-Term(iTRAQ4plex); T8(Phospho); K11(iTRAQ4plex)	T(8): 100.0	349.377	62.54	53.61	55.81	1707.81	1.56782	1.46527	1.42718	1.28024	1.31086	1.2253	0.631962	0.657439	0.708879	0.66428	0.707993	0.703997
LAAGQAATIQPSSPR	A0A077RV05	N-Term(iTRAQ4plex); S12(Phospho)	T(8): 1.4; S(12): 98.6; S(13): 0.0	412.428	79.61	79.37	80.6	1691.86	0.84912	0.835983	0.937889	0.868641	0.796495	0.928539	1.1556	1.0969	1.10246	1.06331	1.12657	0.985923
EIQELWNTIAGDGSEDDEEGVR	M7YM38	N-Term(iTRAQ4plex); S14(Phospho)	T(8): 0.0; S(14): 100.0	259.887	55.01	48.04	87.73	2686.17	1.13848	1.17446	1.28025	0.929723	1.22144	0.58799	0.764078	0.976607	1.06211	0.935519	1.45907	1.00553
AVEAALHTAGEGSSSPAR	N1QVC8	N-Term(iTRAQ4plex); S14(Phospho)	T(8): 0.0; S(13): 33.3; S(14): 33.3; S(15): 33.3	252.707	60.75	76.34	54.85	1934.91	0.979114	0.919931	0.964896	1.00879	0.976538	0.966828	0.977607	0.995853	1.02721	1.02515	0.975254	1.01171
EGGDDVATESEVEK	M7YIB7;W5BL29	N-Term(iTRAQ4plex); S10(Phospho); K14(iTRAQ4plex)	T(8): 0.0; S(10): 100.0	357.006	68.12	66.1	66.7	1832.8	0.820487	0.881912	0.851379	0.931635	0.884678	0.955146	1.17577	1.10432	0.997727	1.05199	1.05288	1.16675
LLDIVACTASFGSPPPPPPPPSPK	A0A077S390;A0A077RVA3	N-Term(iTRAQ4plex); C7(Carbamidomethyl); S22(Phospho); K24(iTRAQ4plex)	T(8): 0.0; S(10): 0.0; S(13): 0.0; S(22): 100.0	148.81		32.54	18.2	2810.44		0.865168	0.560764		1.24731	1.23403		1.47439	0.942005		0.628515	1.25686
AAAAMNTDVEAVDFDSDDDDLMDEEGAIEPSPAPAPR	N1R214	N-Term(Acetyl); M5(Oxidation); T7(Phospho); S16(Phospho)	T(7): 99.5; S(16): 99.5; S(31): 1.1	82.7514		10.82	22.8	4065.54
LAPLPDTEGSAPGHVSTVVK	R7WAS5	N-Term(iTRAQ4plex); T7(Phospho); K20(iTRAQ4plex)	T(7): 97.3; S(10): 2.7; S(16): 0.0; T(17): 0.0	164.707	22.53	24.23	25.21	2343.22	1.07678	1.16392	1.1673	1.05933	0.949367	0.999229	0.86058	1.02782	0.883541	1.0182	0.86458	1.0043
AAAAMNTDVEAVDFDSDDDDLMDEEGAIEPSPAPAPR	N1R214	N-Term(Acetyl); T7(Phospho); S16(Phospho)	T(7): 66.7; S(16): 66.7; S(31): 66.7	86.3241		15.23		4049.51
DVFGAPTSPGGSTSR	M8BUM2	N-Term(iTRAQ4plex); S8(Phospho); S12(Phospho); T13(Phospho)	T(7): 50.4; S(8): 50.4; S(12): 51.2; T(13): 97.6; S(14): 50.4	92.1856	22.5	24.55	23.49	1819.68	1.12744	1.10015	1.08625	0.960683	1.15334	0.972397	0.903552	0.744517	0.909589	1.01756	1.05822	1.03913
LPMFGCTDATQVLNEVEEVK	M8AQ24;M8BIS3;M7Y565	N-Term(iTRAQ4plex); C6(Carbamidomethyl); T10(Phospho); K20(iTRAQ4plex)	T(7): 50.0; T(10): 50.0	145.996		19.99	51.82	2648.26		0.844998	0.772494		1.65162	0.775328		0.768266	1.78479		0.847098	0.520597
EKPEEATMSDETGDDAGDAR	M7ZGF0	N-Term(iTRAQ4plex); K2(iTRAQ4plex); T7(Phospho)	T(7): 50.0; S(9): 50.0; T(12): 0.0	180.609	39.3	35.75	13.84	2492.04	1.14499	1.07621	1.18216	0.962088	0.994276	0.973306	0.989868	0.961161	1.086	0.914229	0.962364	0.756182
AAAAMNTDVEAVDFDSDDDDLMDEEGAIEPSPAPAPR	N1R214	N-Term(Acetyl); S16(Phospho)	T(7): 50.0; S(16): 50.0; S(31): 0.0	189.614	29.55	43.87	62.29	3969.63
AAAAMNTDVEAVDFDSDDDDLMDEEGAIEPSPAPAPR	N1R214	N-Term(Acetyl); T7(Phospho); M22(Oxidation)	T(7): 50.0; S(16): 50.0; S(31): 0.0	171.208	24.91	30.59	48.73	3985.59
AAAAMNTDVEAVDFDSDDDDLMDEEGAIEPSPAPAPR	N1R214	N-Term(Acetyl); M5(Oxidation); S16(Phospho); M22(Oxidation)	T(7): 50.0; S(16): 50.0; S(31): 0.0	69.7045			22.58	4001.63
EFDHINTVLSPTTPGSR	R7W0N2	N-Term(iTRAQ4plex); S10(Phospho); T13(Phospho)	T(7): 4.8; S(10): 95.1; T(12): 50.0; T(13): 50.0; S(16): 0.1	155.506	46.57	11.69	26.2	2174.97	1.37606	1.37852	1.13621	1.18721	1.17626	0.968227	0.825892	0.833713	0.907513	0.69812	0.783433	0.981861
EFDHINTVLSPTTPGSR	R7W0N2	N-Term(iTRAQ4plex); S10(Phospho)	T(7): 3.3; S(10): 90.0; T(12): 3.3; T(13): 3.3; S(16): 0.1	118.536	14.41		20.12	2095	0.845804		0.93527	0.975772		1.03162	1.15512		1.09522	0.954407		1.13825
LAPLPDTEGSAPGHVSTVVK	R7WAS5	N-Term(iTRAQ4plex); S10(Phospho); S16(Phospho); K20(iTRAQ4plex)	T(7): 2.3; S(10): 97.7; S(16): 50.0; T(17): 50.0	358.43	38.38	45.87	54.5	2423.19	1.67499	1.82016	1.68905	1.21373	1.22539	1.08001	0.529321	0.588952	0.678039	0.712118	0.566633	0.669776
LPGGLVTPTPK	M7ZUW4	N-Term(iTRAQ4plex); T7(Phospho); T9(Phospho); K11(iTRAQ4plex)	T(7): 100.0; T(9): 100.0	214.925	38.78	40.27	42.01	1527.78	0.890815	0.986416	0.982394	0.887027	0.930327	0.923897	1.09398	1.05181	1.08037	1.06495	1.03143	0.998325
ADVDVDTEVAAGAQPK	M7Y6Y7	N-Term(Acetyl); T7(Phospho); K16(iTRAQ4plex)	T(7): 100.0	110.959	20.12	30.74	21.35	1851.86	0.842651	1.14937	1.32217	1.07706	1.15728	0.428978	1.08866	0.735413	0.960077	0.962091	1.02762	1.24333
DEHDEDTDDEDEEEEEEEK	A0A077RF24	N-Term(iTRAQ4plex); T7(Phospho); K19(iTRAQ4plex)	T(7): 100.0	177.708		29.87	51.63	2733.98		1.10124	0.998512		1.0792	1.03982		0.917695	0.852578		0.982844	1.12681
GPQLPPTPGPR	F2D2W8	N-Term(iTRAQ4plex); T7(Phospho)	T(7): 100.0	101.797	19.73		14.39	1340.69	0.846738		0.800666	1.06961		1.21704	1.27153		0.998298	0.78305		0.989928
FVDEQPTTGLDK	R7WDU9	N-Term(iTRAQ4plex); T8(Phospho); K12(iTRAQ4plex)	T(7): 1.6; T(8): 98.4	179.482	51.47	42.21	40.78	1717.83	1.23397	1.19802	1.09183	1.12617	1.08474	1.06616	0.918651	0.927521	0.953774	0.894979	0.901796	0.86612
AIAPPATESAQGR	M7ZM28	N-Term(iTRAQ4plex); S9(Phospho)	T(7): 1.2; S(9): 98.8	309.656	52.32	47.92	58.4	1492.73	0.982831	0.960577	0.883484	0.767995	0.960823	0.81117	1.22164	1.1908	1.20861	1.03319	0.853594	1.02289
FHEEPVTFEVYSPDR	M8CR75	N-Term(iTRAQ4plex); S12(Phospho)	T(7): 0.0; Y(11): 2.1; S(12): 97.9	142.675	21.21	39.57	10.27	2075.92	0.754028	1.12993	1.29812	0.490362	1.27018	0.908421	1.12933	1.09799	0.912135	1.06891	0.483295	0.901403
MEDDAITTLMDIDDSPR	M7ZQE2	N-Term(Acetyl); S15(Phospho)	T(7): 0.0; T(8): 0.0; S(15): 100.0	361.659	80.25	54.34	66.79	2059.82
MEDDAITTLMDIDDSPR	M7ZQE2	N-Term(Acetyl); M1(Oxidation); S15(Phospho)	T(7): 0.0; T(8): 0.0; S(15): 100.0	167.083	57.04	20.7	34.44	2075.81
EKPEEATMSDETGDDAGDAR	M7ZGF0	N-Term(iTRAQ4plex); K2(iTRAQ4plex); S9(Phospho); T12(Phospho)	T(7): 0.0; S(9): 100.0; T(12): 100.0	202.993	36.88	50.56	49.22	2572	1.31698	0.997523	0.98153	0.820948	1.52756	1.17198	0.919556	0.727502	0.821431	0.958509	0.804485	1.0267
DVFGAPTSPGGSTSR	M8BUM2	N-Term(iTRAQ4plex); S8(Phospho); S12(Phospho)	T(7): 0.0; S(8): 100.0; S(12): 97.6; T(13): 2.3; S(14): 0.1	363.197	70.89	68.01	58.36	1739.72	0.985115	1.04713	1.16223	1.04585	1.0163	1.06906	0.885622	0.958388	0.819588	1.06254	1.01861	0.990827
DVFGAPTSPGGSTSR	M8BUM2	N-Term(iTRAQ4plex); S8(Phospho)	T(7): 0.0; S(8): 100.0; S(12): 0.0; T(13): 0.0; S(14): 0.0	349.326	77.51	72.53	75.14	1659.75	0.975258	0.968962	1.01794	1.10749	0.970292	0.977171	0.928531	0.981818	0.956658	1.02153	1.05367	1.07742
AEQQQTQSSPPAGANK	M0VZA2	N-Term(iTRAQ4plex); S9(Phospho); K16(iTRAQ4plex)	T(6): 94.2; S(8): 2.9; S(9): 2.9	121.687	17.37	29.67	14.58	2009.95	0.831413	0.946994	0.981616	0.707421	1.13523	1.07783	1.14496	1.03565	0.810339	1.21059	0.898756	0.826163
AQVAVTEAPAVGDVSSDER	M8BVY2	N-Term(iTRAQ4plex); S15(Phospho); S16(Phospho)	T(6): 9.6; S(15): 95.2; S(16): 95.2	67.6372		12.99	9	2204.96		0.631611	0.854284		0.886938	0.919891		0.737521	1.04347		1.37292	1.14926
FNPAITAASPTAVTTPTTPTK	M8CG66	N-Term(iTRAQ4plex); T6(Phospho); S9(Phospho); K21(iTRAQ4plex)	T(6): 86.7; S(9): 25.0; T(11): 25.0; T(14): 4.5; T(15): 4.5; T(17): 26.2; T(18): 26.2; T(20): 1.8	61.6562	9.03	11.83		2535.24	1.132	1.33276		1.16565	1.13351		0.764512	1.20004		0.993804	0.412001
GFGFVTFGSEESMR	W5FN05	N-Term(iTRAQ4plex); T6(Phospho)	T(6): 50.0; S(9): 50.0; S(12): 0.0	159.908	17.78	20.27		1774.76	0.961459	0.997599		1.20864	1.30694		1.06079	0.728976		0.947509	1.03901
MNNLLTDSFELPR	E6Y0T1	N-Term(Acetyl); M1(Oxidation); T6(Phospho)	T(6): 50.0; S(8): 50.0	139.258	23.98	31.29		1687.74
EEAENTSDEEPK	M8A5W2;M8D7X1	N-Term(iTRAQ4plex); S7(Phospho); K12(iTRAQ4plex)	T(6): 50.0; S(7): 50.0	93.253			22.48	1745.73			0.946983			1.11338			0.726357			1.25092
DVLLATSPK	M8C1W0	N-Term(iTRAQ4plex); S7(Phospho); K9(iTRAQ4plex)	T(6): 50.0; S(7): 50.0	89.8089	28.97			1311.72	0.876408			0.955948			1.14983			0.980902
LQIWDTAGQESFR	M8AI51	N-Term(iTRAQ4plex); S11(Phospho)	T(6): 50.0; S(11): 50.0	127.072			20.86	1774.83			0.918588			0.910092			1.01616			1.1297
QPAHVTAAPEETESDGVEDTVVDVSK	M8BY50	N-Term(iTRAQ4plex); T6(Phospho); K26(iTRAQ4plex)	T(6): 33.3; T(12): 33.3; S(14): 33.3; T(20): 0.0; S(25): 0.0	113.443	57.97			3078.47	0.351716			0.540329			1.50681			1.4006
GLVPLTGSNDESWCQGLDGLASR	F2D6R8	N-Term(iTRAQ4plex); S12(Phospho); C14(Carbamidomethyl)	T(6): 2.9; S(8): 2.9; S(12): 94.1; S(22): 0.0	94.223		25.27		2656.24		1.03205			1.40296			0.769454			0.879377
GFGFVTFASDEAMR		N-Term(iTRAQ4plex); S9(Phospho); M13(Oxidation)	T(6): 2.0; S(9): 98.0	108.481	17.78			1774.77
IGELITTGTGYNSDNSVHGGSSLSHLAPIR	W5H319	N-Term(iTRAQ4plex); T6(Phospho)	T(6): 16.4; T(7): 16.4; T(9): 16.4; Y(11): 16.4; S(13): 16.4; S(16): 16.4; S(21): 0.5; S(22): 0.5; S(24): 0.5	49.7706	10.55			3277.6	1.43169			1.30299						1.42978
GLDIDTINQNYTV	M8BMS7	N-Term(iTRAQ4plex); T6(Phospho); T12(Phospho)	T(6): 100.0; Y(11): 0.1; T(12): 99.9	139.364		38.91	65.52	1769.75		0.987447	0.899909		0.89003	0.890757		1.04207	1.08253		1.05543	1.07586
WPGAGTGGSGDPLEDYCK	F2CWJ3	N-Term(iTRAQ4plex); T6(Phospho); C17(Carbamidomethyl); K18(iTRAQ4plex)	T(6): 100.0; S(9): 0.0; Y(16): 0.0	256.007	35.87	41.93	46.67	2234.96	1.10718	1.24452	1.07322	1.1972	1.13191	0.787598	1.1255	0.93907	1.06233	0.790233	0.846659	0.871938
AEDKGTGK	I1HWC7	N-Term(iTRAQ4plex); K4(iTRAQ4plex); T6(Phospho); K8(iTRAQ4plex)	T(6): 100.0	221.225	32.49			1317.68	0.809963			0.781106			1.07786			1.25972
MNNLLTDSFELPR	E6Y0T1	N-Term(Acetyl); S8(Phospho)	T(6): 1.7; S(8): 98.3	164.36	30.24	55.61	48.29	1671.74
ALALDTSISNNEDALSPDLPK	M8ABL6	N-Term(iTRAQ4plex); S7(Phospho); S16(Phospho); K21(iTRAQ4plex)	T(6): 1.0; S(7): 49.5; S(9): 49.5; S(16): 100.0	158.512	37.33	35.66	43.09	2632.24	1.01985	0.845792	0.99271	1.01395	1.0442	1.08552	0.960612	1.08227	0.91149	0.91545	1.04909	0.927776
DLAAETASTSPK	N1QR56	N-Term(iTRAQ4plex); T9(Phospho); K12(iTRAQ4plex)	T(6): 0.6; S(8): 33.1; T(9): 33.1; S(10): 33.1	98.2437	16.13	16.55		1558.76	0.904031	0.86872		0.970892	0.822041		1.0798	1.2424		1.01873	0.998761
VQLADTYMSQAALGDANQDAMK	M7ZAC1	N-Term(iTRAQ4plex); S9(Phospho); K22(iTRAQ4plex)	T(6): 0.0; Y(7): 2.0; S(9): 97.9	120.596		30.18	20.02	2709.24		1.21283	0.709726		0.753104	1.3121		0.83922	0.85233		1.12322	1.15334
GLDIDTINQNYTV	M8BMS7	N-Term(iTRAQ4plex); T12(Phospho)	T(6): 0.0; Y(11): 0.0; T(12): 100.0	253.799	70.51	68.79	67.47	1689.79	1.11872	1.12725	0.979231	1.00328	0.898507	0.867556	0.983593	1.01508	1.12884	0.936027	0.905462	1.04366
LEQDGTPTTAISSGATLVDHGEANQGPFSPK	M8AI93	N-Term(iTRAQ4plex); S29(Phospho); K31(iTRAQ4plex)	T(6): 0.0; T(8): 5.5; T(9): 5.5; S(12): 5.5; S(13): 5.5; T(16): 5.5; S(29): 72.4	71.9901	14.89	7.32		3493.66	1.41378	1.33486		1.0768	0.985855		0.885921	0.910721		0.697685	0.83006
IGELITTGTGYNSDNSVHGGSSLSHLAPIR	W5H319	N-Term(iTRAQ4plex); S13(Phospho); S16(Phospho)	T(6): 0.0; T(7): 0.0; T(9): 0.0; Y(11): 0.0; S(13): 100.0; S(16): 100.0; S(21): 0.0; S(22): 0.0; S(24): 0.0	406.027	79.69	85.25	85.76	3357.57	1.40286	1.35508	1.33918	1.26431	1.43309	1.48079	0.592455	0.601402	0.547151	0.858997	0.813246	0.777587
ALALDTSISNNEDALSPDLPK	M8ABL6	N-Term(iTRAQ4plex); S16(Phospho); K21(iTRAQ4plex)	T(6): 0.0; S(7): 0.0; S(9): 0.0; S(16): 100.0	266.598	89.68	64.12	83.21	2552.27	0.873841	1.04944	0.95828	1.06161	1.11208	1.08799	0.949818	0.885132	0.986977	1.12439	0.963576	0.997424
AQVAVTEAPAVGDVSSDER	M8BVY2	N-Term(iTRAQ4plex); S16(Phospho)	T(6): 0.0; S(15): 50.0; S(16): 50.0	156.261	33.18	14.58	34.58	2125	0.86413	0.328742	0.841791	0.940881	1.08769	1.12922	1.15203	1.23984	0.97431	0.988975	1.23202	1.12887
GGLDFTKDDENVNSQPFMR	Q7YMS7;P11383;A0A0A1IXX6;G0Y7R9;U5IKJ3	N-Term(iTRAQ4plex); K7(iTRAQ4plex); S14(Phospho)	T(6): 0.0; S(14): 100.0	213.709	9.27	35		2538.16	1.24936	1.13		1.21246	1.26014		0.836108	0.816617		0.778389	0.764533
NLPNDTDDLQSPLSTK	M8B436;M7ZLF7	N-Term(iTRAQ4plex); S11(Phospho); K16(iTRAQ4plex)	T(6): 0.0; S(11): 98.0; S(14): 2.0; T(15): 0.0	133.926	44.11	17.21	16.73	2126.03	1.22451	1.0323	1.542	1.42439	1.23949	1.2632	0.665205	1.04876	0.695935	0.699305	0.731444	0.611884
GLDIDTIQQSYTV	M0WME8	N-Term(iTRAQ4plex); T12(Phospho)	T(6): 0.0; S(10): 33.3; Y(11): 33.3; T(12): 33.3	92.0432	35.87			1676.79	0.941829			0.954343			1.22888			0.842561
EIPQNTVQESDQNASEGDQEPNR	W5FP08	N-Term(iTRAQ4plex); S15(Phospho)	T(6): 0.0; S(10): 0.0; S(15): 100.0	215.14	43.22	22.18	66.09	2809.21	0.965031	1.05814	1.03647	0.979425	1.00177	0.843031	1.01487	0.907968	0.966972	1.04335	1.02543	1.14856
FLDGTTTSAGDGPSEEVAK	M7ZY11	N-Term(iTRAQ4plex); T5(Phospho); K19(iTRAQ4plex)	T(5): 97.4; T(6): 2.5; T(7): 0.1; S(8): 0.0; S(14): 0.0	157.476	30.96	32.56	52.47	2250.05	0.883266	0.886329	1.00427	1.09113	0.983755	0.953959	1.16118	1.04661	1.16117	0.850342	1.10679	0.911527
FEELTSAVSR	M8AM08	N-Term(iTRAQ4plex); S9(Phospho)	T(5): 96.4; S(6): 1.8; S(9): 1.8	105.621	22.99	20.43		1362.64	0.848907	0.909265		0.881812	0.763101		0.904503	1.0834		1.3255	1.17836
EPCLTIPAGFSPSALLDSPVLLTNFK	M8CFC0	N-Term(iTRAQ4plex); C3(Carbamidomethyl); T5(Phospho); S18(Phospho); K26(iTRAQ4plex)	T(5): 91.6; S(11): 4.4; S(13): 4.4; S(18): 99.6; T(23): 0.0	145.665	46.49	51.49		3235.6	0.899953	1.32019		1.53188	0.856309		1.04267	0.692659		0.593856	1.17314
QANLTGEVLEASSR	M7ZJV2	N-Term(iTRAQ4plex); S12(Phospho); S13(Phospho)	T(5): 66.7; S(12): 66.7; S(13): 66.7	102.019			24.68	1778.79			1.00631			1.35089			0.816893			0.888737
AIALTVDTPR	M7YXL1	N-Term(iTRAQ4plex); T5(Phospho)	T(5): 50.0; T(8): 50.0	101.332	27.66			1280.67	1.11894			1.14057			0.822136			0.944664
MLAATTAGLPPPLRRSPRPASLSAPHGCVAGACSLHPRPGSR	F2D2R6	M1(Oxidation); N-Term(iTRAQ4plex); T6(Phospho); S16(Phospho); S21(Phospho); C28(Carbamidomethyl); C33(Carbamidomethyl)	T(5): 50.0; T(6): 50.0; S(16): 65.7; S(21): 65.7; S(23): 65.7; S(34): 1.5; S(41): 1.5	175.129		9.42		4728.26					2.06852			1.92684
VDDDTAPSFAPLRRSDPVVTAALR	M7ZRL1	N-Term(iTRAQ4plex); S8(Phospho); S15(Phospho)	T(5): 50.0; S(8): 50.0; S(15): 90.1; T(20): 9.9	57.603		14.3		2873.37		0.936588			0.947359			0.886465			1.21335
DILATSPLR	M0Z8Q6	N-Term(iTRAQ4plex); S6(Phospho)	T(5): 50.0; S(6): 50.0	112.917		16.08	33.71	1209.64		0.896257	0.977814		0.919302	1.05018		1.17375	1.0303		0.969689	0.935627
DPMATAVDIGEHAFNEDSDDEEEVDK	A0A077S3I5	N-Term(iTRAQ4plex); M3(Oxidation); T5(Phospho); K26(iTRAQ4plex)	T(5): 50.0; S(18): 50.0	50.887	18.11			3262.35	1.02072			1.15013			0.903397			0.955531
NLPGTPDPDAEVIALSPGTLMATNR	W5BID1	N-Term(iTRAQ4plex); S16(Phospho)	T(5): 4.6; S(16): 86.2; T(19): 4.6; T(23): 4.6	67.6372		16.74	15.92	2774.36			0.939868		1.36486	0.937563		1.20035	0.77015		1.32099	1.18791
GLGCTSAAASQAYAPGAGSAAAAAVR	M8BUI5	N-Term(iTRAQ4plex); C4(Carbamidomethyl); S10(Phospho); Y13(Phospho); S19(Phospho)	T(5): 38.4; S(6): 38.4; S(10): 38.4; Y(13): 92.4; S(19): 92.4	77.7782		15.67		2691.1		1.31391			0.907592			0.893732			0.927713
MAACTSSPEPSENNPR	M7YYS5	N-Term(iTRAQ4plex); C4(Carbamidomethyl); S7(Phospho)	T(5): 33.3; S(6): 33.3; S(7): 33.3; S(11): 0.0	90.8245	7.46	16.52		1971.81	1.19736	0.94762		0.951555	0.912712		0.941361	1.05137		0.929297	1.01337
GQELTGIDSPTLSHLK	M8CCK3	N-Term(iTRAQ4plex); T11(Phospho); K16(iTRAQ4plex)	T(5): 2.3; S(9): 47.7; T(11): 47.7; S(13): 2.3	61.0219	18.62	16.28		2064.06	0.638204	1.53997		0.754682	0.593298		1.45908	0.597317		1.02641	1.30279
NKAPTPATPVR	A0A077S3E4	N-Term(iTRAQ4plex); K2(iTRAQ4plex); T5(Phospho); T8(Phospho)	T(5): 100.0; T(8): 100.0	140.401	20.92			1599.79	0.872656			1.10641			0.806215			1.22175
EAPPTPTPK	M8BVA8	N-Term(iTRAQ4plex); T5(Phospho); T7(Phospho); K9(iTRAQ4plex)	T(5): 100.0; T(7): 100.0	279.978			35.76	1385.64			1.05482			0.823665			1.13137			0.945804
VGDATPSVR	M7ZUW4	N-Term(iTRAQ4plex); T5(Phospho); S7(Phospho)	T(5): 100.0; S(7): 100.0	218.391			29.07	1205.51			0.761433			0.947216			1.14605			1.09541
AQIATVR	A0A077RU36	N-Term(iTRAQ4plex); T5(Phospho)	T(5): 100.0	157.215	37.01	41.05	41.01	982.52	0.943858	0.961042	0.889794	1.56205	1.63106	1.61281	0.501059	0.466238	0.517822	1.06877	1.06872	1.13384
NDDDTSYGYSVPASPNSSTNSSLAQGVSQQDSK	M8BUM2;M7ZZ93	N-Term(iTRAQ4plex); S10(Phospho); S14(Phospho); K33(iTRAQ4plex)	T(5): 0.1; S(6): 0.1; Y(7): 2.5; Y(9): 2.5; S(10): 94.8; S(14): 0.1; S(17): 0.9; S(18): 0.9; T(19): 32.8; S(21): 32.8; S(22): 32.8; S(28): 0.0; S(32): 0.0	139.287	38.84	45.13	43.25	3854.61	1.49512	0.867567	0.853452		0.865515	0.883132	1.02453	0.622836	1.21941	1.37896	1.50011	0.917451
EMNETDVPVSYSGTGIPEK	M8BG45	N-Term(iTRAQ4plex); S12(Phospho); K19(iTRAQ4plex)	T(5): 0.1; S(10): 25.0; Y(11): 25.0; S(12): 25.0; T(14): 25.0	73.2986	22.7	29.6		2421.11	0.854193	0.695073		1.30496	1.53531		0.609237	0.631811		1.1226	0.972093
AGNPTISSNSGENSPKPK	T1MKZ8	N-Term(iTRAQ4plex); S14(Phospho); K16(iTRAQ4plex); K18(iTRAQ4plex)	T(5): 0.0; S(7): 0.0; S(8): 0.0; S(10): 0.0; S(14): 100.0	289.073	34.41	37.9	27.38	2297.15	1.22978	1.25665	1.19936	1.05936	1.17922	1.09519	0.72174	0.691491	0.697467	1.00784	0.974088	1.05677
EEEPTSITVDEPSEADVPSPTNDDEQQQK	M8B4U4	N-Term(iTRAQ4plex); S19(Phospho); K29(iTRAQ4plex)	T(5): 0.0; S(6): 0.0; T(8): 0.0; S(13): 0.0; S(19): 97.6; T(21): 2.4	300.441	60.55	71.67	59.31	3582.58	1.04829	0.990024	0.852184	0.482383	0.73493	1.24216	1.21972	1.16389	0.72521	1.15424	1.12226	1.06584
GGGDTSIFSTSLPVLPHEK	F2CPU8	N-Term(iTRAQ4plex); S11(Phospho); K19(iTRAQ4plex)	T(5): 0.0; S(6): 0.0; S(9): 33.3; T(10): 33.3; S(11): 33.3	152.948	46.26	16.8	35.87	2310.17	0.940201	1.22271	1.79293	0.80191	0.624388	1.21703	1.51198	1.3706		0.674626	0.632942	1.20162
DPMATAVDIGEHAFNEDSDDEEEVDK	A0A077S3I5	N-Term(iTRAQ4plex); S18(Phospho); K26(iTRAQ4plex)	T(5): 0.0; S(18): 100.0	188.512	50.05	20.92	53.84	3246.36	1.03468	1.27952	1.01773	1.07568	0.878411	1.05242	0.847755	0.778759	1.05238	1.01924	1.05675	1.01082
NLPGTPDPDAEVIALSPGTLMATNR	W5BID1	N-Term(iTRAQ4plex); S16(Phospho); M21(Oxidation)	T(5): 0.0; S(16): 49.3; T(19): 1.4; T(23): 49.3	108.185	18.52			2790.38	1.69974			0.475427			1.21104			0.609968
DPMATAVDIGEHSFNEDSDDEEEVDK	M0YY30	N-Term(iTRAQ4plex); S18(Phospho); K26(iTRAQ4plex)	T(5): 0.0; S(13): 0.0; S(18): 100.0	263.43	63.37	66.69	57.18	3262.35	1.12589	0.930495	1.03428	0.923902	1.02749	0.984384	0.976728	0.959455	0.953364	0.967425	1.10603	1.0688
QANLTGEVLEASSRGR	M7ZJV2	N-Term(iTRAQ4plex); S12(Phospho); S13(Phospho)	T(5): 0.0; S(12): 100.0; S(13): 100.0	221.453	34.21	40.14	39.32	1991.91	0.944991	1.12545	1.17644	1.11464	1.13736	1.01211	0.916895	0.845656	0.963968	1.02967	0.93407	0.864102
GLEATWLDPGPSPR	M8AYU0	N-Term(iTRAQ4plex); S12(Phospho)	T(5): 0.0; S(12): 100.0	143.536	18.45	33.26	29.02	1719.82	1.1605	1.22531	1.00414	0.854948	0.961468	0.937908	1.18859	1.02989	1.11159	0.780261	0.925021	0.906186
QQENTAEEMSDDDSQGEEEVEEK	M7ZG28	N-Term(iTRAQ4plex); M9(Oxidation); S10(Phospho); S14(Phospho); K23(iTRAQ4plex)	T(5): 0.0; S(10): 100.0; S(14): 100.0	209.69	70.47	24.16		3120.18	0.520604			1.08241	1.96499		1.33909	1.27201		0.948292	0.765197
QQENTAEEMSDDDSQGEEEVEEK	M7ZG28	N-Term(iTRAQ4plex); S10(Phospho); S14(Phospho); K23(iTRAQ4plex)	T(5): 0.0; S(10): 100.0; S(14): 100.0	167.403	67.92	82.76	63.07	3104.17	0.778061	0.95906	1.0415	0.718407	0.833441	0.590669	1.29908	1.10586	1.08994	1.06472	0.981006	1.1833
AGDTVIFTGTVVAVPDVMALTSPGER	M8BM25	N-Term(iTRAQ4plex); T8(Phospho); T10(Phospho); M18(Oxidation); T21(Phospho); S22(Phospho)	T(4): 99.9; T(8): 50.1; T(10): 50.1; T(21): 100.0; S(22): 100.0	127.399	5.28			3083.32	1.37649			0.616252			1.02923			0.962167
AIGTPVLASAASPPPQTPTTPRFADMNAIVTPR	M8BPY0	N-Term(iTRAQ4plex); T4(Phospho); T31(Phospho)	T(4): 99.9; S(9): 0.0; S(12): 0.0; T(17): 0.0; T(19): 0.0; T(20): 0.0; T(31): 100.0	167.456			3.94	3649.79			0.928221			1.04387			1.02896			0.979172
QAQTPPSYNNAQPPPQAEVR	F2DVM2	N-Term(iTRAQ4plex); T4(Phospho)	T(4): 90.4; S(7): 4.8; Y(8): 4.8	76.0647		14.15		2417.13		0.549993			1.13502			1.16391			1.09143
AQMTTSFLEIFVIAATVMVLAPGGGAASPPPMGMPGCR	F2DFZ3	N-Term(Acetyl); M3(Oxidation); T5(Phospho); S6(Phospho); T16(Phospho); M34(Oxidation); C37(Carbamidomethyl)	T(4): 52.6; T(5): 52.6; S(6): 64.9; T(16): 64.9; S(28): 64.9	12.7073			7.43	4147.78
KEDTPSDEDTDEDLR	A0A077RU82	K1(iTRAQ4plex); N-Term(iTRAQ4plex); S6(Phospho); T10(Phospho)	T(4): 50.0; S(6): 50.0; T(10): 100.0	195.457		41.49	13.71	2212.89		0.95922	1.00041		1.15313	0.938294		0.913699	0.97443		0.99673	1.0772
ELATMGSSR	M7YZ93	N-Term(iTRAQ4plex); S7(Phospho)	T(4): 49.5; S(7): 49.5; S(8): 0.9	122.1	29.74	30.45		1175.53	0.964182	1.05785		0.929156	1.08001		1.01436	0.887228		1.06647	0.997149
DLITCGASSGSAVAASIDHGLYAVLGAAALMSGSMR	M8BPW9	N-Term(iTRAQ4plex); C5(Carbamidomethyl); S9(Phospho); S11(Phospho); S16(Phospho); S32(Phospho); S34(Phospho)	T(4): 37.6; S(8): 37.6; S(9): 37.6; S(11): 62.9; S(16): 62.9; Y(22): 63.1; S(32): 99.1; S(34): 99.1	37.9117	14.16			4024.63				1.89431			2.05004
IPPTYSK	P11383;Q7YMS7;G8D4E1;A0A0A1IXX6;G0Y7R9	N-Term(iTRAQ4plex); T4(Phospho); K7(iTRAQ4plex)	T(4): 33.3; Y(5): 33.3; S(6): 33.3	127.346	31.41	42.83		1173.61	0.884733	1.02866		1.4017	1.45437		0.978035	0.81579		0.783717	0.80486
VLITEFNSPVTQSEGSEFSTK	M8CIY1	N-Term(iTRAQ4plex); S8(Phospho); K21(iTRAQ4plex)	T(4): 3.4; S(8): 93.2; T(11): 3.4; S(13): 0.0; S(16): 0.0; S(19): 0.0; T(20): 0.0	109.283		29.83		2668.31		0.77169			1.19968			1.15651			0.865183
DNLTLWTSDISEDAAEEMK	Q43470	N-Term(iTRAQ4plex); S11(Phospho); M18(Oxidation); K19(iTRAQ4plex)	T(4): 25.0; T(7): 25.0; S(8): 25.0; S(11): 25.0	106.713	34.2			2552.14	1.0764			0.820022			1.16644			0.904967
WDETPTPGR	M7ZUW4	N-Term(iTRAQ4plex); T4(Phospho); T6(Phospho)	T(4): 100.0; T(6): 100.0	236.701			27.65	1362.52			0.931446			0.932635			1.06869			1.03959
LVNTPGGAGTPGGK	R7W1K0	N-Term(iTRAQ4plex); T4(Phospho); T10(Phospho); K14(iTRAQ4plex)	T(4): 100.0; T(10): 100.0	243.827	54.56	57.84	56.91	1673.79	1.17079	1.20633	1.24239	1.07755	1.0106	0.943784	0.831636	0.923689	0.958968	0.973064	0.912233	0.785743
GCPTHVMGATICISTK	M8A398	N-Term(iTRAQ4plex); C2(Carbamidomethyl); T4(Phospho); C12(Carbamidomethyl); K16(iTRAQ4plex)	T(4): 100.0; T(10): 0.0; S(14): 0.0; T(15): 0.0	111.074	17.07			2100.99	0.824463			1.00859			1.05882			1.07777
GEATESVHYMDVDDDDTGR	M7ZW09	N-Term(iTRAQ4plex); T4(Phospho); S6(Phospho)	T(4): 100.0; S(6): 100.0; Y(9): 0.0; T(17): 0.0	184.772	45.02		20.8	2415.89	1.17775		0.947823	1.08528		0.852677	0.771574		1.11982	1.00981		0.97163
KEDTPSDEDTDEDLR	A0A077RU82	K1(iTRAQ4plex); N-Term(iTRAQ4plex); T4(Phospho); S6(Phospho); T10(Phospho)	T(4): 100.0; S(6): 100.0; T(10): 100.0	393.139	46.59	55.77	64.22	2292.84	0.954929	0.988118	0.862367	1.06067	1.00454	0.933862	0.991927	1.12145	1.07231	1.00331	0.964001	1.02103
IVRTISESMDELTSQR	M8CIW2	N-Term(iTRAQ4plex); T4(Phospho); S8(Phospho)	T(4): 100.0; S(6): 0.0; S(8): 100.0; T(13): 0.0; S(14): 0.0	413.237	68.27	65.95	65.94	2168.98	1.28777	1.20261	1.21196	1.19747	1.14071	1.18614	0.69099	0.763568	0.731161	0.928501	0.881147	0.953421
IVRTISESMDELTSQR	M8CIW2	N-Term(iTRAQ4plex); T4(Phospho); S8(Phospho); M9(Oxidation)	T(4): 100.0; S(6): 0.0; S(8): 100.0; T(13): 0.0; S(14): 0.0	267.575	50.45	58.17	64.86	2184.97	1.13966	1.14121	1.12398	1.15571	0.997041	1.16188	0.767029	0.894572	0.793183	1.06851	0.982578	0.890724
KPETGSPNYQR	M8AIZ9	N-Term(iTRAQ4plex); K1(iTRAQ4plex); S6(Phospho)	T(4): 1.8; S(6): 98.2; Y(9): 0.0	149.205	22.85	21.11		1644.8	0.975071	0.966811		1.00046	0.986626		0.965725	1.07602		1.05361	0.959561
DNLTLWTSDTNEDDVDEIK	M7YZW6	N-Term(iTRAQ4plex); T10(Phospho); K19(iTRAQ4plex)	T(4): 1.5; T(7): 1.5; S(8): 1.5; T(10): 95.4	183.432	45.75	50.01	49.26	2591.17	0.924444	1.11646	0.99774	1.36697	1.05213	1.08479	0.996701	0.940643	0.983398	0.810869	0.920733	0.916787
KPATSIGSAYR	T1N9W9	N-Term(iTRAQ4plex); K1(iTRAQ4plex); S8(Phospho)	T(4): 1.0; S(5): 1.0; S(8): 49.0; Y(10): 49.0	105.824	26.77			1518.79	1.2856			0.996012			0.948387			0.809071
RLPTMTATYPAVIDSDAEGDNAGGFPR	M8A7Y2	N-Term(iTRAQ4plex); S15(Phospho)	T(4): 0.3; T(6): 0.3; T(8): 0.3; Y(9): 0.3; S(15): 99.0	62.3129		18.38		3046.42		0.850164			0.602551			0.705247			1.74957
DNLTLWTSDNAEEGGDEIK	F2CRF1	N-Term(iTRAQ4plex); S8(Phospho); K19(iTRAQ4plex)	T(4): 0.1; T(7): 50.0; S(8): 50.0	96.0526		23.99		2475.12		1.0434			1.14651			0.969445			0.849964
AEDTETRPASAGAEER	B8Y452	N-Term(Acetyl); S10(Phospho)	T(4): 0.1; T(6): 2.4; S(10): 97.5	113.341		15.06	24.47	1811.74
APITQQLPGESDAEYAEFSSK	M0Z6Y4	N-Term(iTRAQ4plex); S11(Phospho); K21(iTRAQ4plex)	T(4): 0.1; S(11): 99.9; Y(15): 0.0; S(19): 0.0; S(20): 0.0	220.596	10.29	78.1	43.88	2636.24	0.847442	1.15798	0.971108	1.03647	0.97036	0.962199	0.95884	0.807679	1.05288	1.14044	1.09169	0.978493
VEDTEQYSEDDYE	D8LAM3	N-Term(iTRAQ4plex); S8(Phospho)	T(4): 0.0; Y(7): 49.5; S(8): 49.5; Y(12): 1.1	93.7507		28.9	32.82	1845.67		1.22648	0.932234		0.828935	0.968883		0.901092	0.993459		1.02969	1.06587
GQQTGVPTSPSSSDKK	M8C9P6	N-Term(iTRAQ4plex); S9(Phospho); S12(Phospho); K15(iTRAQ4plex); K16(iTRAQ4plex)	T(4): 0.0; T(8): 0.1; S(9): 96.5; S(11): 6.3; S(12): 93.7; S(13): 3.3	152.229		31.68	32.5	2196.03		1.00754	0.994995		0.999319	0.833918		1.01242	1.03408		0.982183	1.01905
DNLTLWTSDISEDAAEEMK	Q43470	N-Term(iTRAQ4plex); T7(Phospho); K19(iTRAQ4plex)	T(4): 0.0; T(7): 33.3; S(8): 33.3; S(11): 33.3	193.807	47.97	49.76	57.3	2536.15	0.793193	1.01043	1.07946	1.30325	1.12227	1.13564	1.02067	1.05434	0.919821	0.650618	0.87744	0.853156
GELTTAEPATSSATSEPETTESEGEDEDYEWESLETLK	M8B843	N-Term(iTRAQ4plex); S11(Phospho); K38(iTRAQ4plex)	T(4): 0.0; T(5): 0.0; T(10): 94.3; S(11): 4.9; S(12): 0.0; T(14): 0.0; S(15): 0.0; T(19): 0.3; T(20): 0.3; S(22): 0.3; Y(29): 0.0; S(33): 0.0; T(36): 0.0	211.129			67.1	4516.98			1.01761			1.07497			1.00205			0.911614
GELTTAEPATSSATSESETTESEGEDEDYEWESLETLK	M7YF20	N-Term(iTRAQ4plex); S11(Phospho); K38(iTRAQ4plex)	T(4): 0.0; T(5): 0.0; T(10): 0.9; S(11): 31.5; S(12): 31.5; T(14): 31.5; S(15): 0.9; S(17): 0.9; T(19): 0.9; T(20): 0.9; S(22): 0.9; Y(29): 0.0; S(33): 0.0; T(36): 0.0	216.512	51.02	79.16	99.64	4506.95	1.27995	0.483619	0.780524	0.400299	0.80429	1.18082	1.3623	1.60796	1.34406	0.993176	1.10658	1.18879
ALLTDLLNLDLTDSTEK	M7YLX8	N-Term(Acetyl); S14(Phospho); K17(iTRAQ4plex)	T(4): 0.0; T(12): 2.8; S(14): 94.4; T(15): 2.8	149.14		34.42		2141.06		0.627691			1.15455			1.61326			0.543815
EIQTPNPMATPLASPGPGVTPR	M7YJP4	N-Term(iTRAQ4plex); S14(Phospho)	T(4): 0.0; T(10): 3.3; S(14): 93.4; T(20): 3.3	58.6218	8.43	14.4		2455.22	1.11805	0.887443		0.920173	0.75954		0.842626	0.896153		1.12786	0.979956
KLDTLGDLSSQPQPVSPK	M7YL15;M8CBD6;A0A080YUA1	N-Term(iTRAQ4plex); K1(iTRAQ4plex); S16(Phospho); K18(iTRAQ4plex)	T(4): 0.0; S(9): 0.0; S(10): 0.0; S(16): 100.0	252.424	30.22	34.65	37.2	2422.3	1.11054	1.15534	1.22937	0.98702	1.17203	1.28728	0.965632	1.02779	0.833832	0.934583	0.743871	0.848636
LNETALDSK	M7ZW09	N-Term(iTRAQ4plex); S8(Phospho); K9(iTRAQ4plex)	T(4): 0.0; S(8): 100.0	144.232	36.94	45.24	26.14	1358.68	0.994895	0.963376	1.09799	1.03012	1.01356	1.08807	0.90685	0.924754	0.790005	1.05217	1.05724	1.06406
EQMTPLSDFEDKL	W5DLI9	N-Term(iTRAQ4plex); S7(Phospho); K12(iTRAQ4plex)	T(4): 0.0; S(7): 100.0	188.479	31.88	34.8		1920.89	1.0237	1.04259		0.998232	1.02217		0.917875	1.02633		1.04586	0.951834
QVDTLSPEEYSDEGWQAATLK	N1R3H2	N-Term(iTRAQ4plex); S6(Phospho); S11(Phospho); K21(iTRAQ4plex)	T(4): 0.0; S(6): 100.0; Y(10): 50.0; S(11): 50.0; T(19): 0.0	270.279	69.04	79.86	64.25	2815.23	0.795437	0.950357	1.02375	1.01272	0.850951	0.980533	0.839865	0.839169	0.793346	1.29821	1.26959	1.23034
KEDTLSDEDTDEDLSLK	M8BX21	N-Term(iTRAQ4plex); K1(iTRAQ4plex); S6(Phospho); T10(Phospho); K17(iTRAQ4plex)	T(4): 0.0; S(6): 100.0; T(10): 100.0; S(15): 0.0	426.55	96.45	93.52	96.79	2545.12	1.0323	1.0622	0.958152	1.04652	1.04119	0.924524	0.954542	0.969843	1.00727	0.995171	0.981286	1.04134
KQPTASPDLR	M8BX21	N-Term(iTRAQ4plex); K1(iTRAQ4plex); S6(Phospho)	T(4): 0.0; S(6): 100.0	186.921			33.12	1480.78			0.963031			1.01149			0.977732			0.974041
AGDTSIFSTSLPVLPHEK	N1QPW1	N-Term(iTRAQ4plex); S10(Phospho); K18(iTRAQ4plex)	T(4): 0.0; S(5): 0.0; S(8): 33.3; T(9): 33.3; S(10): 33.3	216.27	43.34	57.34	45.29	2267.16	1.17529	1.28802	0.787515	0.912303	0.980819	1.03882	0.91289	0.796297	0.995926	1.01104	0.908055	1.07449
VQETEVAQESPEESDEGDQNSLPIR	M8B436	N-Term(iTRAQ4plex); S14(Phospho)	T(4): 0.0; S(10): 50.0; S(14): 50.0; S(21): 0.0	86.4821			20.06	3010.33			0.720424			0.907272			1.69391			0.554832
AHGTAVGLPSDDDMGNSEVGHNALGAGR	M7YLI9	N-Term(iTRAQ4plex); S17(Phospho)	T(4): 0.0; S(10): 0.0; S(17): 100.0	559.773	121.04	124.22	108.15	2929.3	1.33936	1.18158	1.17715	1.03463	1.06202	1.02796	0.984227	0.88775	0.928996	0.765961	0.889074	0.893451
AHGTAVGLPSDDDMGNSEVGHNALGAGR	M7YLI9	N-Term(iTRAQ4plex); M14(Oxidation); S17(Phospho)	T(4): 0.0; S(10): 0.0; S(17): 100.0	327.986	96.88	102.38	49.99	2945.3	1.09492	1.07532	1.04813	1.12911	1.13334	1.1146	0.949186	0.878278	0.940288	0.862073	0.92368	0.929451
QATSVEGK	M8AGD8	N-Term(iTRAQ4plex); S4(Phospho); K8(iTRAQ4plex)	T(3): 98.6; S(4): 1.4	178.503	33.03			1187.59	0.388176			0.317199			1.62039			1.43528
GHTLTPSTVSGEMTDLTSSK	A0A077S3E4	N-Term(iTRAQ4plex); T8(Phospho); S10(Phospho); K20(iTRAQ4plex)	T(3): 97.3; T(5): 2.7; S(7): 100.0; T(8): 0.0; S(10): 0.0; T(14): 0.0; T(17): 0.0; S(18): 0.0; S(19): 0.0	219.991	62.86	82.79	79.9	2497.12	0.910864	0.985263	1.06128	1.03399	1.11225	1.10724	0.990199	0.975318	0.95165	1.00807	0.935952	0.922697
MPTTTPPLAAPSLSGELLEEIFLR	M8BRT7	N-Term(Acetyl); T3(Phospho); T4(Phospho); T5(Phospho); S12(Phospho)	T(3): 95.1; T(4): 95.1; T(5): 95.1; S(12): 95.1; S(14): 19.5	64.2183			14.77	2945.26
APTPRPPPPASLQPDSPGVFFTNAAAAAPLGSAHR	F2E4Q1	N-Term(iTRAQ4plex); T3(Phospho); S16(Phospho)	T(3): 92.6; S(11): 10.6; S(16): 48.4; T(22): 48.4; S(32): 0.0	63.7637	20.95	11.82		3767.83	0.591826	0.48533		0.663157	1.51675		1.72116	1.15894		0.865617	0.843678
AGTMDSPEPR	M8B806	N-Term(iTRAQ4plex); S6(Phospho)	T(3): 50.0; S(6): 50.0	90.9218		19.76		1284.54		0.762089			1.0642			1.02477			1.11893
GHTLTPSTVSGEMTDLTSSK	A0A077S3E4	N-Term(iTRAQ4plex); T8(Phospho); S10(Phospho); M13(Oxidation); K20(iTRAQ4plex)	T(3): 5.1; T(5): 5.1; S(7): 7.5; T(8): 94.6; S(10): 87.4; T(14): 0.1; T(17): 0.1; S(18): 0.1; S(19): 0.0	153.267	40.15	49.42	48.49	2513.1	1.00209	1.06047	0.988003	1.03659	0.961415	1.13782	1.01362	1.002	0.993378	0.854436	0.999356	1.03718
EATADAVSAES	M8A708	N-Term(iTRAQ4plex); S8(Phospho)	T(3): 4.4; S(8): 95.6; S(11): 0.0	70.8701	15.77	16.19		1274.53	0.97496	0.987559		1.36106	1.18356		1.00912	1.07132		0.707292	0.789538
WVTSTGIENIGK	M7ZAC1	N-Term(iTRAQ4plex); T5(Phospho); K12(iTRAQ4plex)	T(3): 33.3; S(4): 33.3; T(5): 33.3	69.1622		18.47		1672.85		1.08843			1.36422			0.757417			0.888851
GHTLTPSTVSGEMTDLTSSK	A0A077S3E4	N-Term(iTRAQ4plex); T5(Phospho); K20(iTRAQ4plex)	T(3): 20.0; T(5): 20.0; S(7): 20.0; T(8): 20.0; S(10): 20.0; T(14): 0.0; T(17): 0.0; S(18): 0.0; S(19): 0.0	189.726	57.65	60.71	61.56	2417.15	1.22034	0.839575	1.2816	1.1118	1.22099	1.34199	0.823095	0.911623	0.806124	0.947266	1.04745	0.889344
VQTECASMPFDDQCTVLEK	R7WAY7	N-Term(iTRAQ4plex); C5(Carbamidomethyl); S7(Phospho); C14(Carbamidomethyl); K19(iTRAQ4plex)	T(3): 2.7; S(7): 97.3; T(15): 0.0	120.488	40.54		21.93	2626.15	1.03843		0.94132	1.3376		1.37575	0.805666		0.787553	0.887318		0.959174
GHTLTPSTVSGEMTDLTSSK	A0A077S3E4	N-Term(iTRAQ4plex); T5(Phospho); M13(Oxidation); K20(iTRAQ4plex)	T(3): 2.6; T(5): 89.5; S(7): 2.6; T(8): 2.6; S(10): 2.6; T(14): 0.1; T(17): 0.0; S(18): 0.0; S(19): 0.0	96.6166	39.05			2433.15	1.05203			0.961108			1.17578			0.798423
APTPATPVR	A0A077S3E4	N-Term(iTRAQ4plex); T3(Phospho); T6(Phospho)	T(3): 100.0; T(6): 100.0	163.549			22.24	1213.55			0.890186			1.04115			1.08409			0.965507
VATPESPAPVAPAANYFK	F2D1V9	N-Term(iTRAQ4plex); T3(Phospho); S6(Phospho); K18(iTRAQ4plex)	T(3): 100.0; S(6): 100.0; Y(16): 0.0	183.38	22.74	24.2	32.28	2278.08	0.947797	0.913482	0.904848	0.927827	0.952279	0.925701	1.04981	1.20706	1.18673	1.07721	0.91499	0.929445
AETPGSDNLK	M8BTG2	N-Term(iTRAQ4plex); T3(Phospho); S6(Phospho); K10(iTRAQ4plex)	T(3): 100.0; S(6): 100.0	302.205	45.39	48.06	44.07	1479.64	1.49408	1.54274	1.4028	0.86583	0.852149	0.850193	0.889859	0.860383	0.890355	0.846378	0.882269	0.861238
FVTVSSTSTPSR	M8A7J8;R7WGK9	N-Term(iTRAQ4plex); T3(Phospho); S5(Phospho)	T(3): 100.0; S(5): 33.3; S(6): 33.3; T(7): 33.3; S(8): 0.0; T(9): 0.0; S(11): 0.0	224.631	41.8	41.65	41.7	1572.68	1.14996	1.1143	1.12982	1.14594	1.14242	1.18411	0.85059	0.848827	0.870817	0.922103	0.93786	0.845642
GGTGSEGEEVGVAGK	M8AHU9	N-Term(iTRAQ4plex); T3(Phospho); S5(Phospho); K15(iTRAQ4plex)	T(3): 100.0; S(5): 100.0	49.793	19.24			1781.76	0.790827			0.769142			1.608			0.726001
FVTVSSTSTPSRTSR	R7WGK9	N-Term(iTRAQ4plex); T3(Phospho); S5(Phospho); S6(Phospho)	T(3): 100.0; S(5): 1.5; S(6): 49.2; T(7): 49.2; S(8): 0.1; T(9): 0.1; S(11): 96.7; T(13): 3.0; S(14): 0.1	128.83			21.8	1996.83			1.4464			1.31577			0.687308			0.61563
FVTVSSTSTPSRTTRK	M8A7J8	N-Term(iTRAQ4plex); T3(Phospho); S5(Phospho); K16(iTRAQ4plex)	T(3): 100.0; S(5): 1.3; S(6): 1.3; T(7): 1.3; S(8): 23.7; T(9): 23.7; S(11): 23.7; T(13): 23.7; T(14): 1.3	113.738			19.12	2203.08			1.54321			0.92147			0.711918			0.890477
FVTVSSTSTPSRTTR	M8A7J8	N-Term(iTRAQ4plex); T3(Phospho); S5(Phospho); T14(Phospho)	T(3): 100.0; S(5): 0.0; S(6): 2.2; T(7): 93.3; S(8): 2.2; T(9): 2.2; S(11): 0.1; T(13): 97.6; T(14): 2.3	270.101	28.2	30.17	30.76	2010.85	1.38944	1.46012	1.31747	1.3116	1.28604	1.19847	0.717062	0.76041	0.742405	0.719616	0.664428	0.755825
FVTVSSTSTPSRTSR	R7WGK9	N-Term(iTRAQ4plex); T3(Phospho); S14(Phospho)	T(3): 100.0; S(5): 0.0; S(6): 0.0; T(7): 0.0; S(8): 0.0; T(9): 0.0; S(11): 0.0; T(13): 98.0; S(14): 2.0	343.942	45.59	47.3	44.78	1916.86	1.4021	1.38979	1.31028	1.1476	1.19489	1.18159	0.777375	0.703857	0.765636	0.77249	0.801175	0.823644
FVTVSSTSTPSRTTR	M8A7J8	N-Term(iTRAQ4plex); T3(Phospho); T14(Phospho)	T(3): 100.0; S(5): 0.0; S(6): 0.0; T(7): 0.0; S(8): 0.0; T(9): 0.0; S(11): 0.0; T(13): 100.0; T(14): 0.0	373.76	43.49	46.75	44.64	1930.88	1.12164	1.10877	1.10306	1.10338	1.08757	1.14616	0.897689	0.881381	0.864481	0.913942	0.920433	0.91971
FVTVSSTSTPSR	M8A7J8;R7WGK9	N-Term(iTRAQ4plex); T3(Phospho)	T(3): 100.0; S(5): 0.0; S(6): 0.0; T(7): 0.0; S(8): 0.0; T(9): 0.0; S(11): 0.0	214.796	47.6	42.31	51.66	1492.72	0.922978	0.952385	0.934436	1.12649	1.09217	1.07764	0.927723	0.889804	0.974519	1.02935	1.06807	1.00306
QITVSELK	M7Z6Q3	N-Term(iTRAQ4plex); T3(Phospho); K8(iTRAQ4plex)	T(3): 100.0; S(5): 0.0	136.114	35.7	39.81	33.9	1285.7	1.12746	1.14971	1.06379	1.1854	1.22068	1.19767	0.874447	0.702054	0.763466	0.865082	0.985181	1.0295
QATSVEGK	M8AGD8	N-Term(iTRAQ4plex); T3(Phospho); S4(Phospho); K8(iTRAQ4plex)	T(3): 100.0; S(4): 100.0	249.394	40.67	43.59	40.35	1267.56	0.209499	0.167175	0.125474	0.206687	0.148131	0.119176	1.85621	1.90902	1.96043	1.4865	1.44961	1.5423
EKTPDVPPPSSPAGAQAVIPPQGGDFEAK	N1QPG4	N-Term(iTRAQ4plex); K2(iTRAQ4plex); T3(Phospho); S10(Phospho); K29(iTRAQ4plex)	T(3): 100.0; S(10): 50.0; S(11): 50.0	119.295	17.26		18.18	3479.69	1.21204		0.950829	0.467226		0.998629	1.10295		0.924318	1.22316		1.05178
VPTPDLEEAK	F2E0H6	N-Term(iTRAQ4plex); T3(Phospho); K10(iTRAQ4plex)	T(3): 100.0	120.361	20.22	30.88		1466.74	0.693306	0.773469		1.21293	1.14107		1.02623	0.981501		1.05447	1.09304
LVTGDDNER	M0X8S8	N-Term(iTRAQ4plex); T3(Phospho)	T(3): 100.0	112.24	24.35	24.03		1242.55	0.993172	0.880428		0.970802	1.00289		1.02994	1.09229		0.985622	0.993924
ILTELQSGEAELSDDSVVTPTTK	M7YWP7	N-Term(iTRAQ4plex); S7(Phospho); K23(iTRAQ4plex)	T(3): 1.2; S(7): 32.9; S(13): 32.9; S(16): 32.9; T(19): 0.1; T(21): 0.0; T(22): 0.0	58.0064	26.46			2801.4	1.07983			1.19616			1.26196			0.487582
METDSPRSPEAEIGHR	W5BDW7	M1(Oxidation); N-Term(Acetyl); S5(Phospho); S8(Phospho)	T(3): 0.2; S(5): 99.8; S(8): 100.0	200.124	46.99	49.06	43.99	2029.77
VVTGGENAYGSGDDR	M7Y885	N-Term(iTRAQ4plex); S11(Phospho)	T(3): 0.1; Y(9): 2.7; S(11): 97.2	97.0774	27.4	26.09		1720.73	0.983235	1.0411		0.991463	0.745078		1.14399	1.06843		0.895272	1.06006
KETGSDDKDDVFSDNEAEDGSSK	M8A8S7	K1(iTRAQ4plex); N-Term(iTRAQ4plex); K8(iTRAQ4plex); S13(Phospho); K23(iTRAQ4plex)	T(3): 0.1; S(5): 0.1; S(13): 99.8; S(21): 0.0; S(22): 0.0	127.14			38.42	3131.4			1.02672			0.736951			1.19349			0.983524
EDTIEEATDSSETVPSAR	M0UW71	N-Term(iTRAQ4plex); T13(Phospho)	T(3): 0.0; T(8): 24.8; S(10): 24.8; S(11): 24.8; T(13): 24.8; S(16): 0.6	77.032			17.49	2160.94			1.05872			0.903299			1.03421			0.987645
EDTIEEATDSSETVPSAR	M0UW71	N-Term(iTRAQ4plex); T8(Phospho); S10(Phospho); S11(Phospho)	T(3): 0.0; T(8): 100.0; S(10): 94.7; S(11): 94.7; T(13): 10.5; S(16): 0.0	170.161		30.09	46.79	2320.87		0.956853	1.12257		0.939376	0.92883		0.701928	0.967517		0.947883	0.97315
GITVPHTNSSLGVQLR	M8B6R3	N-Term(iTRAQ4plex); S9(Phospho); S10(Phospho)	T(3): 0.0; T(7): 66.7; S(9): 66.7; S(10): 66.7	80.1318	8.75			1982.96				2.32972			0.836692			0.919014
AQTNTTTGGSSSPGGGR	R7VZD7	N-Term(iTRAQ4plex); S11(Phospho)	T(3): 0.0; T(5): 0.0; T(6): 20.0; T(7): 20.0; S(10): 20.0; S(11): 20.0; S(12): 20.0	215.478	37.45	16.34	19.8	1759.77	1.0293	1.08266	0.872686	1.10358	1.08586	1.027	0.92387	1.02317	1.04194	0.944728	0.835668	0.96812
FPTTPLPTPSK	M0UXT1	N-Term(iTRAQ4plex); T4(Phospho); T8(Phospho); K11(iTRAQ4plex)	T(3): 0.0; T(4): 100.0; T(8): 100.0; S(10): 0.0	179.311	28.82	45.44	24.36	1633.79	1.05702	1.07596	1.12572	0.826444	0.832178	0.766769	1.11221	1.00555	1.01329	0.973554	1.09996	1.06882
LDTLGDLSSQPQPVSPK	M7YL15;M8CBD6;A0A080YUA1	N-Term(iTRAQ4plex); S15(Phospho); K17(iTRAQ4plex)	T(3): 0.0; S(8): 0.0; S(9): 0.0; S(15): 100.0	148.174	30.11	20.32	41.49	2150.1	1.09487	1.01338	1.15021	1.15144	1.12969	1.13506	0.859034	0.772422	0.760158	0.928881	1.1229	0.968767
LETIPGSSESPSDPFPR	M8ANT1	N-Term(iTRAQ4plex); S10(Phospho)	T(3): 0.0; S(7): 49.5; S(8): 49.5; S(10): 1.0; S(12): 0.0	91.223	22.9	20.06		2039.95	1.01555	1.02799		1.1595	1.00347		0.908642	0.948017		0.946612	0.963953
VATEAASPAPGSGSAPAK	M8AJX1	N-Term(iTRAQ4plex); S7(Phospho); K18(iTRAQ4plex)	T(3): 0.0; S(7): 100.0; S(12): 0.0; S(14): 0.0	208.818	39.43	42.94	58.93	1936.96	0.908352	1.02853	0.91424	0.923625	0.943756	0.992606	0.948475	1.06369	0.971145	1.09047	0.931621	1.11999
WDTQEISPDIVEISEDDSPPKNTDDR	M7ZGT2	N-Term(iTRAQ4plex); S14(Phospho); S18(Phospho); K21(iTRAQ4plex)	T(3): 0.0; S(7): 0.0; S(14): 100.0; S(18): 100.0; T(23): 0.0	157.007	36.4	36.58	26.16	3449.49	0.6063	0.88387	0.857848	0.634243	0.920854	1.11983	1.22479	1.13423	0.857852	1.41685	1.15567	1.14845
WDTQEISPDIVEISEDDSPPK	M7ZGT2	N-Term(iTRAQ4plex); S14(Phospho); S18(Phospho); K21(iTRAQ4plex)	T(3): 0.0; S(7): 0.0; S(14): 100.0; S(18): 100.0	156.53			36.4	2848.24			0.916537			0.99511			0.989884			1.0688
IQTPQDSDFPQSSSPPQQQK	N1R5E3	N-Term(iTRAQ4plex); S14(Phospho); K20(iTRAQ4plex)	T(3): 0.0; S(7): 0.0; S(12): 0.1; S(13): 3.1; S(14): 96.8	227.93	57.9	59.82	54.33	2611.23	1.06874	1.05209	1.09471	1.05821	1.07346	1.00933	1.0375	1.07925	0.961988	0.897019	0.89886	0.851615
DFTGFSTTVPSPR	N1QTD0	N-Term(iTRAQ4plex); T7(Phospho); S11(Phospho)	T(3): 0.0; S(6): 2.1; T(7): 97.9; T(8): 0.0; S(11): 100.0	274.336	56.55	68.54	64.35	1715.72	0.875118	1.01736	0.945915	0.893433	0.947859	0.844343	1.09101	0.98287	1.09645	1.09455	1.05967	1.12035
AETPGSDNLK	M8BTG2	N-Term(iTRAQ4plex); S6(Phospho); K10(iTRAQ4plex)	T(3): 0.0; S(6): 100.0	269.77	54.84	53.05	40.63	1399.67	1.21893	1.26796	1.1833	1.54161	1.43401	1.33391	0.809609	0.814687	0.857042	0.602061	0.562556	0.740556
DQTAVSPLEVPSPK	W5CUZ8	N-Term(iTRAQ4plex); S12(Phospho); K14(iTRAQ4plex)	T(3): 0.0; S(6): 0.0; S(12): 100.0	209.898	60.78	43.41		1835.94	1.07434	0.977608		1.32203	1.14937		0.883389	0.993711		0.818747	0.905973
METDSPRSPEAEIGHR	W5BDW7	N-Term(Acetyl); S5(Phospho); S8(Phospho)	T(3): 0.0; S(5): 100.0; S(8): 100.0	334.557	51.24	52.19	49.19	2013.78
FLTASGTFK	R7W9R7	N-Term(iTRAQ4plex); T7(Phospho); K9(iTRAQ4plex)	T(3): 0.0; S(5): 1.7; T(7): 98.3	113.546	45.93	28.29		1339.69	0.942531	0.621298		0.685068	0.792306		1.20108	1.16177		1.21579	1.30985
FLTQSGTFK	M7YAN1	N-Term(iTRAQ4plex); T7(Phospho); K9(iTRAQ4plex)	T(3): 0.0; S(5): 1.7; T(7): 98.3	100.11		29.06	30.15	1396.71		0.862689	1.09115		1.03614	1.00462		0.922798	1.02615		1.16503	0.878857
LDTSGLLYQVNNDGSFTK	M8C0M2	N-Term(iTRAQ4plex); S15(Phospho); K18(iTRAQ4plex)	T(3): 0.0; S(4): 0.0; Y(8): 0.1; S(15): 96.4; T(17): 3.4	79.0522		12.85		2340.13		1.03751			1.06305			0.945733			0.975948
AATSYSSSSSAAGAGGGSAAAATAAGLK	M8A1W1	N-Term(iTRAQ4plex); T23(Phospho); K28(iTRAQ4plex)	T(3): 0.0; S(4): 0.0; Y(5): 0.0; S(6): 0.0; S(7): 0.0; S(8): 0.0; S(9): 0.0; S(10): 0.2; S(18): 3.7; T(23): 96.1	56.9224	3.92			2669.27	0.371669			1.20039			1.23433			1.12117
LDTSTFFETLGGTESPGR	M7Y841	N-Term(iTRAQ4plex); S15(Phospho)	T(3): 0.0; S(4): 0.0; T(5): 0.0; T(9): 0.0; T(13): 50.0; S(15): 50.0	120.094	23.93	33.13	19.84	2138.98	1.20728	1.21082	0.882493	1.18638	1.08616	0.923001	1.18974	1.23355	1.02447	0.892513	0.914546	1.14208
ACTSDVEEAANTDCDASSPNADK	A0A080YUA1	N-Term(iTRAQ4plex); C2(Carbamidomethyl); T12(Phospho); C14(Carbamidomethyl); K23(iTRAQ4plex)	T(3): 0.0; S(4): 0.0; T(12): 89.7; S(17): 5.1; S(18): 5.1	65.444	17.13			2796.12	1.05285			1.0688			0.881819			0.990724
ACTSDVEEAANTDCDASSPNADKEIPEK	A0A080YUA1	N-Term(iTRAQ4plex); C2(Carbamidomethyl); C14(Carbamidomethyl); S18(Phospho); K23(iTRAQ4plex); K28(iTRAQ4plex)	T(3): 0.0; S(4): 0.0; T(12): 33.3; S(17): 33.3; S(18): 33.3	88.9293		6.62	10.42	3536.56		1.24927	1.07568		0.475487	1.02679		1.18649	0.827968		1.02225	1.09531
NMTDAGPLDLIDDEDSDVEDGIDQQTR	M8AFM1	N-Term(iTRAQ4plex); S16(Phospho)	T(3): 0.0; S(16): 100.0; T(26): 0.0	94.6013	23.7	26.78	26.6	3201.36		0.708341	0.69097	1.07799	0.8943	1.52345	1.80616	1.53313	1.12287	1.34245	0.769701	0.683813
DPTPEPDELDEEIVESDLELDDDGVVHPDHDDAPQK	T1MN05	N-Term(iTRAQ4plex); S16(Phospho); K36(iTRAQ4plex)	T(3): 0.0; S(16): 100.0	281.974	55.9	68.48	58.49	4392.94	1.06781	1.31288	0.833491	1.03028	0.862016	0.658744	1.0885	0.596508	1.1157	0.966125	1.18785	1.31483
DPTPEPDELDEDIVESDLELDNDGVVHPDHDDAPQK	R7WCF8	N-Term(iTRAQ4plex); S16(Phospho); K36(iTRAQ4plex)	T(3): 0.0; S(16): 100.0	311.237	55.2	51.48	37.7	4377.95	0.915246	1.1927	0.934083	0.84318	1.10449	1.27911	1.02034	0.985922	0.857861	1.04786	0.990629	0.971289
ADTDAVAGEDQGASENEAER	M7YS22	N-Term(iTRAQ4plex); S14(Phospho)	T(3): 0.0; S(14): 100.0	269.72	42.7	33.95	79.48	2258.91	1.21497	0.770643	0.850814	0.919135	0.918891	1.12851	0.991855	1.21108	0.986028	1.15149	1.1585	0.969249
EATNADRDHGAESDSEEER	M0Z854	N-Term(iTRAQ4plex); S13(Phospho); S15(Phospho)	T(3): 0.0; S(13): 100.0; S(15): 100.0	181.715		14.41		2421.89		1.08583			0.986362			0.913179			1.03166
APTPRPPPPASLQPDSPGVFFTNAAAAAPLGSAHR	F2E4Q1	N-Term(iTRAQ4plex); S16(Phospho)	T(3): 0.0; S(11): 0.0; S(16): 100.0; T(22): 0.0; S(32): 0.0	464.607	76.59	69.88	66.34	3687.86	1.08424	0.975411	1.02996	0.950257	0.949693	1.03469	0.987051	0.991683	1.0392	0.938377	0.937629	0.93094
FDTDGDGRISPSELAAVSR	M7ZM28	N-Term(iTRAQ4plex); S12(Phospho)	T(3): 0.0; S(10): 96.8; S(12): 3.2; S(18): 0.0	170.689			20.99	2217.03			1.0695			1.03208			1.15482			0.719194
AETLEEEEESAEKSS	M8A2F3	N-Term(iTRAQ4plex); K13(iTRAQ4plex); S15(Phospho)	T(3): 0.0; S(10): 0.0; S(14): 50.0; S(15): 50.0	132.248	36.06	42.37	19.36	2035.89	1.10786	0.787717	0.693497	1.11974	0.893595	1.1452	0.826478	0.89073	1.2648	0.987311	1.21152	0.852147
LTAAAILGHDGAVWAESESFPK	A0A077RWX2	N-Term(iTRAQ4plex); T2(Phospho); K22(iTRAQ4plex)	T(2): 95.5; S(17): 4.3; S(19): 0.2	62.9485	21.16			2638.32	1.11591			1.2116			1.01127			0.708597
VTPQPGVPPEXAGAAVAAESSTGTWTTVWTDGLTSLDR	A0A088S4A9	N-Term(iTRAQ4plex); T2(Phospho); X11(M)	T(2): 75.6; S(20): 5.9; S(21): 5.9; T(22): 5.9; T(24): 5.9; T(26): 0.5; T(27): 0.1; T(30): 0.0; T(34): 0.0; S(35): 0.0	63.8435	12.58			4080.92	2.39946			2.02162
ATTLSLSSPLFLATPPR	M8ACL5	N-Term(Acetyl); T3(Phospho); S5(Phospho)	T(2): 66.3; T(3): 66.3; S(5): 66.3; S(7): 0.4; S(8): 0.4; T(14): 0.4	63.4921		15.88		1973.94
ITFNSDHTEFNQSGVQFIINPYDEIALSR	M7ZPP4	N-Term(iTRAQ4plex); S5(Phospho); T8(Phospho); S13(Phospho); Y22(Phospho)	T(2): 54.4; S(5): 54.4; T(8): 95.6; S(13): 95.6; Y(22): 100.0; S(28): 0.0	76.7218		33.13		3819.55		1.15513			1.04213			0.801204			1.04667
ATSQISAEDHTAVAALNDATSTQEK	M8C588	N-Term(iTRAQ4plex); S3(Phospho); S6(Phospho); K25(iTRAQ4plex)	T(2): 51.1; S(3): 51.1; S(6): 93.1; T(11): 4.7; T(20): 0.0; S(21): 0.0; T(22): 0.0	105.793		27.44	31.42	3007.34		0.907521	0.905368		0.988033	1.24516		1.11665	0.954039		0.96481	0.919467
VTSLEDASSK	M8B291	N-Term(iTRAQ4plex); S3(Phospho); K10(iTRAQ4plex)	T(2): 50.0; S(3): 50.0; S(8): 0.0; S(9): 0.0	65.1626	21.57	20.56		1404.69	0.845899	0.980718		0.796481	0.979115		0.978675	1.15046		1.32084	0.876611
KTSPGSSPASAAVGGAAPGGLDAVR	M8AYQ6	K1(iTRAQ4plex); N-Term(iTRAQ4plex); T2(Phospho); S7(Phospho)	T(2): 50.0; S(3): 50.0; S(6): 3.9; S(7): 96.1; S(10): 0.0	265.707	67.28	66.1	71.34	2629.26	1.0074	1.0065	0.973258	1.10423	0.955406	0.990386	0.91592	1.04254	1.08762	0.947507	0.981137	0.936823
DTPEQADDSSVDESEGVAMGK	M8B7T3	N-Term(iTRAQ4plex); S10(Phospho); S14(Phospho); M19(Oxidation); K21(iTRAQ4plex)	T(2): 5.8; S(9): 64.7; S(10): 64.7; S(14): 64.7	55.298		11.36		2631.04		0.860794			1.10573			1.02978			0.999341
ETPHQEPQPDPTFLANAKASINQPTSSQVSDDSHGK	M7YWC5	N-Term(iTRAQ4plex); T2(Phospho); T12(Phospho); K18(iTRAQ4plex); S20(Phospho); K36(iTRAQ4plex)	T(2): 42.6; T(12): 83.3; S(20): 56.7; T(25): 56.7; S(26): 56.7; S(27): 3.5; S(30): 0.3; S(33): 0.3	81.0542		13.76		4531.01		1.07083			2.32016			0.888838
MTSGNFSPDDQHNTWLPGGR	M8ANZ4	N-Term(iTRAQ4plex); S7(Phospho)	T(2): 32.7; S(3): 32.7; S(7): 32.7; T(14): 2.0	55.2155		13.45		2441.05		1.21873			1.03748			0.680576			1.12383
ATSQISAEDHTAVAALK	F2DSH4	N-Term(iTRAQ4plex); S6(Phospho); K17(iTRAQ4plex)	T(2): 3.8; S(3): 3.8; S(6): 92.2; T(11): 0.2	74.9587		26.86		2081.05		0.872713			1.01068			1.16251			0.927473
ATSPSPK	R7W7Y9	N-Term(Acetyl); S3(Phospho); K7(iTRAQ4plex)	T(2): 2.4; S(3): 97.6; S(5): 0.0	88.6767		30.98	37.02	953.446		0.942952	0.784061		1.1305	0.917435		0.849664	1.06343		1.09963	1.19311
DTSPILDTMESGR	F2D5K6	N-Term(iTRAQ4plex); S3(Phospho)	T(2): 2.2; S(3): 97.8; T(8): 0.0; S(11): 0.0	175.256	55.52	44.89	29	1645.73	0.965584	1.01563	0.98662	0.999832	1.02919	1.0054	0.916963	0.963395	0.895424	1.10412	1.02816	1.11006
LTYYTPEYETK	P11383;Q7YMS7;A0A0A1IXX6;G8D4E1;U5IKJ3;A0A088S4A9;G0Y7R9	N-Term(iTRAQ4plex); Y3(Phospho); K11(iTRAQ4plex)	T(2): 2.1; Y(3): 95.8; Y(4): 2.1; T(5): 0.1; Y(8): 0.0; T(10): 0.0	117.105	40.22	34.1	20.67	1775.84	1.04722	1.06596	0.959407	1.44049	1.38792	1.2957	0.743515	0.777329	0.816113	0.797408	0.84439	0.980441
ATSQISAEDHTAVAALK	F2DSH4	N-Term(iTRAQ4plex); S3(Phospho); S6(Phospho); K17(iTRAQ4plex)	T(2): 2.1; S(3): 97.8; S(6): 100.0; T(11): 0.1	179.875	56.88	57.01	44.31	2161.02	1.07347	1.00638	1.08316	1.02726	1.12262	1.0339	0.932312	0.912295	0.867672	1.01979	0.994991	1.05882
ATEIDTSSDK	M8A0J4	N-Term(iTRAQ4plex); T2(Phospho); K10(iTRAQ4plex)	T(2): 100.0; T(6): 0.0; S(7): 0.0; S(8): 0.0	161.614	19.89	19.6		1434.66	1.00362	0.963027		1.15795	1.23363		1.12435	1.0548		0.726052	0.786749
ATQTVEDSSKPRPK	A1EA37	N-Term(iTRAQ4plex); T2(Phospho); T4(Phospho); K10(iTRAQ4plex); K14(iTRAQ4plex)	T(2): 100.0; T(4): 100.0; S(8): 0.0; S(9): 0.0	412.318	41.7	45.18	45.84	2136.05	1.31392	1.30169	1.23742	1.32351	1.31116	1.33159	0.986104	0.986238	0.983734	0.477881	0.488215	0.470697
ATQTVEDSSKPKPR	B3TN78	N-Term(iTRAQ4plex); T2(Phospho); T4(Phospho); K10(iTRAQ4plex); K12(iTRAQ4plex)	T(2): 100.0; T(4): 100.0; S(8): 0.0; S(9): 0.0	228.618	33.14	29.56	38.56	2136.05	1.13598	1.31215		1.18425	1.26725		1.10062	0.952408		0.503292	0.57155
ATQTVEDSSKPRPK	A1EA37	N-Term(Acetyl); T2(Phospho); T4(Phospho); K10(iTRAQ4plex); K14(iTRAQ4plex)	T(2): 100.0; T(4): 100.0; S(8): 0.0; S(9): 0.0	149.883	30.18	34.25	16.97	2033.95	1.18099		0.972288	1.01802		0.992565	1.50892		1.15267	0.288309		0.856239
ATQTVEDSSKPKPR	B3TN78	N-Term(Acetyl); T2(Phospho); T4(Phospho); K10(iTRAQ4plex); K12(iTRAQ4plex)	T(2): 100.0; T(4): 100.0; S(8): 0.0; S(9): 0.0	160.595	19.95	34.3		2033.95	1.38039	1.05432		0.965005	1.11118		1.03578	1.04425		0.661209	0.814768
ATQTVEDSSKPRPK	A1EA37	N-Term(iTRAQ4plex); T2(Phospho); K10(iTRAQ4plex); K14(iTRAQ4plex)	T(2): 100.0; T(4): 0.0; S(8): 0.0; S(9): 0.0	332.979	50.98	47.67	50.93	2056.08	1.31446	1.38837	1.37132	1.03761	1.02431	1.03818	0.974155	0.951854	0.954111	0.730378	0.693246	0.691473
ATQTVEDSSKPKPR	B3TN78	N-Term(iTRAQ4plex); T2(Phospho); K10(iTRAQ4plex); K12(iTRAQ4plex)	T(2): 100.0; T(4): 0.0; S(8): 0.0; S(9): 0.0	291.878	36.74	36.9	36.68	2056.08	1.34337	1.40316	1.40055	1.06397	1.03409	1.03033	0.963478	0.92671	0.957495	0.670894	0.754232	0.720396
ATQTVEDSSKPKPR	B3TN78	N-Term(Acetyl); T2(Phospho); K10(iTRAQ4plex); K12(iTRAQ4plex)	T(2): 100.0; T(4): 0.0; S(8): 0.0; S(9): 0.0	114.89		23.27		1953.99		1.06774			1.17252			0.923724			0.886284
ATQTVEDSSKPRPK	A1EA37	N-Term(Acetyl); T2(Phospho); K10(iTRAQ4plex); K14(iTRAQ4plex)	T(2): 100.0; T(4): 0.0; S(8): 0.0; S(9): 0.0	115.214	11.46			1953.99	0.903035			0.970966			1.09448			1.004
VTPQPGVPPEXAGAAVAAESSTGTWTTVWTDGLTSLDR	A0A088S4A9	N-Term(iTRAQ4plex); T2(Phospho); X11(A)	T(2): 100.0; S(20): 0.0; S(21): 0.0; T(22): 0.0; T(24): 0.0; T(26): 0.0; T(27): 0.0; T(30): 0.0; T(34): 0.0; S(35): 0.0	220.93	38.28	31.72	63.28	4021.01	1.90121	1.19513	1.11227	1.19413		0.901194	1.23028	1.38493	0.961546	1.46306	1.2412	0.811796
ATSQISAEDHTAVAALNDATSTQEK	M8C588	N-Term(iTRAQ4plex); S6(Phospho); K25(iTRAQ4plex)	T(2): 1.9; S(3): 49.0; S(6): 49.0; T(11): 0.0; T(20): 0.0; S(21): 0.0; T(22): 0.0	135.604	22.6			2927.4	1.05572			1.12812			0.702764			1.1558
VTPQPGVPPEXAGAAVAAESSTGTWTTVWTDGLTSLDR	A0A088S4A9	N-Term(iTRAQ4plex); T2(Phospho); X11(H)	T(2): 1.7; S(20): 32.1; S(21): 32.1; T(22): 32.1; T(24): 1.7; T(26): 0.1; T(27): 0.0; T(30): 0.0; T(34): 0.0; S(35): 0.0	98.1626	29.66			4086.98	1.31291			1.75716						1.15318
VTRSEPSFTPAK	M8AXI3	N-Term(iTRAQ4plex); S4(Phospho); T9(Phospho); K12(iTRAQ4plex)	T(2): 1.6; S(4): 98.4; S(7): 0.0; T(9): 100.0	391.059	38.33	38.32	40.37	1767.83	1.58076	1.52512	1.44503	1.4454	1.42055	1.39593	0.578997	0.621795	0.634578	0.593619	0.591334	0.630022
RTGSPPPLPK	A0A077RVA3	N-Term(iTRAQ4plex); S4(Phospho); K10(iTRAQ4plex)	T(2): 1.6; S(4): 98.4	229.194	31.6	34.96	30.07	1417.78	1.16184	0.884681	1.05884	1.02949	0.976625	0.972619	0.927594	0.878702	1.01597	0.923858	1.21918	0.947567
ATTVQPHSPDPTAITTTPAPPPPPSPPR	M8B2H7	N-Term(Acetyl); T17(Phospho); S25(Phospho)	T(2): 1.5; T(3): 1.5; S(8): 1.5; T(12): 1.5; T(15): 31.3; T(16): 31.3; T(17): 31.3; S(25): 100.0	195.619	33.66		31.94	3030.39
ATSSPPPPR	T1NWU6	N-Term(Acetyl); S4(Phospho)	T(2): 1.5; S(3): 1.5; S(4): 97.0	103.323	31.99	36.58	19.98	1031.46
ITAITRSGGGGAR	M8A5U0	N-Term(iTRAQ4plex); S7(Phospho)	T(2): 0.1; T(5): 2.4; S(7): 97.5	89.7362	21.08			1440.75	0.986122			1.24141			0.856711			0.958468
ETPNDDDDGTGSDGFELVDDVSPLTK	M7Z6Q3	N-Term(iTRAQ4plex); T10(Phospho); S12(Phospho); K26(iTRAQ4plex)	T(2): 0.1; T(10): 99.9; S(12): 100.0; S(22): 0.0; T(25): 0.0	184.7	33.73	54.18	48.7	3186.31	1.05102	1.29077	1.2428	0.992923	1.10429	0.92915	1.14149	1.03318	1.02731	0.756402	0.803471	0.852152
ITVAAANSTGTESSPVATTPQEAEK	R7WDS8	N-Term(iTRAQ4plex); S14(Phospho); T18(Phospho); K25(iTRAQ4plex)	T(2): 0.1; S(8): 21.0; T(9): 21.0; T(11): 21.0; S(13): 21.0; S(14): 21.0; T(18): 47.4; T(19): 47.4	55.2373	19.36		20.74	2908.35	1.7894		0.893999	0.573368		0.615296	1.05413		1.16072	0.617145		1.24713
GTPSQDLSGIDDFK	M8AXI3	N-Term(iTRAQ4plex); S4(Phospho); K14(iTRAQ4plex)	T(2): 0.1; S(4): 97.3; S(8): 2.6	87.4341	20.55			1847.87	1.11941			0.908895			1.02659			0.941728
VTYVAPPQPPSPVPEESEEGSPSRVESENGDGPAGGFTR	M8A010	N-Term(iTRAQ4plex); S23(Phospho); S27(Phospho)	T(2): 0.0; Y(3): 0.0; S(11): 40.0; S(17): 40.0; S(21): 40.0; S(23): 40.0; S(27): 40.0; T(38): 0.0	106.557		17.82		4313.9		1.07189			0.696045			0.912809			1.27625
VTYVAPPQPPSPVPEESEEGSPSR	M8A010	N-Term(iTRAQ4plex); S11(Phospho); S23(Phospho)	T(2): 0.0; Y(3): 0.0; S(11): 100.0; S(17): 33.3; S(21): 33.3; S(23): 33.3	278.947	40.31	37.81	32.95	2840.26	0.88577	0.776979	0.932468	1.2004	1.06305	1.09044	1.12408	1.08077	0.962239	0.982749	1.04928	1.05621
VTYVAPPQPPSPVPEESEEGSPSRVESENGDGPAGGFTR	M8A010	N-Term(iTRAQ4plex); S27(Phospho)	T(2): 0.0; Y(3): 0.0; S(11): 0.0; S(17): 5.8; S(21): 0.4; S(23): 0.4; S(27): 93.4; T(38): 0.0	173.791		16.32		4233.92		0.983041			0.862184			1.18963			0.927649
VTYVAPPQPPSPVPEESEEGSPSR	M8A010	N-Term(iTRAQ4plex); S23(Phospho)	T(2): 0.0; Y(3): 0.0; S(11): 0.0; S(17): 1.1; S(21): 49.5; S(23): 49.5	404.058	42.54	58.87	47.48	2760.29	1.02397	0.800562	0.81575	1.31513	1.16485	1.1791	1.03674	1.04157	0.988222	1.02717	1.01886	1.01663
ATGAFILTASHNPGGPTEDFGIK	M8AW90	N-Term(iTRAQ4plex); S10(Phospho); K23(iTRAQ4plex)	T(2): 0.0; T(8): 0.1; S(10): 99.9; T(17): 0.0	359.595	102.2	98.21	102.2	2669.32	1.17445	1.20468	1.14849	0.828035	0.835756	0.84232	0.974661	0.974853	0.986063	1.00036	0.977946	0.984025
FTQQPTSDDDDDDDKAVPQPLR	M8BTG2	N-Term(iTRAQ4plex); S7(Phospho); K15(iTRAQ4plex)	T(2): 0.0; T(6): 3.4; S(7): 96.6	200.771	24.87	32.28	21	2871.29	0.842339	0.819823	0.883439	1.06138	1.05479	1.12195	1.01091	1.07337	1.14698	1.06648	1.01321	0.811849
ATNLTSSPVSSPTAEDAR	M8ADB8	N-Term(iTRAQ4plex); S7(Phospho); S10(Phospho)	T(2): 0.0; T(5): 33.8; S(6): 33.8; S(7): 33.8; S(10): 48.0; S(11): 48.0; T(13): 2.5	85.7882	21.01	23.09		2107.91	0.481585	0.801783		0.64134	1.1408		1.23105	0.827195		1.49627	1.48034
LTGTDVGYPGGLWFDPLGYGTGSPEK	M0XHH8	N-Term(iTRAQ4plex); T21(Phospho); K26(iTRAQ4plex)	T(2): 0.0; T(4): 0.0; Y(8): 0.0; Y(19): 49.2; T(21): 49.2; S(23): 1.7	122.216	26.68	24.38	21.47	3052.47	2.44369	1.61766	0.913969		1.84634	1.00598		0.822299	1.23482	1.64712		0.805855
VTTEAASPAPASGSAPAK	Q8LRU5	N-Term(iTRAQ4plex); S7(Phospho); K18(iTRAQ4plex)	T(2): 0.0; T(3): 0.0; S(7): 100.0; S(12): 0.0; S(14): 0.0	278.801	60.64	49.61	71.58	1980.99	1.06465	0.970612	0.948225	0.968603	0.893463	1.00196	1.04616	1.04411	0.972397	0.937685	1.12041	1.02332
QTTGVSSDEEDDAEK	F2D8W3	N-Term(iTRAQ4plex); S6(Phospho); S7(Phospho); K15(iTRAQ4plex)	T(2): 0.0; T(3): 0.0; S(6): 100.0; S(7): 100.0	191.475	26.32	37.69	57.52	2058.81	0.810668	0.914877	0.892906	1.06854	1.01754	0.96632	1.07205	1.04596	1.03583	1.02567	1.00468	1.0135
DTTSEEAGASTVNEAQASLENLLTR	A0A077RU36	N-Term(iTRAQ4plex); T11(Phospho)	T(2): 0.0; T(3): 0.0; S(4): 0.0; S(10): 49.9; T(11): 49.9; S(18): 0.1; T(24): 0.0	107.634		10.19		2831.3					1.22774			1.26434			1.36425
LTPEEPELPQGTPPRPQLPLPVAGSGVTAGGGGSGGLEMASDDER	A0A077RUH5	N-Term(iTRAQ4plex); S41(Phospho)	T(2): 0.0; T(12): 0.1; S(25): 3.0; T(28): 3.0; S(34): 3.0; S(41): 90.8	70.8201	15.27	8.5		4648.23	0.72403	1.24446		1.44833	0.889643		0.948064	1.17713		0.794412	0.703906
ETPNDDDDGTGSDGFELVDDVSPLTK	M7Z6Q3	N-Term(iTRAQ4plex); S12(Phospho); K26(iTRAQ4plex)	T(2): 0.0; T(10): 2.3; S(12): 97.7; S(22): 0.0; T(25): 0.0	382.633	120.95	121.79	121.47	3106.36	1.19817	1.3172	1.21465	1.06722	1.20305	1.11959	0.838651	0.745657	0.813652	0.847452	0.774403	0.879407
DTVDDGKLSERTISDELPQESSK	M8AI93;M8D9A3	N-Term(iTRAQ4plex); K7(iTRAQ4plex); S9(Phospho); T12(Phospho); S14(Phospho); K23(iTRAQ4plex)	T(2): 0.0; S(9): 100.0; T(12): 100.0; S(14): 100.0; S(21): 0.0; S(22): 0.0	235.145	27.14	42.8	37.85	3221.43	0.954036	1.1973	1.00828	1.17565	0.815066	1.02661	0.948906	1.07883	1.06727	0.929645	0.881596	0.953431
FTDAEPGSSSPLR	M8B291	N-Term(iTRAQ4plex); S8(Phospho)	T(2): 0.0; S(8): 49.4; S(9): 49.4; S(10): 1.2	113.705	15.11	20.83		1587.72	0.994322	0.679222		0.729271	1.25015		1.10624	0.999849		1.11468	1.06388
ITVAAANSTGTESSPVATTPQEAEK	R7WDS8	N-Term(iTRAQ4plex); T18(Phospho); K25(iTRAQ4plex)	T(2): 0.0; S(8): 3.1; T(9): 3.1; T(11): 3.1; S(13): 3.1; S(14): 3.1; T(18): 81.6; T(19): 3.1	88.0061	24.65	31.46		2828.38	1.11038	0.865007		0.903468	0.672562		1.17735	1.08392		1.08394	1.27518
ATVPHVRSDSESDDEGR	M8AR74	N-Term(iTRAQ4plex); S8(Phospho); S10(Phospho); S12(Phospho)	T(2): 0.0; S(8): 100.0; S(10): 100.0; S(12): 100.0	252.153	19.02	23.99	30.12	2240.84	0.875935	0.907166	1.11663	1.01553	1.2245	1.06609	0.955188	1.09179	0.988121	1.13729	0.830853	0.887448
WTLDGEESDEEDVK	M8AU53	N-Term(iTRAQ4plex); S8(Phospho); K14(iTRAQ4plex)	T(2): 0.0; S(8): 100.0	163.537	53.26	39.8	20.75	2019.86	0.925655	0.941078	0.962452	0.994245	0.806877	1.18352	1.03759	1.13281	0.784394	1.00086	1.06565	1.07332
DTEWLPGSPEAIK	M7Y5E9	N-Term(iTRAQ4plex); S8(Phospho); K13(iTRAQ4plex)	T(2): 0.0; S(8): 100.0	98.2129		25.16	23.42	1810.89		1.0725	1.00279		1.11476	0.897659		0.792622	1.15807		1.06526	0.905026
QTVAPASPSALDLIK	R7W6A6	N-Term(iTRAQ4plex); S7(Phospho); K15(iTRAQ4plex)	T(2): 0.0; S(7): 97.4; S(9): 2.6	99.5475	30.09	35.32	11.54	1879.02	0.788797	1.14788	0.999927	1.00124	0.97905	1.14893	1.12695	0.849618	0.740607	1.01764	1.05276	1.15574
LTGFGGSDGEGSDGDAAGK	W5CIQ0	N-Term(iTRAQ4plex); S7(Phospho); S12(Phospho); K19(iTRAQ4plex)	T(2): 0.0; S(7): 100.0; S(12): 100.0	200.736	67.88	50.11	53.74	2145.87	0.882784	0.805526	0.903426	0.910356	0.889841	0.939083	1.00803	1.00989	1.13321	1.12772	1.21702	1.02023
KTPVAASPPPSPAQK	M8AY33	N-Term(iTRAQ4plex); K1(iTRAQ4plex); S7(Phospho); S11(Phospho); K15(iTRAQ4plex)	T(2): 0.0; S(7): 100.0; S(11): 100.0	284.757	13.43	34.27	32.72	2068.06	1.01692	0.995306	1.08028	0.946017	1.02319	1.10367	0.921665	0.988428	0.940944	1.10962	0.997736	0.895431
ATDNVSSPHADMEVPEEAADK	M7YL15	N-Term(iTRAQ4plex); S7(Phospho); K21(iTRAQ4plex)	T(2): 0.0; S(6): 3.4; S(7): 96.6	141.367	49.11		41.25	2581.12	1.14087		0.879198	0.790305		1.05468	1.12314		1.04161	0.920138		1.01042
ITFGDSDEE	M8BXR9	N-Term(iTRAQ4plex); S6(Phospho)	T(2): 0.0; S(6): 100.0	160.797	56.87	56.73	56.69	1236.48	0.954199	0.945332	0.943492	0.984875	0.904199	0.946506	1.03398	1.07629	1.02754	0.98691	1.08183	1.04428
ATDNVSSPHADLEVPEEAADK	M8CBD6;A0A080YUA1	N-Term(iTRAQ4plex); S7(Phospho); K21(iTRAQ4plex)	T(2): 0.0; S(6): 1.3; S(7): 98.7	379.319	78.85	75.01	73.86	2563.18	1.06619	1.02526	1.034	0.927629	0.933183	0.938033	1.02435	0.95607	0.934488	0.945022	1.07787	1.0393
ATVDASEGETQEAQSDTEDASPEEPK	M7Z4I8	N-Term(iTRAQ4plex); S15(Phospho); K26(iTRAQ4plex)	T(2): 0.0; S(6): 0.0; T(10): 0.0; S(15): 100.0; T(17): 0.0; S(21): 0.0	354.003	22.8	73.27	113.94	3089.33	0.918804	0.945085	0.944553	0.973772	0.860313	0.972336	1.18019	1.12341	1.09478	0.674057	0.994696	0.996011
ATDFFSSSSFK	T1NFR5	N-Term(iTRAQ4plex); S9(Phospho); K11(iTRAQ4plex)	T(2): 0.0; S(6): 0.0; S(7): 0.0; S(8): 1.6; S(9): 98.3	115.118		21.13		1591.73		0.561949			1.11528			1.13541			1.12712
ITHASPDLSR	M8C6H2	N-Term(iTRAQ4plex); S5(Phospho)	T(2): 0.0; S(5): 100.0; S(9): 0.0	117.556	31.07	27.39		1320.64	0.940403	0.870177		0.894656	1.02021		1.1178	1.04167		1.0109	1.04781
ATDASPPPPR	M7Z788	N-Term(Acetyl); S5(Phospho)	T(2): 0.0; S(5): 100.0	116.936	40.44	41.14		1130.49
VTPPSPR	M8AU14	N-Term(iTRAQ4plex); S5(Phospho)	T(2): 0.0; S(5): 100.0	97.0155			27.58	977.493			1.11296			0.97027			1.07654			0.832518
VTEPSNSSFPSPSPR	M8AWB5	N-Term(iTRAQ4plex); S11(Phospho); S13(Phospho)	T(2): 0.0; S(5): 0.0; S(7): 0.0; S(8): 0.0; S(11): 100.0; S(13): 100.0	224.186	25.14	30.38		1892.79	0.986149	1.10204		0.971309	0.980463		1.03812	0.929678		0.979887	1.00588
ATESPEDEKPSR	M8B6Q5	N-Term(iTRAQ4plex); S4(Phospho); K9(iTRAQ4plex)	T(2): 0.0; S(4): 100.0; S(11): 0.0	321.322	50.37	55.57	44.73	1713.79	1.01155	1.02359	1.02875	1.02087	1.02314	0.983494	0.959125	0.963558	0.969325	0.981376	0.946661	0.997067
ATESPEDEKPAK	M8B6Q5	N-Term(iTRAQ4plex); S4(Phospho); K9(iTRAQ4plex); K12(iTRAQ4plex)	T(2): 0.0; S(4): 100.0	292.648	36.4	29.88	34.9	1813.9	0.961618	0.933468	0.844882	1.03903	1.04584	1.04633	1.02404	1.02594	1.04187	0.950775	1.01724	1.07156
GTLSESSGGTASPR	M8BGW7	N-Term(iTRAQ4plex); S4(Phospho); S6(Phospho)	T(2): 0.0; S(4): 10.7; S(6): 10.7; S(7): 10.7; T(10): 84.0; S(12): 84.0	75.3363		13.85		1610.66		0.978414			0.513047			1.23234			1.14943
ATMSIFGESISGR	M8BKV0	N-Term(iTRAQ4plex); S11(Phospho)	T(2): 0.0; S(4): 0.0; S(9): 50.0; S(11): 50.0	136.839		34.84		1579.73		1.16073			0.8023			0.9901			1.02161
GTLSESSGGTASPR	M8BGW7	N-Term(iTRAQ4plex); T10(Phospho)	T(2): 0.0; S(4): 0.0; S(6): 0.0; S(7): 0.0; T(10): 98.1; S(12): 1.8	223.346	36.63	43.52	63.17	1530.69	0.850274	1.03242	0.8453	0.920279	0.884826	0.76523	1.06257	1.17712	1.29744	0.934277	0.928299	0.99357
VTPSSSQADGASPAAGITVDK	M8BTH4	N-Term(iTRAQ4plex); S12(Phospho); K21(iTRAQ4plex)	T(2): 0.0; S(4): 0.0; S(5): 0.0; S(6): 0.0; S(12): 100.0; T(18): 0.0	198.686	14.2	34.62	47.29	2327.14	1.12885	0.875247	1.13041	1.17987	1.03598	1.11093	0.774692	0.947082	0.780709	0.973898	1.12093	1.00969
ATESEVAPVEAEMSDPVTENK	M8B6Q5	N-Term(iTRAQ4plex); S14(Phospho); K21(iTRAQ4plex)	T(2): 0.0; S(4): 0.0; S(14): 100.0; T(18): 0.0	390.914	88.2	94.71	100.11	2601.19	1.0941	1.04152	0.966439	1.03871	1.20355	0.898623	0.845318	0.888953	0.960076	0.959936	0.959162	1.03087
ATESEVAPVEAEMSDPVTENK	M8B6Q5	N-Term(iTRAQ4plex); M13(Oxidation); S14(Phospho); K21(iTRAQ4plex)	T(2): 0.0; S(4): 0.0; S(14): 100.0; T(18): 0.0	183.062	26.19	26.57	56.07	2617.22	0.926283	0.981808	0.906457	0.880147	0.888967	0.942769	1.06232	0.971965	1.09459	1.09372	1.13394	1.01126
ETGSDDKDDVFSDNEAEDGSSK	M8A8S7	N-Term(iTRAQ4plex); K7(iTRAQ4plex); S12(Phospho); K22(iTRAQ4plex)	T(2): 0.0; S(4): 0.0; S(12): 100.0; S(20): 0.0; S(21): 0.0	283.087	68.79	51.91	31.96	2859.21	0.92095	0.922389	0.956119	1.04562	1.08598	0.979777	1.05143	0.883064	1.05878	1.03756	1.10941	1.01654
LTSMASNIISDLDR	N1QRC5	N-Term(iTRAQ4plex); S6(Phospho)	T(2): 0.0; S(3): 1.8; S(6): 98.1; S(10): 0.0	123.819	36.44		49.5	1759.84	0.828788		1.03205	0.926715		0.638672	1.22969		1.1813	0.961772		1.07788
FTSLSLK	M0VUF4	N-Term(iTRAQ4plex); S5(Phospho); K7(iTRAQ4plex)	T(2): 0.0; S(3): 0.0; S(5): 100.0	143.555	36.86	36.28	36.62	1163.63	1.41053	1.44492	1.36028	1.00474	1.02316	0.971533	0.789076	0.895651	0.979893	0.900743	0.772493	0.693257
ETSGSNATGLTSPGPLSPSDK	M8AL10	N-Term(iTRAQ4plex); S12(Phospho); S17(Phospho); K21(iTRAQ4plex)	T(2): 0.0; S(3): 0.0; S(5): 0.0; T(8): 93.7; T(11): 3.2; S(12): 3.2; S(17): 100.0; S(19): 0.0	318.869	69.72	59.99	66.51	2451.09	0.902436	1.02232	1.16583	0.968655	0.563708	1.20844	1.06306	1.09857	1.13723	0.976192	1.13823	0.86159
ITDDDAAAPGAADSNNGSVR	M0XJC1	N-Term(iTRAQ4plex); S14(Phospho)	T(2): 0.0; S(14): 95.8; S(18): 4.2	82.7395		18.7		2140.93		1.23178			1.05074			1.02452			0.744155
ETFAAIANEALSEDSDDGDEPK	M8B5I3	N-Term(iTRAQ4plex); S12(Phospho); S15(Phospho); K22(iTRAQ4plex)	T(2): 0.0; S(12): 100.0; S(15): 100.0	148.261	29.5	44.92	54.9	2772.15	0.986294	0.834732	0.97187	0.979237	1.08868	1.06404	1.02429	1.00408	0.981184	0.917805	0.991946	0.966857
ETFAAIANEALSEDSDDGDEPKR	M8B5I3	N-Term(iTRAQ4plex); S12(Phospho); S15(Phospho); K22(iTRAQ4plex)	T(2): 0.0; S(12): 100.0; S(15): 100.0	198.087	22.62	37.49	64.17	2928.23	0.960627	1.16067	1.09102	0.757752	0.614377	1.03184	0.974625	1.11241	0.967657	1.12835	1.06085	0.930299
FTHFVDPAGASSGGPSGASPSLTGLAR	M8CP00	N-Term(iTRAQ4plex); S19(Phospho)	T(2): 0.0; S(11): 3.2; S(12): 3.2; S(16): 3.2; S(19): 87.0; S(21): 3.2; T(23): 0.1	98.8331	10.2	15.07		2768.32		0.764962		0.556877	1.14575		1.33973	0.963049		1.86526	1.27419
EPIVAEPEPEPAMIPVTVEPEESPR	M7Z3E0	N-Term(iTRAQ4plex); S23(Phospho)	T(17): 50.0; S(23): 50.0	62.4938		23.43		2966.42		0.846056			0.52513			1.40836			1.08253
AEPEDAPVEEEDPGEVTPEAGEGGEEK	M8A4P6	N-Term(iTRAQ4plex); T17(Phospho); K27(iTRAQ4plex)	T(17): 100.0	303.385		49.91	60.68	3164.37		0.960614	0.88955		0.704282	1.0564		1.1251	1.03002		1.09034	1.05245
AVVFIAVHGGIGEDGTIQSLLESAGVPYTGPGPIASR	M0UF84	N-Term(iTRAQ4plex); T16(Phospho); S19(Phospho); S23(Phospho); Y28(Phospho); T29(Phospho)	T(16): 100.0; S(19): 100.0; S(23): 98.9; Y(28): 98.9; T(29): 98.9; S(36): 3.3	56.3342		22.52		4179.82											3.66572
AEPAEEPANDDGELTASGEEEEPADPNALANFR	N1QS22	N-Term(iTRAQ4plex); T15(Phospho); S17(Phospho)	T(15): 100.0; S(17): 100.0	84.3091		22.64		3759.53		1.33136			1.04818			0.800859			0.89742
ADLNVPLDDNQNITDDTR	M7ZR60	N-Term(iTRAQ4plex); T14(Phospho)	T(14): 98.2; T(17): 1.8	99.0715	26.68	23.38		2253.02	0.889983	1.4245		1.14321	1.09832		0.38357	0.790198		1.56898	0.791815
ELPGVVALDEGVMTR	M7ZR60	N-Term(iTRAQ4plex); T14(Phospho)	T(14): 100.0	126.776	66.34	22.27	51.89	1809.89	1.53043	1.01698	1.03751	2.389	1.43494	1.05462	1.21937	1.61254	0.865332	1.0193		1.03075
AGVVLGGANLLGETSSPK	D4QFH9	N-Term(iTRAQ4plex); S16(Phospho); K18(iTRAQ4plex)	T(14): 0.0; S(15): 1.7; S(16): 98.2	363.308	71.76	71.05	75.81	2038.08	1.22045	1.08008	1.19653	0.981714	0.885858	1.03494	0.885989	1.06924	0.859648	0.993011	1.01359	0.889921
ADVVLGGANLLGETSSPK	D4QFI1	N-Term(iTRAQ4plex); S16(Phospho); K18(iTRAQ4plex)	T(14): 0.0; S(15): 1.6; S(16): 98.4	335.348	77.73	71.04	69.3	2096.08	0.916228	1.07928	1.06634	1.06925	1.12717	1.01733	0.916104	0.964913	0.915258	0.940508	0.925284	0.979534
FEELQPLDEFATPPTSPTQFQDAK	M8BQ24	N-Term(iTRAQ4plex); T12(Phospho); S16(Phospho); K24(iTRAQ4plex)	T(12): 96.6; T(15): 3.4; S(16): 99.9; T(18): 0.1	231.288	53.23	54.8	76.74	3184.45	0.797581	1.01145	0.94815	1.04201	0.826791	0.925078	1.12791	1.12702	1.15795	1	0.961086	0.93111
QPAHVIGAPEETESDGVEDTVVDVSK	M8AZZ2	N-Term(iTRAQ4plex); S14(Phospho); K26(iTRAQ4plex)	T(12): 50.0; S(14): 50.0; T(20): 0.0; S(25): 0.0	171.463	66.02	47.72	26.98	3076.47	1.02239	1.1941	1.08678	1.21582	0.971082	0.894001	1.13288	1.12233	1.02732	0.622491	0.874036	0.977858
DNAAAAAAHDATAMEHENAATPAER	R7WCK7	N-Term(iTRAQ4plex); M14(Oxidation); T21(Phospho)	T(12): 2.7; T(21): 97.3	131.565			13.37	2746.21			1.10929			0.882142			0.913303			1.09518
DGDAEQNPGKGTDDDAAWGTEVPDFK	M7YMK0	N-Term(iTRAQ4plex); K10(iTRAQ4plex); T12(Phospho); K26(iTRAQ4plex)	T(12): 100.0; T(20): 0.0	224.852	38.91	39.42	51.11	3247.44	1.18431	1.09364	1.2435	1.14198	1.25577	1.05445	0.769552	0.773634	0.789296	1.01505	0.9304	0.99529
GGFADEALAPTESDIDETFQR	F2D4K5	N-Term(iTRAQ4plex); S13(Phospho)	T(11): 50.0; S(13): 50.0; T(18): 0.0	103.055		13.79	14.5	2493.09		1.60808	1.18387		0.658229	0.606733		1.18766	0.934859		0.579777	1.24287
VPLIQPQPDRTSDDDDDDDDEDGIGLGSSGAIK	M8BCG1	N-Term(iTRAQ4plex); S12(Phospho); K33(iTRAQ4plex)	T(11): 3.1; S(12): 96.9; S(28): 0.0; S(29): 0.0	114.903		45.04	19.1	3823.74		1.06085	1.12484		1.26204	0.945465		0.945473	0.868103		1.03993	1.0764
LLAAEGLELDTDEDDDDTTFLK	M0YI88	N-Term(iTRAQ4plex); T11(Phospho); K22(iTRAQ4plex)	T(11): 100.0; T(18): 0.0; T(19): 0.0	164.028	25.51	72.59	10.59	2807.3		0.889403	0.861391	2.43676	0.809188	0.953082		1.00292	0.868655	1.71379	1.50638	1.3094
VVLFAVPGAFTPTCSQK	F2D426	N-Term(iTRAQ4plex); T13(Phospho); C14(Carbamidomethyl); K17(iTRAQ4plex)	T(11): 0.1; T(13): 49.9; S(15): 49.9	84.1257	21.74	29.96		2190.12	1.54212	1.08365		1.26584	0.792981			1.38688		1.36595	0.764318
EKHEEPVAATAADEPGEDYQSDGGFDSLDLPEVPK	M8BCL8	N-Term(iTRAQ4plex); K2(iTRAQ4plex); S27(Phospho); K35(iTRAQ4plex)	T(10): 25.0; Y(19): 25.0; S(21): 25.0; S(27): 25.0	61.6674	21.12			4254.96	1.12929			1.44943			0.496692			1.04254
VLRPAEVGVTEGGPSEEPEEKSGGE	M8C0U9	N-Term(iTRAQ4plex); K21(iTRAQ4plex); S22(Phospho)	T(10): 0.0; S(15): 0.0; S(22): 100.0	463.976	64.91	68.04	54.71	2907.39	0.873715	0.820317	0.996594	1.18217	1.14377	1.04389	0.958573	1.04004	0.973985	1.10769	1.02449	0.97511
VLRPAEVGVTEGGPSEEPEEKSGGD	M7YMQ8	N-Term(iTRAQ4plex); K21(iTRAQ4plex); S22(Phospho)	T(10): 0.0; S(15): 0.0; S(22): 100.0	440.799	49.9	64.92	39.74	2893.37	0.830075	1.01889	0.789345	0.984831	1.1554	0.994212	1.0125	0.927306	1.35683	1.11659	1.05412	0.699712
TPTPGSYLGHR	N1QQ53	N-Term(iTRAQ4plex); T1(Phospho)	T(1): 97.7; T(3): 2.3; S(6): 0.1; Y(7): 0.0	91.3377	43.26	36.74		1409.67	1.0111	1.96646		1.34124	0.916281		0.817044	0.74359		0.973817	0.774849
TSPVSVPLAAVPK	W5CVN6	N-Term(iTRAQ4plex); T1(Phospho); K13(iTRAQ4plex)	T(1): 96.9; S(2): 3.1; S(5): 0.0	92.0432		20.02		1633.92		1.24188			0.924392			0.968749			0.895262
TQTAGNLGESIFDSEVVPSSLVEIAPILR	M8C7W7	N-Term(iTRAQ4plex); T1(Phospho)	T(1): 96.6; T(3): 3.4; S(10): 0.0; S(14): 0.0; S(19): 0.0; S(20): 0.0	242.787	45.38			3266.66	0.659904			1.20969			1.48144			0.604898
TTWPSSSKAVATASGTLTPAPRPMSPATQDLATR	T1MI71	N-Term(iTRAQ4plex); T1(Phospho); K8(iTRAQ4plex); T33(Phospho)	T(1): 95.8; T(2): 4.2; S(5): 0.0; S(6): 0.0; S(7): 0.0; T(12): 0.0; S(14): 0.0; T(16): 0.0; T(18): 0.0; S(25): 0.0; T(28): 0.0; T(33): 100.0	140.518	4.14			3903.89				1.48115			1.54527			0.877687
TSAAAEENGWAPELQLSLSPNAAADTVEK	M8C1H0	N-Term(iTRAQ4plex); S2(Phospho); S17(Phospho); S19(Phospho); T26(Phospho); K29(iTRAQ4plex)	T(1): 75.2; S(2): 75.2; S(17): 75.2; S(19): 75.2; T(26): 99.3	33.0654		28.24		3578.51		0.933791			0.925299			0.792333			1.3314
TQSPDVFPATMSQDK	M7ZAZ8;M8C019	N-Term(iTRAQ4plex); T1(Phospho); K15(iTRAQ4plex)	T(1): 50.0; S(3): 50.0; T(10): 0.0; S(12): 0.0	142.675		27.44	37.32	2019.94		1.21078	1.05034		1.2451	0.857401		0.80441	0.745029		0.834886	1.22563
TQSFVPSDLSAIFGGK	N1QYD6	N-Term(iTRAQ4plex); S3(Phospho); K16(iTRAQ4plex)	T(1): 50.0; S(3): 50.0; S(7): 0.0; S(10): 0.0	143.711	14.62	41.47	21.9	2022.02	1.58794	0.782668	0.618246		0.702479	1.3447	1.27065	1.49895	0.498993	1.03924	1.13462	1.60356
TSPGSSPASAAVGGAAPGGLDAVR	M8AYQ6	N-Term(iTRAQ4plex); T1(Phospho); S5(Phospho)	T(1): 50.0; S(2): 50.0; S(5): 49.8; S(6): 49.8; S(9): 0.4	67.7211	16.86		16.32	2357.06	1.10867		0.913706	0.793217		1.13212	1.05106		0.925736	1.02151		1.00687
TSPASTSSWFSGIVR	M8AK81	N-Term(Acetyl); S2(Phospho)	T(1): 50.0; S(2): 50.0; S(5): 0.0; T(6): 0.0; S(7): 0.0; S(8): 0.0; S(11): 0.0	107.58	52.4	35.85		1704.76
TGATPRPSNYEEDAPKPK	M0Y1A1	N-Term(iTRAQ4plex); T4(Phospho); Y10(Phospho); K16(iTRAQ4plex); K18(iTRAQ4plex)	T(1): 5.3; T(4): 94.7; S(8): 50.0; Y(10): 50.0	74.9172			7.39	2550.2			1.07131			0.856777			0.826321			1.24918
TSLNQFDLLGDVDNDDPSQLLAAAAAAAAK	A0A077S2Z7	N-Term(Acetyl); S2(Phospho); K30(iTRAQ4plex)	T(1): 48.9; S(2): 48.9; S(18): 2.3	118.053	68.95		28.2	3281.57	1.38193		1.14558	1.16739		0.766509	0.890519		1.09324	0.644663		0.961528
TLSGASTPLSGGNGAIPFNHSK	M7YGI4	N-Term(iTRAQ4plex); S6(Phospho); T7(Phospho); K22(iTRAQ4plex)	T(1): 48.6; S(3): 48.6; S(6): 9.0; T(7): 93.7; S(10): 0.0; S(21): 0.0	103.314	23.77			2561.21	0.914026			0.913021			0.998837			1.14392
TTDGSPVREPSPSNPAIAGASSDQQNPGTAAETVGR	W5GLR8	N-Term(iTRAQ4plex); S5(Phospho); S11(Phospho)	T(1): 4.5; T(2): 4.5; S(5): 91.1; S(11): 99.7; S(13): 0.3; S(21): 0.0; S(22): 0.0; T(29): 0.0; T(33): 0.0	221.834		53.66	61.86	3826.71		1.12309			0.606008	1.32741		0.931941	2.04327		1.25043	0.455208
TTSLNPNAVEFVPSCLR	M8BKP5	N-Term(iTRAQ4plex); S3(Phospho); C15(Carbamidomethyl)	T(1): 33.3; T(2): 33.3; S(3): 33.3; S(14): 0.0	88.0764		12.27		2129.03		1.11946			0.988137			0.858705			1.05936
TQEEGFGVGDGESPK	R7WDX4	N-Term(iTRAQ4plex); S13(Phospho); K15(iTRAQ4plex)	T(1): 3.8; S(13): 96.2	75.9161		19.99		1904.85		0.807021			1.15772			0.97613			1.02376
TTSLTEVAPPSVLAVVLEEEDEDEQVK	M8BJM1	N-Term(iTRAQ4plex); S3(Phospho); K27(iTRAQ4plex)	T(1): 3.1; T(2): 3.1; S(3): 90.6; T(5): 3.1; S(11): 0.0	301.333	70.11	61.13	65.01	3295.63	0.899512	0.473919	0.924544	0.179392	0.523845	0.567657	1.28237	1.19129	1.29113	1.46831	1.56307	1.0783
TAAGSPGGNNGSPGGGDQK	T1MKU3	N-Term(iTRAQ4plex); S12(Phospho); K19(iTRAQ4plex)	T(1): 2.5; S(5): 48.7; S(12): 48.7	41.3886		17.41		1996.89		0.553951			0.436285			1.2582			1.55014
TPPVSPPQHDYLTGLR	M8CVQ6	N-Term(iTRAQ4plex); T1(Phospho); S5(Phospho)	T(1): 100.0; S(5): 100.0; Y(11): 0.0; T(13): 0.0	117.914		18.12		2081.95		0.866399			1.11824			0.980224			1.03633
TISESMDELTSQR	M8CIW2	N-Term(iTRAQ4plex); T1(Phospho); S5(Phospho)	T(1): 100.0; S(3): 0.0; S(5): 100.0; T(10): 0.0; S(11): 0.0	317.913	57.88	58.11	63.83	1800.72	1.16164	1.20397	1.1129	1.2323	1.1882	1.19609	0.701692	0.711529	0.752555	0.941324	0.948124	0.969295
TISESMDELTSQR	M8CIW2	N-Term(iTRAQ4plex); T1(Phospho); S5(Phospho); M6(Oxidation)	T(1): 100.0; S(3): 0.0; S(5): 100.0; T(10): 0.0; S(11): 0.0	261.915	34.66	48.63	49.09	1816.71	1.10132	1.20416	1.0803	1.18116	1.21958	1.22899	0.796633	0.736979	0.762556	0.98431	0.962401	0.983755
TQSNPNEQNVELNR	A1EA23	N-Term(Acetyl); T1(Phospho)	T(1): 100.0; S(3): 0.0	267.436	101.43	87.72	89.62	1764.76
TLHGLQAPEPASHTLFNDK	M8BMS7	N-Term(iTRAQ4plex); T1(Phospho); K19(iTRAQ4plex)	T(1): 100.0; S(12): 0.0; T(14): 0.0	132.593		35.54		2444.22		0.908706			1.1187			1.15847			0.850461
TPPGMPDPLSGSPAGTAPR	M7ZLE1	N-Term(iTRAQ4plex); T1(Phospho); S12(Phospho)	T(1): 100.0; S(10): 1.2; S(12): 49.4; T(16): 49.4	256.095	40.18	40.11	41.75	2109.91	0.923598	1.00108	1.00148	1.16429	0.899602	0.958255	0.984913	1.04126	0.964038	0.882429	0.981186	1.03571
TIALGR	A1E9Z3	N-Term(Acetyl); T1(Phospho)	T(1): 100.0	158.866	42.93	44.81	45.61	752.37
TAILER	M8C7Y2	N-Term(Acetyl); T1(Phospho)	T(1): 100.0	126.723	39.87	39.95	40.25	824.391
TIAVAR	M0WXR9	N-Term(Acetyl); T1(Phospho)	T(1): 100.0	116.834			34.95	752.37
TDDSDSENVLYPDR	M7ZG18	N-Term(iTRAQ4plex); S4(Phospho)	T(1): 1.8; S(4): 96.4; S(6): 1.8; Y(11): 0.0	98.0967			23.02	1849.76			1.04243			0.843929			1.04812			1.03864
TSSNASSGMGVAPDIR	F2E6H5	N-Term(iTRAQ4plex); S3(Phospho); M9(Oxidation)	T(1): 1.2; S(2): 49.4; S(3): 49.4; S(6): 0.0; S(7): 0.0	101.047	17.87	15.84		1789.79	1.13778	0.92215		0.955028	1.09012		1.10831	1.04305		0.801157	0.947627
TSSANPYSQILQVTEDGNR	M7Z2I9	N-Term(iTRAQ4plex); S3(Phospho)	T(1): 0.8; S(2): 49.6; S(3): 49.6; Y(7): 0.0; S(8): 0.0; T(14): 0.0	322.127	44.42	47.7	83.85	2304.06	1.08667	0.88489	1.03537	1.0229	1.11351	0.930549	1.23246	1.01052	1.15737	1.02245	1.00861	0.847456
TAVPTWSGPLVDPPGGNQK	M7ZP98	N-Term(iTRAQ4plex); T5(Phospho); K19(iTRAQ4plex)	T(1): 0.7; T(5): 49.7; S(7): 49.7	122.171	23.59	14.55		2289.15	1.43143	0.848494		0.892609	0.800919		1.15611	1.03833		0.499796	1.24491
TGAVAAALQSTDDDPVDPHLER	M8BA43	N-Term(iTRAQ4plex); S10(Phospho); T11(Phospho)	T(1): 0.6; S(10): 99.7; T(11): 99.7	61.2139	16.87	16.87		2582.13	0.790505	0.901012		0.998755	0.996804		1.0544	1.04233		1.11979	1.04055
TENVGPDGDNANNASHGDDVDSQSSLPDNK	M8BK61	N-Term(iTRAQ4plex); S25(Phospho); K30(iTRAQ4plex)	T(1): 0.5; S(15): 24.9; S(22): 24.9; S(24): 24.9; S(25): 24.9	57.7029			9.2	3437.46			2.15614			2.21662
TEAADTDEPTDSDTKSDEAAETQAEDEFTPASVIVNK	N1QTW0	N-Term(iTRAQ4plex); T10(Phospho); S12(Phospho); K15(iTRAQ4plex); K37(iTRAQ4plex)	T(1): 0.4; T(6): 0.4; T(10): 33.2; S(12): 33.2; T(14): 33.2; S(16): 33.2; T(22): 33.2; T(29): 33.2; S(32): 0.0	68.5522			36.54	4519.97			1.40468			1.65449			1.13964			1.21707
TQEDEYGTIEEDSEDEYGSPGESAEEK	T1LIJ6	N-Term(iTRAQ4plex); T8(Phospho); K27(iTRAQ4plex)	T(1): 0.1; Y(6): 49.8; T(8): 49.8; S(13): 0.1; Y(17): 0.1; S(19): 0.1; S(23): 0.0	55.8971		24.99		3391.38		0.662339			0.664132			1.52674			0.998671
TIALYSSSIGR	A0A077RZY9	N-Term(iTRAQ4plex); S7(Phospho); S8(Phospho)	T(1): 0.1; Y(5): 50.0; S(6): 50.0; S(7): 50.0; S(8): 50.0	50.2662		23.74		1471.67								3.51871
TTDENVTGSTSGNPGK	R7WDD3;T1NMW9	N-Term(iTRAQ4plex); T7(Phospho); K16(iTRAQ4plex)	T(1): 0.1; T(2): 0.0; T(7): 48.3; S(9): 48.3; T(10): 1.7; S(11): 1.7	69.5308		17		1932.88		0.561937			1.46426			0.505227			1.50386
TNMSLPVSPCSSPLR	N1QTD0	N-Term(iTRAQ4plex); S4(Phospho); C10(Carbamidomethyl); S11(Phospho); S12(Phospho)	T(1): 0.1; S(4): 99.9; S(8): 0.3; S(11): 99.9; S(12): 99.9	122.169	26.83	23.71	16.31	2029.81	1.0448	0.855844	0.868322	1.0263	0.968333	0.605789	1.04455	0.865722	1.16978	0.888948	1.28447	1.26871
TSGPPSPSGK	A0A077RR65	N-Term(iTRAQ4plex); S2(Phospho); S6(Phospho); K10(iTRAQ4plex)	T(1): 0.1; S(2): 99.9; S(6): 99.9; S(8): 0.1	105.442		19.75		1362.6		0.820233			1.11757			1.08785			0.962664
TSFSITSPK	M8AXI3	N-Term(iTRAQ4plex); T6(Phospho); S7(Phospho); K9(iTRAQ4plex)	T(1): 0.1; S(2): 99.9; S(4): 99.8; T(6): 0.1; S(7): 0.1	100.475	36.14	32.4	35.43	1415.65	1.12982	1.13322	1.23902	1.37689	1.28166	1.42294	0.695415	0.701457	0.65679	0.912349	0.999926	0.777814
TSTSTLSLSSR	M8BK98	N-Term(iTRAQ4plex); S4(Phospho); T5(Phospho)	T(1): 0.1; S(2): 1.9; T(3): 1.9; S(4): 64.2; T(5): 66.0; S(7): 66.0; S(9): 0.0; S(10): 0.0	85.2356	14.31			1443.62	0.892797			1.18253			0.969604			0.968385
TVPPAVPGVVFLSGGQSEEQATQNLDAMNK	M8C9E4	N-Term(iTRAQ4plex); T22(Phospho); K30(iTRAQ4plex)	T(1): 0.1; S(13): 33.3; S(17): 33.3; T(22): 33.3	75.1495			31.97	3452.71			0.635321			0.705171			1.09506			1.4782
TIYPDPTFAQSGR	M8C002	N-Term(iTRAQ4plex); S11(Phospho)	T(1): 0.0; Y(3): 0.0; T(7): 0.0; S(11): 100.0	265.288	55.28	58.58	45.7	1676.78	0.949272	0.959398	0.987126	0.916687	0.909633	0.919533	1.121	1.15635	1.06281	1.0132	1.02002	0.954502
TLYGVVDAGSSDEDESTSK	R7W694	N-Term(iTRAQ4plex); S10(Phospho); S11(Phospho); K19(iTRAQ4plex)	T(1): 0.0; Y(3): 0.0; S(10): 100.0; S(11): 100.0; S(16): 0.0; T(17): 0.0; S(18): 0.0	417.111	114.71	120.12	113.13	2408.01	0.917146	0.874287	1.00131	0.976872	0.875162	0.907733	0.979188	1.11071	1.03002	1.08159	1.04445	0.999191
TYETAQSAK	M7Z3D7	N-Term(iTRAQ4plex); S7(Phospho); K9(iTRAQ4plex)	T(1): 0.0; Y(2): 0.0; T(4): 0.0; S(7): 100.0	240.007	44.84	49.75	36.72	1366.65	0.0884046	0.0891091	0.19376		0.0842236	0.2337	2.64582	2.55369	2.34686	0.848054	0.86176	0.716404
TYNPADGVAEDSLISPK	A0A077RYB9	N-Term(iTRAQ4plex); S15(Phospho); K17(iTRAQ4plex)	T(1): 0.0; Y(2): 0.0; S(12): 4.3; S(15): 95.7	53.5326			15.21	2145.04			1.23534			1.14076			0.868092			0.805592
TVGVVEENTSGDASVDHVTEDK	T1NMW9	N-Term(iTRAQ4plex); T9(Phospho); S10(Phospho); K22(iTRAQ4plex)	T(1): 0.0; T(9): 95.9; S(10): 4.3; S(14): 99.8; T(19): 0.0	132.138		26.74		2736.18		0.887022			1.01152			1.02703			1.05058
TALQCATPEC	M8BXC9	N-Term(iTRAQ4plex); C5(Carbamidomethyl); T7(Phospho); C10(Carbamidomethyl)	T(1): 0.0; T(7): 100.0	115.222	28.86			1374.56	1.05889			1.12285			1.10538			0.719075
TGPLNTQESR	M8CAT6	N-Term(iTRAQ4plex); S9(Phospho)	T(1): 0.0; T(6): 0.0; S(9): 100.0	208.875	31.48	26.09	41.25	1326.62	1.07629	0.956099	0.913399	0.920721	0.897511	1.03112	0.972249	0.981134	0.972387	1.10016	1.13866	1.04249
TGNITSVGQDEDVSFSDLEDEDDD	M8BSR0	N-Term(iTRAQ4plex); S6(Phospho)	T(1): 0.0; T(5): 47.5; S(6): 47.5; S(14): 2.5; S(16): 2.5	50.025		31.03	23.38	2826.11		2.89893	1.16577					1.2329	1.77814			0.844543
TGWQTGNTSDHMPAEADEGAR	M7ZEG2	N-Term(iTRAQ4plex); S9(Phospho)	T(1): 0.0; T(5): 33.3; T(8): 33.3; S(9): 33.3	115.853		15.87		2455.02		0.641315			1.31929			1.45014			0.570484
TGNITSVGQDEDVSFSDLEDDDDD	M8AEH6	N-Term(iTRAQ4plex); S16(Phospho)	T(1): 0.0; T(5): 1.3; S(6): 32.9; S(14): 32.9; S(16): 32.9	56.5042		21.39		2812.12					1.13695			2.64375
TIMETLGELADESPPK	A0A0D6DSL9	N-Term(iTRAQ4plex); S13(Phospho); K16(iTRAQ4plex)	T(1): 0.0; T(5): 0.0; S(13): 100.0	163.388	25.4	57.73		2099.02	1.22951	1.79966		1.31696	1.23851		1.50652	0.999453			0.909431
TVETTADDTEGTSK	M7Z4R5;R7W0M2	N-Term(iTRAQ4plex); T12(Phospho); S13(Phospho); K14(iTRAQ4plex)	T(1): 0.0; T(4): 0.4; T(5): 0.4; T(9): 66.4; T(12): 66.4; S(13): 66.4	61.5977			11.13	1902.79			1.13389			1.0164			0.929311			0.93793
TVETTADDTEGTSK	M7Z4R5;R7W0M2	N-Term(iTRAQ4plex); S13(Phospho); K14(iTRAQ4plex)	T(1): 0.0; T(4): 0.0; T(5): 0.0; T(9): 0.0; T(12): 2.6; S(13): 97.4	131.752			32.77	1822.82			0.777773			1.30785			1.12108			0.794402
TNPTTSPPGASTIEEK	A0A075VYR7	N-Term(iTRAQ4plex); T12(Phospho); K16(iTRAQ4plex)	T(1): 0.0; T(4): 0.0; T(5): 0.0; S(6): 0.0; S(11): 2.4; T(12): 97.6	114.018	31.95			1997.97	0.803361			1.18888			0.873838			1.14105
TVTGHLGMSR	W5AQH5	N-Term(iTRAQ4plex); T3(Phospho); S9(Phospho)	T(1): 0.0; T(3): 100.0; S(9): 100.0	111.52	31.71	31.71	26.1	1362.58	0.988968	0.987679	1.0413	0.76271	0.768851	0.754338	1.0781	1.1183	1.06148	1.12059	1.07328	1.10273
TVTGHLGMSR	W5AQH5	N-Term(iTRAQ4plex); T3(Phospho); M8(Oxidation); S9(Phospho)	T(1): 0.0; T(3): 100.0; S(9): 100.0	119.439			31.65	1378.57			1.01125			0.765065			1.11631			1.05947
TITESSDQTR	T1LZD2	N-Term(iTRAQ4plex); T3(Phospho); S6(Phospho)	T(1): 0.0; T(3): 100.0; S(5): 49.4; S(6): 49.4; T(9): 1.2	100.776			21.14	1441.57			1.14183			1.17827			0.845506			0.883469
TITDYGSPEEFLSQVGFLLGQQSYGGK	M7YV65;M8C6L4	N-Term(iTRAQ4plex); S13(Phospho); K27(iTRAQ4plex)	T(1): 0.0; T(3): 0.0; Y(5): 0.0; S(7): 0.0; S(13): 100.0; S(23): 0.0; Y(24): 0.0	340.354			111.98	3289.6			1.1709			1.12097			0.707297			1.06143
TTDASPVREPSPSNPAIAGASSEQQNPGTAAESVGR	M7ZUJ1	N-Term(iTRAQ4plex); S5(Phospho); S11(Phospho)	T(1): 0.0; T(2): 0.1; S(5): 99.9; S(11): 99.9; S(13): 0.1; S(21): 0.0; S(22): 0.0; T(29): 0.0; S(33): 0.0	317.712		64.05	78.65	3840.72		0.951684	0.968894		0.625593	0.764772		0.703644	1.17922		1.64937	1.17775
TTDASPVREPSPSNPAIAGASSEQQNPGTAAENVGR	N1QR99	N-Term(iTRAQ4plex); S5(Phospho); S11(Phospho)	T(1): 0.0; T(2): 0.1; S(5): 99.8; S(11): 100.0; S(13): 0.0; S(21): 0.0; S(22): 0.0; T(29): 0.0	373.854	41.47	74.83	87.24	3867.73	0.700284	1.15745	1.00438	0.778842	0.799352	0.444468	1.27044	1.0803	0.999724	1.09797	0.938686	1.42075
TTEKEISDDEDEDASEEK	M8AYD9	N-Term(iTRAQ4plex); K4(iTRAQ4plex); S7(Phospho); K18(iTRAQ4plex)	T(1): 0.0; T(2): 0.0; S(7): 100.0; S(15): 0.0	371.711	58.3	57.4	30.09	2582.13	0.76171	0.875244	0.859735	0.854616	0.730741	0.959303	1.23842	1.18123	1.10744	1.06281	1.11815	1.03842
TTEKEISDDEDEESDEK	M8BZ74	N-Term(iTRAQ4plex); K4(iTRAQ4plex); S7(Phospho); K17(iTRAQ4plex)	T(1): 0.0; T(2): 0.0; S(7): 100.0; S(14): 0.0	266.149	45.97	47.48	32.77	2511.09	0.848103	0.89136	0.910131	0.982644	0.831016	0.867909	1.0844	1.11535	1.14343	1.05208	1.11949	1.00021
TTEKEISDDEDEEEK	M7ZQA6	N-Term(iTRAQ4plex); K4(iTRAQ4plex); S7(Phospho); K15(iTRAQ4plex)	T(1): 0.0; T(2): 0.0; S(7): 100.0	429.751	46.42	59.37	57.32	2309.03	0.920935	0.892216	0.984649	1.12176	1.09988	1.098	0.909419	0.892136	0.945662	1.02688	1.04546	0.950902
TTEKEISDDEDEDEK	F4Y592	N-Term(iTRAQ4plex); K4(iTRAQ4plex); S7(Phospho); K15(iTRAQ4plex)	T(1): 0.0; T(2): 0.0; S(7): 100.0	382.035	46.38	42.68	50.21	2295.01	0.939235	0.909645	1.03915	1.05371	1.01777	1.10264	0.964445	0.977779	0.994034	1.05481	1.02432	1.00138
TTDASPGAFR	A0A077RT85	N-Term(iTRAQ4plex); S5(Phospho)	T(1): 0.0; T(2): 0.0; S(5): 100.0	89.2199		24.98		1246.56		0.816369			0.907818			1.03273			1.19143
TTSTVTGER	M7ZHD0	N-Term(iTRAQ4plex); S3(Phospho)	T(1): 0.0; T(2): 0.0; S(3): 99.9; T(4): 0.0; T(6): 0.0	150.311		21.47		1175.54		1.09003			0.940321			0.921529			1.05642
TTSETDFMTEYVVTR	W5HFQ2	N-Term(iTRAQ4plex); M8(Oxidation); T9(Phospho); Y11(Phospho)	T(1): 0.0; T(2): 0.0; S(3): 0.0; T(5): 0.2; T(9): 99.7; Y(11): 96.5; T(14): 3.7	88.5796			16.09	2099.84			1.3228			0.898247			0.87439			0.929969
TTSETDFMTEYVVTR	W5HFQ2	N-Term(iTRAQ4plex); T9(Phospho); Y11(Phospho)	T(1): 0.0; T(2): 0.0; S(3): 0.0; T(5): 0.0; T(9): 100.0; Y(11): 100.0; T(14): 0.0	341.853	62.91	77.07	87.7	2083.85	1.13466	1.22164	1.25913	1.08643	0.964113	0.824176	0.860342	0.937046	0.917577	0.938305	0.915196	0.991635
TGDGGDVIDADFTDSN	M7ZCX6	N-Term(iTRAQ4plex); S15(Phospho)	T(1): 0.0; T(13): 50.0; S(15): 50.0	70.7083		14.74	21.33	1822.71		0.78947	0.976272		0.798978	1.00503		1.29085	1.09861		1.01571	0.878097
TLDDDNFIDDTGVDPADRYDNDNDGHSPR	M7YM38	N-Term(iTRAQ4plex); S27(Phospho)	T(1): 0.0; T(11): 0.0; Y(19): 0.0; S(27): 100.0	237.665	45.34	39.62	39.82	3488.42	1.05319	1.05742	0.857468	0.955223	0.862821	0.929806	1.15759	1.08995	0.996402	1.01793	0.952146	1.12119
TVAAADDEDTGGEENEGAQVVTDR	R7W023	N-Term(iTRAQ4plex); T10(Phospho)	T(1): 0.0; T(10): 100.0; T(22): 0.0	391.36	134.52	138.5	144.54	2673.13	0.791467	1.01937	1.08063	1.02983	0.950465	1.15725	1.15651	0.968294	0.914568	1.13722	1.07048	1.01723
TVAAADDEDTGGEENEGAQDVTDR	T1N701	N-Term(iTRAQ4plex); T10(Phospho)	T(1): 0.0; T(10): 100.0; T(22): 0.0	379.122	119.63	139.2	136.29	2689.09	1.20315	0.869456	0.895662	1.15099	0.960874	1.0999	0.63165	0.886219	0.960079	1.37901	1.26328	1.08223
TVQFVDWCPTGFK	Q38771	N-Term(iTRAQ4plex); C8(Carbamidomethyl); T10(Phospho); K13(iTRAQ4plex)	T(1): 0.0; T(10): 100.0	263.635	54.83	58.07	65.24	1952.92	1.08633	0.885238	1.04982	0.86333	0.766634	0.705711	1.15808	1.07855	1.09392	0.918476	1.04172	0.979424
TIQFVDWCPTGFK	W5DTB9	N-Term(iTRAQ4plex); C8(Carbamidomethyl); T10(Phospho); K13(iTRAQ4plex)	T(1): 0.0; T(10): 100.0	255.501	49.19	68.51	37.69	1966.94	1.11601	1.09923	0.94578	0.84742	0.95446	1.01584	1.42414	1.16972	1.02662	0.703286	0.976238	1.00112
TDAEVVVISPSEASPR		N-Term(iTRAQ4plex); S9(Phospho); S14(Phospho)	T(1): 0.0; S(9): 99.9; S(11): 3.1; S(14): 97.0	148.804	37.82		13.31	1960.88
TDAEVVVISPSEASPRSEAGESSEFQSEK		N-Term(iTRAQ4plex); S11(Phospho); S14(Phospho); S17(Phospho); K29(iTRAQ4plex)	T(1): 0.0; S(9): 97.8; S(11): 51.1; S(14): 51.1; S(17): 33.3; S(22): 33.3; S(23): 33.3; S(27): 0.1	153.404	32.8	24.2	32.14	3580.54
TEAEVVVISPSEASPR	M8BFV8	N-Term(iTRAQ4plex); S9(Phospho); S11(Phospho)	T(1): 0.0; S(9): 95.2; S(11): 95.2; S(14): 9.6	93.3137	23.59	25.51		1974.9	1.0056	0.893427		1.03804	0.896192		0.796399	0.922587		1.17498	1.25219
TDAEVVVISPSEASPRSEAGESSEFQSEK		N-Term(iTRAQ4plex); S17(Phospho); S22(Phospho); K29(iTRAQ4plex)	T(1): 0.0; S(9): 28.6; S(11): 28.6; S(14): 28.6; S(17): 28.6; S(22): 28.6; S(23): 28.6; S(27): 28.6	43.3869		16.46	19.52	3500.55
TQNDEEVKSEVEDEGSDEENEDDDE	M7Z967	N-Term(iTRAQ4plex); K8(iTRAQ4plex); S9(Phospho); S16(Phospho)	T(1): 0.0; S(9): 100.0; S(16): 100.0	409.118	76.27	80.5	80.15	3333.21	0.975118	0.994546	0.985681	0.954643	1.00076	1.08008	0.938082	0.98232	0.980433	1.11124	1.04692	0.964633
TPNNIGNNSEENMPVSSK	M8BPY7	N-Term(iTRAQ4plex); S9(Phospho); K18(iTRAQ4plex)	T(1): 0.0; S(9): 100.0; S(16): 0.0; S(17): 0.0	91.0768	31.71	14.91		2300.04	0.991196	0.957596		1.04205	1.01256		1.11417	0.942321		0.848273	1.08563
TEAEVVVISPAEASPRSEAGESSEFQSEK	M8A8E1	N-Term(iTRAQ4plex); S9(Phospho); S14(Phospho); S17(Phospho); K29(iTRAQ4plex)	T(1): 0.0; S(9): 100.0; S(14): 99.5; S(17): 2.9; S(22): 47.5; S(23): 47.5; S(27): 2.6	165.781	32.31	34.48	28.04	3578.56	0.647966	0.908501	1.0502	1.25247	0.989308	0.901703	1.09209	1.01745	1.07137	0.898096	1.06281	0.94264
TEAEVVVISPAEASPR	M8A8E1	N-Term(iTRAQ4plex); S9(Phospho); S14(Phospho)	T(1): 0.0; S(9): 100.0; S(14): 100.0	209.181	40.21	42.18	43.19	1958.9	0.934405	1.08724	0.866343	1.12267	1.04278	1.02482	1.02438	0.936916	1.018	1.00805	0.933298	1.07291
TEAEVVVISPSEASPRSEAGESSEFQSEK	M8BFV8	N-Term(iTRAQ4plex); S14(Phospho); S17(Phospho); S22(Phospho); K29(iTRAQ4plex)	T(1): 0.0; S(9): 100.0; S(11): 99.6; S(14): 0.4; S(17): 0.0; S(22): 49.9; S(23): 49.9; S(27): 0.2	129.67	34.45	34.82	18.37	3594.53	1.08395	0.847686	0.772083	0.997254	0.835922	1.46529	1.06805	1.04429	0.504808	0.974765	1.29807	1.35176
TDLPDDAGSR	M7Z7A6	N-Term(iTRAQ4plex); S9(Phospho)	T(1): 0.0; S(9): 100.0	101.332		21.07		1270.54		1.02917			0.943436			1.06131			0.958293
TAFWEAEPSAASAVSS	M7YYP5	N-Term(iTRAQ4plex); S15(Phospho)	T(1): 0.0; S(9): 0.1; S(12): 1.8; S(15): 49.1; S(16): 49.1	78.0679	16.68	13.91	30.94	1834.8	0.858434	0.99958	1.1409	0.809227	0.848016	1.06179	1.20334	0.920725	0.797547	1.0515	1.20556	1.02415
TQNDEEVKSEVEDEGSDEENEDDDE	M7Z967	N-Term(iTRAQ4plex); K8(iTRAQ4plex); S16(Phospho)	T(1): 0.0; S(9): 0.0; S(16): 100.0	340.682	69.64	65.8	67.69	3253.25	0.943411	0.983524	0.99436	0.90613	0.959935	1.00797	1.05727	0.994433	1.02181	1.09874	1.02363	0.985424
TDDIDPGSSVSEDDGGSDTLPR	M8CLK7	N-Term(iTRAQ4plex); S8(Phospho); S11(Phospho)	T(1): 0.0; S(8): 64.4; S(9): 64.4; S(11): 66.5; S(17): 2.3; T(19): 2.3	80.393		15.1	14.37	2538.99			1.65732					1.71152	1.1345		1.88269	1.11618
TEEAPPVSSEGAK	M8AQZ4	N-Term(iTRAQ4plex); S9(Phospho); K13(iTRAQ4plex)	T(1): 0.0; S(8): 50.0; S(9): 50.0	107.5		17.79		1669.79		1.10798			1.03692			0.916154			0.969831
TDDIDPGSSVSEDDGGSDTLPR	M8CLK7	N-Term(iTRAQ4plex); S11(Phospho)	T(1): 0.0; S(8): 33.3; S(9): 33.3; S(11): 33.3; S(17): 0.0; T(19): 0.0	88.5095	13.66			2459.02				1.22144			1.81847			0.805517
TDADEEGSDVEDDGEEDEE	M7ZZF9	N-Term(iTRAQ4plex); S8(Phospho)	T(1): 0.0; S(8): 100.0	356.256	146.21	120.74	134.18	2308.78	0.914694	0.947117	0.908708	1.1124	0.932145	0.985285	1.113	1.04558	1.12015	1.07529	1.19869	0.98556
TDADEEGSDVEDDAEEDEE	M8CIU1	N-Term(iTRAQ4plex); S8(Phospho)	T(1): 0.0; S(8): 100.0	417.551	107.83	107.91	107.74	2322.79	0.89951	0.961878	1.03409	1.05178	1.04534	1.06891	0.952703	0.980741	0.985467	1.097	1.04489	0.980175
TLQPDDDSDDDHKPLVQR	M7Y885;R7WCB2	N-Term(iTRAQ4plex); S8(Phospho); K13(iTRAQ4plex)	T(1): 0.0; S(8): 100.0	388.86	52.28	57.4	56.17	2462.15	1.01125	0.985684	1.02626	0.965183	0.930005	0.983806	1.01484	1.00392	0.969109	1.04153	1.06417	0.997077
TENVVEQSLDFSGQQSTQTGPSREPSPVPEK	M8AM08	N-Term(iTRAQ4plex); S22(Phospho); S26(Phospho); K31(iTRAQ4plex)	T(1): 0.0; S(8): 0.0; S(12): 0.0; S(16): 6.0; T(17): 6.0; T(19): 6.0; S(22): 84.0; S(26): 98.0	121.473	21.75	11.76		3806.71	0.971419	0.945712		0.711022	1.42827		0.816989	0.829424		1.35029	0.879719
TEVIVNSSSPSWNAK	M7Z363	N-Term(iTRAQ4plex); S7(Phospho); K15(iTRAQ4plex)	T(1): 0.0; S(7): 33.3; S(8): 33.3; S(9): 33.3; S(11): 0.0	128.754	36.36		37.93	1986.98	0.789585		1.05832	1.25407		1.22457	1.18844		0.862311	0.702299		0.920331
TNVLQSLCQYDDSDESDD	M8BFH2	N-Term(iTRAQ4plex); S6(Phospho); C8(Carbamidomethyl); S16(Phospho)	T(1): 0.0; S(6): 93.5; Y(10): 35.5; S(13): 35.5; S(16): 35.5	44.3997		26.93	18.53	2407.86		1.06743	0.837767		0.779592	0.960169		0.904041	1.14723		1.22207	0.999838
TNVLQSLCQYDSDESD	M8A0S0	N-Term(iTRAQ4plex); S6(Phospho); C8(Carbamidomethyl); S15(Phospho)	T(1): 0.0; S(6): 14.5; Y(10): 5.5; S(12): 90.0; S(15): 90.0	44.5882	32.41	22.29	19.6	2177.83	1.22118	0.918889	0.801133	0.344472	1.35846	1.21657	1.17928	1.00729	1.00699	1.16351	0.772422	0.955491
TAEQLSDDEGEDQSK	R7W9X5	N-Term(iTRAQ4plex); S6(Phospho); K15(iTRAQ4plex)	T(1): 0.0; S(6): 100.0; S(14): 0.0	324.318	72.16	74.71	79.31	2019.86	0.856266	1.00271	0.840201	1.18128	0.926191	1.17292	1.02805	1.07952	1.01708	0.9975	1.05575	0.974549
TPPAESVESEDEDGFPVSESK	R7W3W8	N-Term(iTRAQ4plex); S9(Phospho); K21(iTRAQ4plex)	T(1): 0.0; S(6): 1.3; S(9): 98.7; S(18): 0.0; S(20): 0.0	305.777	70.18	72.58	70.53	2604.15	0.809689	0.79194	0.771081	0.81789	0.587748	0.762699	1.26705	1.34156	1.17845	1.15702	1.04847	1.15862
TGQNPSELADDEDQRSPPPNSDR	M8BFW3	N-Term(iTRAQ4plex); S16(Phospho)	T(1): 0.0; S(6): 0.0; S(16): 100.0; S(21): 0.0	311.689	40.37	35.21	30.28	2749.18	1.06137	1.00146	1.13503	1.23295	1.2491	1.31878	0.730139	0.743818	0.767003	0.984373	1.08716	0.874489
TFFDSDESEEELER	M7ZYU6;A0A077RT49	N-Term(iTRAQ4plex); S5(Phospho); S8(Phospho)	T(1): 0.0; S(5): 100.0; S(8): 100.0	241.12	49.27	39.85	71.16	2036.75	1.00745	1.05801	0.985565	0.923118	0.899647	0.985542	1.08628	1.00623	1.023	0.99143	0.989726	1.05008
TFFDSDESEEELEGR	N1QXR8	N-Term(iTRAQ4plex); S5(Phospho); S8(Phospho)	T(1): 0.0; S(5): 100.0; S(8): 100.0	243.456	26.26	78.05	60.28	2093.78	1.19474	0.892724	1.01787	0.933723	1.01765	1.04547	1.04044	0.998595	0.970005	0.835347	1.03417	0.960287
TKDLSESEEEDEDEDDSEDDENGDAR	M7YP29	N-Term(iTRAQ4plex); K2(iTRAQ4plex); S5(Phospho); S7(Phospho); S17(Phospho)	T(1): 0.0; S(5): 100.0; S(7): 100.0; S(17): 100.0	278.203	55.52	56.2	56.04	3501.19	1.0428	0.837533	1.13505	1.05359	1.1534	1.12256	0.88734	1.08879	0.907678	0.976482	1.06658	0.814824
TAVESEDEELAR	M8BAD1	N-Term(iTRAQ4plex); S5(Phospho)	T(1): 0.0; S(5): 100.0	140.82	22.16	18.24	18.45	1572.69	0.826606	0.961764	0.9721	1.04373	0.906163	0.98631	1.12214	1.0208	1.02143	0.979742	1.08553	1.05879
TGGESSNPNSNPNPSPEHSPPPLPEEQASR	M7Y7N4	N-Term(iTRAQ4plex); S15(Phospho); S19(Phospho)	T(1): 0.0; S(5): 0.0; S(6): 0.0; S(10): 50.6; S(15): 50.6; S(19): 98.8; S(29): 0.0	91.5932	19.07	15.37	17.96	3414.44		1.29399				2.23983		1.28078		3.74491	1.2685	1.94598
TLASPQVSPALPPLPSR	F2DDE5	N-Term(iTRAQ4plex); S4(Phospho); S8(Phospho)	T(1): 0.0; S(4): 100.0; S(8): 100.0; S(16): 0.0	302.804	81.22	79.62	45.65	2035.02	0.917069	0.924706	1.08718	0.938926	0.866893	0.951153	1.10939	1.18164	1.00162	0.918345	1.09746	1.04947
TPESPKSPAVSSR	M7YF60	N-Term(iTRAQ4plex); S4(Phospho); K6(iTRAQ4plex); S7(Phospho)	T(1): 0.0; S(4): 100.0; S(7): 100.0; S(11): 0.0; S(12): 0.0	244.598	23.68	21.83		1790.83	1.16146	1.28057		1.21505	1.48739		0.786872	0.743731		0.903708	0.64653
TVVSDDEEDDFIEAEEEDEPRPSR	M8BLK9	N-Term(iTRAQ4plex); S4(Phospho)	T(1): 0.0; S(4): 100.0; S(23): 0.0	345.293	81.85	80.86	83.85	3032.27	1.21196	0.992121	1.05647	0.896223	0.948884	0.970477	0.897871	0.953159	0.998	1.03555	1.07724	0.969658
TLASPSMK	A0A077RR26	N-Term(iTRAQ4plex); S6(Phospho); K8(iTRAQ4plex)	T(1): 0.0; S(4): 0.0; S(6): 100.0	200.312		39.51	42.51	1202.61		0.963511	1.13853		1.00549	1.21437		1.00969	0.868516		0.999831	0.829306
TGFSSGPPPASPPVAGAPVPSSYNTVPPPPDEIQLAK	M8C5I4	N-Term(iTRAQ4plex); S11(Phospho); K37(iTRAQ4plex)	T(1): 0.0; S(4): 0.0; S(5): 0.0; S(11): 100.0; S(21): 0.0; S(22): 0.0; Y(23): 0.0; T(25): 0.0	153.473		18.86	8.32	3995.03		1.42398	1.18938		1.21655	1.07995		1.06921	0.893786		0.892495	0.869751
TVFSEACRPPAEGESGLLR	T1LFI6	N-Term(iTRAQ4plex); C7(Carbamidomethyl); S15(Phospho)	T(1): 0.0; S(4): 0.0; S(15): 100.0	154.254	16.39	11.65	23.56	2300.09	0.908787	1.00453	0.929278	0.834003	0.897865	1.02877	1.21126	1.02455	1.13967	0.989847	1.05336	0.87706
TQSSNLSDILK	M8C3X6	N-Term(iTRAQ4plex); S4(Phospho); S7(Phospho); K11(iTRAQ4plex)	T(1): 0.0; S(3): 50.0; S(4): 50.0; S(7): 100.0	113.271		33.05	23.86	1653.77		1.02779	1.04502		0.929084	0.971471		1.15957	1.07944		0.863766	0.890179
TESGDLGGSTR	W5FEV6	N-Term(iTRAQ4plex); S3(Phospho)	T(1): 0.0; S(3): 100.0; S(9): 0.0; T(10): 0.0	98.5586	12.46	14.85		1303.57	0.882187	0.647973		0.937096	0.714035		1.19172	1.35895		0.947398	1.14527
TLSGGLQSPR	M7Z2R5;R7WBR4	N-Term(iTRAQ4plex); S3(Phospho); S8(Phospho)	T(1): 0.0; S(3): 100.0; S(8): 100.0	219.979	33.1	30.53	48.14	1319.59	1.16464	1.24471	1.158	0.965496	0.885316	0.852709	1.01847	0.970926	1.07481	0.859681	0.892951	0.919579
TGSLGSSDYVR	M7YVN4	N-Term(iTRAQ4plex); S3(Phospho); S6(Phospho)	T(1): 0.0; S(3): 100.0; S(6): 50.0; S(7): 50.0; Y(9): 0.0	139.124	26.04	27.28	25.86	1445.58	0.910587	0.986144	1.014	0.963803	0.76251	0.949935	1.03962	1.11768	1.10278	1.05367	1.06478	0.898155
TGSLGSSDYVR	M7YVN4	N-Term(iTRAQ4plex); S3(Phospho)	T(1): 0.0; S(3): 100.0; S(6): 0.0; S(7): 0.0; Y(9): 0.0	184.823	24.59	25.36		1365.62	0.922163	0.959964		0.873891	0.875858		0.981976	1.03793		1.05845	1.11403
TISRSPPPSSTR	W5I0E2	N-Term(iTRAQ4plex); S3(Phospho); S5(Phospho)	T(1): 0.0; S(3): 100.0; S(5): 100.0; S(9): 0.0; S(10): 0.0; T(11): 0.0	214.758	20.62	22.37	26.45	1589.72	0.95365	0.997807	0.938772	0.946269	0.898623	0.920635	1.03128	1.01814	1.02759	1.0729	1.05515	1.06357
TGSLSLNQR	M7ZMF6	N-Term(iTRAQ4plex); S3(Phospho)	T(1): 0.0; S(3): 100.0; S(5): 0.0	245.241	38.78	41.73	31.77	1199.59	1.0369	0.926356	0.964328	0.899033	0.838796	0.971526	1.03206	0.988648	1.06544	1.0689	1.16225	0.937285
TISDELPQESSK	M8AI93;M8D9A3	N-Term(iTRAQ4plex); S3(Phospho); K12(iTRAQ4plex)	T(1): 0.0; S(3): 100.0; S(10): 0.0; S(11): 0.0	323.82	76.23	76.17	76.35	1701.82	0.959686	1.06789	1.04727	0.983186	1.00049	1.0288	1.05777	0.997454	0.959705	0.934399	0.95729	0.952507
TGSPPPLPK	A0A077RVA3	N-Term(iTRAQ4plex); S3(Phospho); K9(iTRAQ4plex)	T(1): 0.0; S(3): 100.0	213.691	56.97	35.33	32.91	1261.68	0.945273	0.817359	0.983575	1.14778	1.05676	1.14187	0.862072	0.913651	0.903293	1.024	1.09439	0.979713
TGSLVEDEAR	M8D0U5	N-Term(iTRAQ4plex); S3(Phospho)	T(1): 0.0; S(3): 100.0	309.914	51.93	50.96	53.1	1300.59	0.916372	0.928131	1.01893	0.940053	0.900518	0.971167	1.05914	1.00538	1.04838	1.05766	1.14832	0.923044
TASLAIAR	F2D2D6	N-Term(iTRAQ4plex); S3(Phospho)	T(1): 0.0; S(3): 100.0	143.571	30.27	26.32	30.7	1026.55	0.865863	1.0831	1.00494	0.977719	0.925282	0.989635	0.821224	0.962104	0.983878	1.31899	1.02273	1.01032
TISESMDELTSQR	M8CIW2	N-Term(iTRAQ4plex); S5(Phospho)	T(1): 0.0; S(3): 0.0; S(5): 100.0; T(10): 0.0; S(11): 0.0	335.241	64.5	86.77	67.98	1720.76	1.50257	1.45658	1.33692	0.980374	1.1137	1.10562	0.923508	0.869005	0.895708	0.678338	0.690777	0.734607
TISESMDELTSQR	M8CIW2	N-Term(iTRAQ4plex); S5(Phospho); M6(Oxidation)	T(1): 0.0; S(3): 0.0; S(5): 100.0; T(10): 0.0; S(11): 0.0	230.02	61.7	47.3	43.96	1736.75	1.22346	1.27787	1.27377	1.10901	1.04195	0.944269	0.918582	0.93521	1.02116	0.780544	0.805032	0.769451
TPSPIPPVAVESPVERPR	A0A077S3J6	N-Term(iTRAQ4plex); S12(Phospho)	T(1): 0.0; S(3): 0.0; S(12): 100.0	134.395	9.79			2152.13	1.31073			0.37675			1.17238			1.06701
TSSLPTETEEER	B1B5D5	N-Term(iTRAQ4plex); S3(Phospho)	T(1): 0.0; S(2): 1.8; S(3): 98.2; T(6): 0.0; T(8): 0.0	223.208	68.16	61.4	55.27	1602.7	0.314674	0.36529	0.423371	0.315025	0.373378	0.483391	1.84147	1.69201	1.6122	1.28355	1.32327	1.27002
TSTIADSPSPHNK	M8B5I3	N-Term(iTRAQ4plex); S7(Phospho); S9(Phospho); K13(iTRAQ4plex)	T(1): 0.0; S(2): 0.0; T(3): 0.0; S(7): 100.0; S(9): 100.0	119.098		32.96		1802.79		0.889553			0.898079			0.91878			1.25783
TSDWDAPDATPGIGR	M7ZUW4	N-Term(iTRAQ4plex); T10(Phospho)	T(1): 0.0; S(2): 0.0; T(10): 100.0	112.107	24.92	19.97	13.74	1782.78	1.06203	1.03743	1.09811	0.983488	1.23566	0.878877	0.929352	0.80252	0.957592	1.02762	0.986828	1.05868
TSFLQPSDSGK	M8CGA4	N-Term(iTRAQ4plex); S9(Phospho); K11(iTRAQ4plex)	T(1): 0.0; S(2): 0.0; S(7): 1.1; S(9): 98.9	269.044	71.26	76.78	72.29	1534.74	0.711128	0.688882	0.801104	0.802622	0.782283	0.901162	1.14861	1.22959	1.23643	1.19027	1.22336	1.05483
TSFLQPSDSGKSLEPR	M8CGA4	N-Term(iTRAQ4plex); S9(Phospho); K11(iTRAQ4plex); S12(Phospho)	T(1): 0.0; S(2): 0.0; S(7): 0.0; S(9): 100.0; S(12): 100.0	404.099	55.06	65.67	50.78	2197.02	1.10673	1.00593	1.09137	1.02948	0.939929	1.04373	1.00582	1.06048	1.05373	0.888757	0.944959	0.796257
TSGPPSPSGK	A0A077RR65	N-Term(Acetyl); S6(Phospho); K10(iTRAQ4plex)	T(1): 0.0; S(2): 0.0; S(6): 100.0; S(8): 0.0	215.15			41.03	1180.54			0.908207			1.03736			1.22064			0.792696
TSFSITSPK	M8AXI3	N-Term(iTRAQ4plex); T6(Phospho); K9(iTRAQ4plex)	T(1): 0.0; S(2): 0.0; S(4): 50.0; T(6): 50.0; S(7): 0.0	172	31.62	37.55	33.54	1335.68	1.23242	1.15665	1.18974	1.2404	1.21195	1.31016	0.77826	0.780763	0.76273	0.923823	0.901927	0.815748
TSGSFVLR	M8CTF4	N-Term(iTRAQ4plex); S4(Phospho)	T(1): 0.0; S(2): 0.0; S(4): 100.0	176.014	40.09	35.44	32.91	1090.54	0.855579	0.879215	1.04	1.04334	0.948772	0.986662	1.05512	1.04506	0.997189	1.0176	1.0785	0.973528
TSSNASSGMGVAPDIR	F2E6H5	N-Term(iTRAQ4plex); S3(Phospho)	T(1): 0.0; S(2): 0.0; S(3): 100.0; S(6): 0.0; S(7): 0.0	283.674	79.54	86.43	98.99	1773.79	0.896023	0.886087	1.03556	1.17103	1.05301	0.948275	1.03948	1.11013	1.15241	0.836171	0.950112	0.848955
TSSAPPNLDEQK	N1QZ68	N-Term(iTRAQ4plex); S3(Phospho); K12(iTRAQ4plex)	T(1): 0.0; S(2): 0.0; S(3): 100.0	226.006	43.24	61.34	64.66	1654.79	0.787899	0.846964	0.793732	0.958604	0.937763	1.06533	1.1113	1.06132	0.975338	1.18092	1.13547	1.07967
TSVVEAVEQPSPTSAAPAEEK	M8AT56	N-Term(iTRAQ4plex); S11(Phospho); K21(iTRAQ4plex)	T(1): 0.0; S(2): 0.0; S(11): 99.9; T(13): 0.1; S(14): 0.0	290.651	78.08	80.39	80.67	2495.21	1.0672	0.982145	1.0075	1.081	1.10167	1.09466	0.908815	0.994477	0.915757	0.883331	0.912363	0.901261
TFEEVEALCMPGEFGSDDDGDPDADDADDEEQK	M7Z281	N-Term(iTRAQ4plex); C9(Carbamidomethyl); S16(Phospho); K33(iTRAQ4plex)	T(1): 0.0; S(16): 100.0	56.1738			23.45	4016.58									2.06688			1.58468
TENVGPDGDNANNASHGDDVDSQSSLPDNK	M8BK61	N-Term(iTRAQ4plex); S24(Phospho); S25(Phospho); K30(iTRAQ4plex)	T(1): 0.0; S(15): 0.4; S(22): 6.6; S(24): 96.5; S(25): 96.5	122.612	20.65		39.9	3517.43	1.22284		1.14433	1.02641		1.15255	0.796971		0.789574	0.963577		0.938721
TLPDPDAEVIALSPK	M7ZBQ3	N-Term(iTRAQ4plex); S13(Phospho); K15(iTRAQ4plex)	T(1): 0.0; S(13): 100.0	285.111	59.3	73.96	73.84	1934.01	0.864501	0.917196	1.03304	0.938407	1.01702	0.995877	1.12585	0.998197	0.963177	1.09613	0.933372	0.961226
TMPDPDAEVIALSPK	M7YJW7	N-Term(iTRAQ4plex); S13(Phospho); K15(iTRAQ4plex)	T(1): 0.0; S(13): 100.0	182.119	41.23	55.52	47.58	1951.98	0.978393	1.02565	1.12631	0.713217	0.982226	1.06975	1.07731	0.966784	0.806866	0.906724	1.13014	0.985095
TAAEAELGEPVSPSAR	M7ZLQ7	N-Term(iTRAQ4plex); S12(Phospho)	T(1): 0.0; S(12): 98.8; S(14): 1.2	337.63	74.19	77.44	71.47	1808.86	0.923343	0.871168	0.987252	0.851601	0.800911	0.972024	1.08222	1.09854	0.950534	1.09265	1.16173	1.09609
TAAAAPAAAPPSWGSLDSNSK	A0A077RWI8	N-Term(iTRAQ4plex); S15(Phospho); S18(Phospho); K21(iTRAQ4plex)	T(1): 0.0; S(12): 65.8; S(15): 65.8; S(18): 65.8; S(20): 2.6	99.6286	17.32	18.97	16.15	2418.11	1.15268	1.00839	1.01898	0.774823	1.174	0.947757	0.914898	0.925382	1.04388	1.14292	0.894924	0.961064
TAAAAPAAAPPSWGSLDSNSK	A0A077RWI8	N-Term(iTRAQ4plex); S15(Phospho); K21(iTRAQ4plex)	T(1): 0.0; S(12): 0.1; S(15): 3.4; S(18): 93.0; S(20): 3.4	123.958	36.17	43.03		2338.13	1.06214	0.975651		1.02023	1.09172		0.908216	1.01013		1.02316	0.920711
TGAVAAALQSTDDDPVDPHLER	M8BA43	N-Term(iTRAQ4plex); T11(Phospho)	T(1): 0.0; S(10): 50.0; T(11): 50.0	86.9962	20.96	18.65		2502.16	0.640153	0.493954		1.05701	1.1787		0.959245	1.16429		1.13037	1.10204
TPPGMPDPLSGSPAGTAPR	M7ZLE1	N-Term(iTRAQ4plex); S12(Phospho)	T(1): 0.0; S(10): 49.4; S(12): 49.4; T(16): 1.1	129.773	21.39	18.58		2029.96	0.843495	1.03658		1.24568	1.04259		1.03656	0.918756		0.887331	1.02122
TVLEQNNVDSSSNR	M8BN04;W5FP08	N-Term(iTRAQ4plex); S12(Phospho)	T(1): 0.0; S(10): 33.3; S(11): 33.3; S(12): 33.3	85.2585	27.88	27.86	23.77	1786.81	1.00422	0.992884	1.01485	1.15944	1.11498	0.855183	0.972315	1.05374	1.16172	0.864647	0.855114	0.926923
FAELAGGDSAESDTEIEFAEDLDEK	M8A4R6;M7ZCV0;R7W1T2	N-Term(iTRAQ4plex); S9(Phospho); T14(Phospho); K25(iTRAQ4plex)	S(9): 99.8; S(12): 4.6; T(14): 95.7	209.239	70.13	77.55	67.81	3136.3	0.661263	0.953276	1.02679	0.970831	0.911348	0.93638	0.765681	1.10622	1.14964	1.46255	0.928104	0.870369
DNPELDDDSSEQEGGTFK	M7YPW4	N-Term(iTRAQ4plex); S9(Phospho); S10(Phospho); K18(iTRAQ4plex)	S(9): 99.7; S(10): 99.7; T(16): 0.6	69.8459			28.55	2430.94			1.1617			0.946238			0.915623			0.979412
ALLDALMGSSR	M8BMU5	N-Term(iTRAQ4plex); S9(Phospho)	S(9): 98.3; S(10): 1.7	178.246	30.48	45.62	33.52	1357.67	1.22955	1.24865	1.14363	1.12983	0.886974	0.937079	0.739559	1.16311	1.03101	0.966273	0.786855	0.908716
LEDKGDADSSVENS	N1QZH9	N-Term(iTRAQ4plex); K4(iTRAQ4plex); S9(Phospho)	S(9): 98.2; S(10): 1.8; S(14): 0.0	249.615			39.26	1833.8			0.922632			0.890063			1.13739			0.915855
EKPVGANNSLSSSPSSPEVGSTTGFR	M7ZWA1	N-Term(iTRAQ4plex); K2(iTRAQ4plex); S13(Phospho); S15(Phospho)	S(9): 88.2; S(11): 3.9; S(12): 3.9; S(13): 3.9; S(15): 4.4; S(16): 95.8; S(21): 0.0; T(22): 0.0; T(23): 0.0	176.479	43.35	48.13	45.73	3040.39	1.62088	1.00513	1.02129	0.859155	1.08601	1.04464	0.891622	0.696026	1.00505	0.903184	1.17093	0.853166
NPDLNQAPSPDTSDAE	U5NGV4	N-Term(iTRAQ4plex); T12(Phospho); S13(Phospho)	S(9): 66.7; T(12): 66.7; S(13): 66.7	34.8857	16.32		8.91	1974.75	1.05687		1.09626	1.02956		1.09097	0.874822		0.842686	1.05518		1.00419
WQEDEPDGSSSPENEGNAETSAETLK	A0A077RT49	N-Term(iTRAQ4plex); S10(Phospho); S11(Phospho); K26(iTRAQ4plex)	S(9): 66.7; S(10): 66.7; S(11): 66.7; T(20): 0.0; S(21): 0.0; T(24): 0.0	119.575			38.09	3255.33			1.13843			0.88145			1.04564			0.921193
EPEPEIDDSDDSEFWVPPVGSR	R7W8Z1	N-Term(iTRAQ4plex); S12(Phospho)	S(9): 50.0; S(12): 50.0; S(21): 0.0	188.426	24.69	53.91	47.78	2726.16	0.947813	1.01338	0.834821	0.572943	0.580593	0.948795	1.23412	1.08861	1.0962	1.25239	1.29404	1.0811
FFAGNFANSPNSR	A0A077RPK9	N-Term(iTRAQ4plex); S9(Phospho)	S(9): 50.0; S(12): 50.0	158.712	14.6			1652.74	0.964197			0.904025			1.05248			1.05167
DNPELDDDSSEQEGGTFK	M7YPW4	N-Term(iTRAQ4plex); S9(Phospho); K18(iTRAQ4plex)	S(9): 50.0; S(10): 50.0; T(16): 0.0	188.184	19.09	45	21.59	2350.99	1.09519	0.889317	1.0063	1.074	1.03502	1.01394	0.833204	0.900674	1.05975	1.02922	0.980466	0.910529
DHPEPDDDSSEQETGTFK	R7WA78	N-Term(iTRAQ4plex); S9(Phospho); K18(iTRAQ4plex)	S(9): 50.0; S(10): 50.0; T(14): 0.0; T(16): 0.0	203.101	41.5	52.34	50.4	2401.99	0.828042	0.885824	1.00073	1.01283	0.87242	0.903276	1.12474	1.04028	1.12591	1.03255	1.16891	0.996389
GGQPVVQLSSPQQHAAK	M7ZXM0	N-Term(iTRAQ4plex); S10(Phospho); K17(iTRAQ4plex)	S(9): 50.0; S(10): 50.0	143.763	25.74	7.07		2100.09	0.975937	1.20487		1.07628	1.24409		1.02063	0.650814		0.929755	1.00057
AQDEFGEDSSPLQQSAASNVSYR	M8C1N8	N-Term(iTRAQ4plex); S9(Phospho)	S(9): 49.9; S(10): 49.9; S(15): 0.1; S(18): 0.0; S(21): 0.0; Y(22): 0.0	80.6138	12.49	14.53	18.91	2710.17	1.04898	0.859775	0.968224	1.09829	1.45217	0.827484	0.874712	1.0651	1.10681	1.00478	0.685634	1.05498
MAGPGEKPSSTSANGNGTQAPPPPAAPGGSGIAK	M7YUX7	N-Term(iTRAQ4plex); K7(iTRAQ4plex); S9(Phospho); S10(Phospho); K34(iTRAQ4plex)	S(9): 40.0; S(10): 40.0; T(11): 40.0; S(12): 40.0; T(18): 40.0; S(30): 0.0	107.761			33.01	3651.79			1.0505			0.817679			1.0554			1.04599
WQEDEPDGSSSPENEGNTETSAETLK	M7ZYU6	N-Term(iTRAQ4plex); S11(Phospho); T18(Phospho); K26(iTRAQ4plex)	S(9): 34.9; S(10): 34.9; S(11): 34.9; T(18): 89.9; T(20): 5.0; S(21): 0.3; T(24): 0.0	84.6773		32.97	29.99	3285.34		1.01563	1.26945		0.934285	1.00369		1.12902	0.360655		0.80978	1.46139
AMVLDAFASYVLNMLTEMAR	M8BQL2	N-Term(Acetyl); M2(Oxidation); S9(Phospho); M14(Oxidation)	S(9): 33.3; Y(10): 33.3; T(16): 33.3	12.2912			3.44	2400.07
AAPAGQPDSAISSPGR	M7ZIG5	N-Term(iTRAQ4plex); S9(Phospho)	S(9): 33.3; S(12): 33.3; S(13): 33.3	162.691	25.46	24.78	23.84	1705.8	1.11684	0.81135	0.899886	1.04387	1.0996	1.253	0.751543	1.00547	0.839017	1.12202	1.06059	1.0293
ILPQAEPVSSSPTAASGNR	A0A077RWI8	N-Term(iTRAQ4plex); S11(Phospho)	S(9): 33.3; S(10): 33.3; S(11): 33.3; T(13): 0.0; S(16): 0.0	271.549	54.25	56.98	58.19	2106.04	1.21924	1.30512	1.3477	1.33736	1.07113	1.19757	0.837684	0.878882	0.823335	0.703211	0.824822	0.678765
GFVPFVPGSPTESSVPLLAHGSEN	M8CGD1	N-Term(iTRAQ4plex); S14(Phospho)	S(9): 25.0; T(11): 25.0; S(13): 25.0; S(14): 25.0; S(22): 0.0	83.8464		23.97	9.33	2649.27		0.759725	0.68515		1.5441	1.23263		0.743422	0.85904		1.02923	1.23745
EVLDEIDASHDSDSK	M8BQA6	N-Term(iTRAQ4plex); S12(Phospho); K15(iTRAQ4plex)	S(9): 2.0; S(12): 95.9; S(14): 2.0	106.857	31.35		26.45	2027.91	1.21486		0.818137	1.18671		1.19036	0.878705		0.863878	0.784465		1.14757
VAGAPIALSSPR	W5H319	N-Term(iTRAQ4plex); S10(Phospho)	S(9): 2.0; S(10): 98.0	131.496	25.94	16.65	12.73	1362.72	1.35515	1.14862	1.14786	1.42071	1.35271	1.35608	0.654946	0.875181	0.618337	0.705394	0.725954	0.977214
NQEDFDEFSDVEDLYSTLPMEK	M8B413	N-Term(iTRAQ4plex); S9(Phospho); K22(iTRAQ4plex)	S(9): 100.0; Y(15): 0.0; S(16): 0.0; T(17): 0.0	225.595		51.7	50.85	3019.31		0.903329	1.23931		0.835221	1.19367		1.13274	0.719181		1.07401	0.911186
NQEDFDEFSDVEDLYSTLPMEK	M8B413	N-Term(iTRAQ4plex); S9(Phospho); M20(Oxidation); K22(iTRAQ4plex)	S(9): 100.0; Y(15): 0.0; S(16): 0.0; T(17): 0.0	162.855		26		3035.3		0.812886			0.763218			1.39908			0.928562
DVGGDDGDSLDEDDLT	M8AXB7	N-Term(iTRAQ4plex); S9(Phospho)	S(9): 100.0; T(16): 0.0	333.63	102.54	100.61	101.54	1861.7	0.95788	0.906829	0.900464	0.925588	1.03261	0.916335	1.20172	1.08192	1.15846	0.931725	0.913564	0.98732
DNPELDDDSPEQEGGTFK	M8BZ09	N-Term(iTRAQ4plex); S9(Phospho); K18(iTRAQ4plex)	S(9): 100.0; T(16): 0.0	233.314	51.93	52.1	72.74	2361	0.923249	0.807799	0.964771	1.14896	1.08396	0.869489	0.928076	0.955973	1.15631	0.995781	1.114	0.905998
NPDLNQAPSPDTSDAE	U5NGV4	N-Term(iTRAQ4plex); S9(Phospho); T12(Phospho); S13(Phospho)	S(9): 100.0; T(12): 100.0; S(13): 100.0	100.808		31.1	37.34	2054.72		1.02464	1.15237		1.2816	0.702384		1.00379	0.997452		0.831488	1.10039
GFVPFVPGSPIERSVHGPGLLGTVTEAEDR	M8BUS3	N-Term(iTRAQ4plex); S9(Phospho); S14(Phospho)	S(9): 100.0; S(14): 91.0; T(23): 4.5; T(25): 4.5	133.125	19.07	27.78	22.66	3424.65	2.23841	0.681122	0.78812		0.633773	0.588049	1.72374	1.58936	1.36879		1.01588	1.1347
EIMKQEDESDEEDSR	W5HQ31	N-Term(iTRAQ4plex); K4(iTRAQ4plex); S9(Phospho)	S(9): 100.0; S(14): 0.0	299.445	38.4	16.35	36.05	2207.93	0.987734	1.00587	0.970193	0.985442	0.899778	1.07106	0.997704	0.980595	0.978945	1.06523	1.09652	1.00049
EPEPEIDDSDDSEFWVPPVGSR	R7W8Z1	N-Term(iTRAQ4plex); S9(Phospho); S12(Phospho)	S(9): 100.0; S(12): 100.0; S(21): 0.0	228.473	49.93	44.27	72.72	2806.13	0.898747	1.02044	1.12845	0.583299	1.09845	0.838585	1.28391	1.14532	1.01525	0.882037	0.9728	1.07441
GGGGGGEWSASDDDDEDLK	M0X703	N-Term(iTRAQ4plex); S9(Phospho); S11(Phospho); K19(iTRAQ4plex)	S(9): 100.0; S(11): 100.0	149.676	9.94	22.87	34.9	2314.87	0.713211	0.986629	0.920074	1.20259	0.757782	1.05119	1.13926	1.22245	1.02682	0.926584	0.929926	1.09083
DHPEPDDDSSEQETGTFK	R7WA78	N-Term(iTRAQ4plex); S9(Phospho); S10(Phospho); K18(iTRAQ4plex)	S(9): 100.0; S(10): 100.0; T(14): 0.0; T(16): 0.0	151.407	36.63	34.74	46.09	2481.95	0.565313	0.904392	0.944048	0.923112	0.828902	0.853548	1.22115	1.286	1.05692	1.1495	0.998091	1.08196
GFVPFVPGSPIER	M8BUS3	N-Term(iTRAQ4plex); S9(Phospho)	S(9): 100.0	355.039	60.11	64.81	60.03	1625.82	0.952436	0.974876	0.914041	0.965276	0.945836	0.848881	1.03716	1.04011	0.994978	1.10459	1.07373	1.14715
KEEVQEADSDEDWDPR	R7WCN4	N-Term(iTRAQ4plex); K1(iTRAQ4plex); S9(Phospho)	S(9): 100.0	396.037	55.79	63.28	68.27	2315.99	0.978441	0.977491	0.952654	0.924532	0.991809	0.931185	1.08843	1.11583	1.04528	0.944807	0.989692	1.05196
EKEALEEGSDAAQE	M8D484	N-Term(iTRAQ4plex); K2(iTRAQ4plex); S9(Phospho)	S(9): 100.0	285.807	44.8	52.96	52.88	1873.83	1.00717	0.940927	1.03231	1.10174	1.06719	1.02662	0.832099	1.00495	0.94077	1.0985	0.912855	1.01208
DEDMGDQNSEDQAIR	M8D7X1	N-Term(iTRAQ4plex); S9(Phospho)	S(9): 100.0	198.254	43.83	17.77	43.53	1946.76	0.784482	0.881768	0.906562	0.954085	1.19425	0.971077	1.10359	1.00435	1.06682	1.09513	0.937624	1.08508
AVQEEDELSPEK	M7ZPJ4	N-Term(iTRAQ4plex); S9(Phospho); K12(iTRAQ4plex)	S(9): 100.0	170.921	39.12		15.23	1741.82	0.995957		0.913443	0.987736		1	0.889698		1.06139	0.947745		0.987659
ICDLNLIGSPELADIR	F2E005	N-Term(iTRAQ4plex); C2(Carbamidomethyl); S9(Phospho)	S(9): 100.0	99.4506	28.34			2023.01	0.954717			1.47256			0.764364			0.838795
QAALVLNASR	M8ARW7	N-Term(iTRAQ4plex); S9(Phospho)	S(9): 100.0	193.174	28.13	37.55	46.85	1266.67	0.805128	0.958011	0.990199	0.944743	0.869527	0.915605	1.24159	1.1444	1.14047	0.933337	1.01263	0.872015
VEEQKPQPSPPPQQPAAEEK	M0WFP4	N-Term(iTRAQ4plex); K5(iTRAQ4plex); S9(Phospho); K20(iTRAQ4plex)	S(9): 100.0	193.359	27.95	22.73	6.71	2726.38	0.741977	0.772884	1.02126	0.716871	0.734905	1.22493	1.31453	1.25505	0.798269	1.12157	1.12502	1.00562
NAFEGPNLSR	N1QZ38	N-Term(iTRAQ4plex); S9(Phospho)	S(9): 100.0	181.72	25.52	25.08	30.82	1328.61	0.900913	0.89919	0.975733	1.0728	0.922723	1.09507	1.03353	1.04108	1.03837	0.980252	1.09417	0.906324
DDDMGDQNSEDQAIR	M8A5W2	N-Term(iTRAQ4plex); S9(Phospho)	S(9): 100.0	158.877	23.58	37.6	13.65	1932.74	0.886259	0.941459	0.819721	1.16289	0.835048	1.0138	0.943063	1.13514	1.20249	1.01718	1.00946	0.908403
VEEQKPQPSPPPQQPAAEVK	M8BJ40	N-Term(iTRAQ4plex); K5(iTRAQ4plex); S9(Phospho); K20(iTRAQ4plex)	S(9): 100.0	113.932	17.55	20.05	25.13	2696.4	0.40985	1.0047	0.634956	0.878841	0.97827	1.29024	1.16867	1.17627	1.15852	1.42578	0.830703	0.898101
QDPPLPNPSEEEAGGEEK	R7W880	N-Term(iTRAQ4plex); S9(Phospho); K18(iTRAQ4plex)	S(9): 100.0	91.4338		19.59	4.91	2291.04		0.890398	1.18233		1.13779	0.979201		1.00273	0.986115		0.977501	0.862613
NAFEGQNLSR	M7ZF94	N-Term(iTRAQ4plex); S9(Phospho)	S(9): 100.0	98.7576	25.46	21.98	17.53	1359.62	0.920129	0.982765	0.847714	1.02616	0.992859	1.04221	1.01943	0.996166	1.06106	1.0213	1.01489	1.02906
GPIIEELPSDDDDGADANEHDEK	M8A918	N-Term(iTRAQ4plex); S9(Phospho); K23(iTRAQ4plex)	S(9): 100.0	50.9616	16.78			2849.22	0.72497			1.31619			0.925232			1.04793
ELVPGGEDSETAAEEATSEPETPLR	M7YLW4	N-Term(iTRAQ4plex); S18(Phospho)	S(9): 1.5; T(11): 1.5; T(17): 48.5; S(18): 48.5; T(22): 0.1	83.6588			2.14	2838.26			0.875787			0.979547			1.21006			0.891383
EIVEEPGGSGSGSK	R7WF07	N-Term(iTRAQ4plex); S11(Phospho); K14(iTRAQ4plex)	S(9): 1.5; S(11): 97.0; S(13): 1.5	197.561	50.69	34.87		1700.8	1.10575	1.08846		0.987144	1.13218		0.951713	0.951541		0.958415	0.844467
AHPGGPALSEFVWATGNTPR	M8B6Q5	N-Term(iTRAQ4plex); T18(Phospho)	S(9): 0.0; T(15): 50.0; T(18): 50.0	208.973	50.29	37.79	30.57	2289.1		0.80548	0.892659	2.45246	0.839984	1.99015	2.2383	0.952043	0.599084	1.88895	1.16331	0.679152
ILAIEGVQSEDGAPVSSSQ	M8A5N1	N-Term(iTRAQ4plex); S18(Phospho)	S(9): 0.0; S(16): 0.0; S(17): 0.0; S(18): 100.0	184.444		49.44	34.65	2111.01		0.854032	0.92566		0.866544	1.03853		1.09962	0.88905		1.12389	1.15077
NEGAAQAPSNDPPSVKASPLRPGSEPGLR	F2CW07	N-Term(iTRAQ4plex); S14(Phospho); K16(iTRAQ4plex); S18(Phospho)	S(9): 0.0; S(14): 100.0; S(18): 100.0; S(24): 0.0	234.665	19.77	16.14	23.15	3347.61	0.803783	0.632273	0.947205	0.928483	0.704603	1.02382	1.01829	1.22655	0.995922	1.0824	1.30365	1.1662
GPPPPAAPSAPLFSTDKSPK	M7ZID8	N-Term(iTRAQ4plex); K17(iTRAQ4plex); S18(Phospho); K20(iTRAQ4plex)	S(9): 0.0; S(14): 0.0; T(15): 0.0; S(18): 100.0	419.036	37.75	45.76	40.44	2474.31	1.31453	1.3974	1.29061	1.55896	1.48347	1.31442	0.698555	0.692257	0.755972	0.613203	0.539089	0.728312
EAFGLPNSPYR	M8BKP5	N-Term(iTRAQ4plex); S8(Phospho)	S(8): 98.5; Y(10): 1.5	130.497	20.91			1474.68	0.991179			1.15788			0.798048			1.08573
GILAMDESNATCGK	F2ELD1;F2D6R8	N-Term(iTRAQ4plex); S8(Phospho); C12(Carbamidomethyl); K14(iTRAQ4plex)	S(8): 97.7; T(11): 2.3	137.921		30.85		1834.82		1.208			0.992658			0.888638			0.946179
DAPDVLQSDSEEPSEEQPASST	W5D1B3	N-Term(iTRAQ4plex); S8(Phospho)	S(8): 97.6; S(10): 2.4; S(14): 0.0; S(20): 0.0; S(21): 0.0; T(22): 0.0	250.867	105.54	81.22	110.06	2542.05	0.976531	0.970941	0.966618	0.902248	1.0252	1.03591	0.823113	0.980762	0.848801	1.17845	1.08698	1.21395
IIEEVINSMSDDEGEEENEEEDAEENGK	N1R1P0	N-Term(iTRAQ4plex); S8(Phospho); K28(iTRAQ4plex)	S(8): 97.6; S(10): 2.4	150.171	34.74	33.69	32.82	3550.45	1.18997	1.27495	0.956985	0.9769	1.00701	1.05406	0.906933	1.02055	1.06338	0.95089	0.747895	0.939851
IPFLGEVSPSENQPLPPK	N1QSE3	N-Term(iTRAQ4plex); S8(Phospho); K18(iTRAQ4plex)	S(8): 96.2; S(10): 3.8	96.1013	19.17	33.18		2317.21	1.4086	0.553208			0.626932		1.06938	1.64348		1.40585	0.917177
NAALANASNISAALVSSVSMLQSDR	M8BC02	N-Term(iTRAQ4plex); S8(Phospho); M20(Oxidation)	S(8): 91.2; S(11): 7.4; S(16): 0.7; S(17): 0.7; S(19): 0.1; S(23): 0.1	76.5072		4.83		2730.31		0.452015			1.58502			0.904706			1.08117
NAPGGPLSPGGFSVNRPGTGGMMPGMPGSR	M7ZY17	N-Term(iTRAQ4plex); S8(Phospho)	S(8): 90.9; S(13): 4.5; T(19): 4.5; S(29): 0.0	87.5818	15.47			3064.42	1.22333			0.636842			0.940718			1.17001
MDGLAAPSPSHSGATSGGGASHR	M8ANF0	N-Term(Acetyl); S10(Phospho); S12(Phospho); T15(Phospho)	S(8): 9.7; S(10): 72.4; S(12): 72.4; T(15): 72.4; S(16): 72.4; S(21): 0.8	96.2866	12.75	8.88	13.89	2389.87
GAAMDGGSSEGDSSGTLR	F2EBA1	N-Term(iTRAQ4plex); S13(Phospho); T16(Phospho)	S(8): 7.1; S(9): 7.1; S(13): 61.9; S(14): 61.9; T(16): 61.9	55.5693			11.38	1958.74			0.964249			0.912628			0.889589			1.22741
ELHVLDLSNNFMSGSIPDALSK	F2E4E0	N-Term(iTRAQ4plex); M12(Oxidation); S13(Phospho); S15(Phospho); S21(Phospho); K22(iTRAQ4plex)	S(8): 66.7; S(13): 66.7; S(15): 66.7; S(21): 100.0	51.4247			21.31	2931.29			1.05713			1.0471			1.03068			0.847075
RPDDDELSTASGAGAGDVDYAIPEYEVVDK	M7ZF44	N-Term(iTRAQ4plex); S8(Phospho); S11(Phospho); K30(iTRAQ4plex)	S(8): 65.7; T(9): 65.7; S(11): 65.7; Y(20): 2.9; Y(25): 0.0	129.305	33.6	20.7	28.01	3602.57	1.0771		1.22878	1.35992		1.21707	0.987239	2.17186	0.488238	0.64367	1.40312	0.977925
LLPLFPVSSPR	M8AMS6	N-Term(iTRAQ4plex); S9(Phospho)	S(8): 50.0; S(9): 50.0	151.153	38.13	29.84	21.75	1449.8	0.86614	0.880989	1.03683	0.981883	0.954778	0.781353	1.00711	1.06385	1.04547	1.11888	1.09153	1.1012
ALQPLPASS	M8C3C5	N-Term(iTRAQ4plex); S9(Phospho)	S(8): 50.0; S(9): 50.0	93.3203	14.76			1107.56	1.09963			0.975745			1.06158			0.866014
DGLLQGQSASDN	M7Z3A5	N-Term(iTRAQ4plex); S10(Phospho)	S(8): 50.0; S(10): 50.0	54.0817	20.2			1428.61	1.17917			0.880099			1.01955			0.921865
GALLGLASYDSDDEDDEGDGDGK	M8AX25	N-Term(iTRAQ4plex); S8(Phospho); K23(iTRAQ4plex)	S(8): 33.3; Y(9): 33.3; S(11): 33.3	119.475	38.44		46.64	2682.11	1.04225		1.12617	0.891796		0.894853	1.04829		0.90351	1.13537		1.07518
GALLGLASYDSDDEDDEADGDGK	R7WGE2	N-Term(iTRAQ4plex); Y9(Phospho); K23(iTRAQ4plex)	S(8): 33.3; Y(9): 33.3; S(11): 33.3	96.7782		23.82	42.08	2696.12		1.09188	1.09815		1.05213	0.993141		0.918162	0.896037		0.955872	1.01773
GILAADESTGTIGK	M8C9E4	N-Term(iTRAQ4plex); S8(Phospho); K14(iTRAQ4plex)	S(8): 33.3; T(9): 33.3; T(11): 33.3	184.104	46.95	30.22	21.2	1700.87	0.987687	0.908047	0.991825	0.93934	1.04095	0.919856	1.16165	1.06939	0.956564	0.915887	0.965099	1.0957
HIEEVDVSSVTSDDNITR	M7YLW4	N-Term(iTRAQ4plex); T11(Phospho); S12(Phospho)	S(8): 3.3; S(9): 65.5; T(11): 65.5; S(12): 65.5; T(17): 0.0	111.499	34.8	50.95	31.69	2320	0.776791	0.85058	1.16235	1.49733	1.03961	1.11107	0.881366	1.06414	0.941677	0.857556	1.07912	0.801662
EEFLIQASPSDPDNFPFVLLGNK	W5AEM4	N-Term(iTRAQ4plex); S10(Phospho); K23(iTRAQ4plex)	S(8): 3.0; S(10): 97.0	180.839			55.28	2945.46			0.708779			0.610308			1.43687			1.31927
AQDEVPESSSPSSAAAGR	M7ZUL5	N-Term(iTRAQ4plex); S13(Phospho)	S(8): 20.0; S(9): 20.0; S(10): 20.0; S(12): 20.0; S(13): 20.0	62.5154			12.06	1969.86			0.604188			0.88305			1.01922			1.43653
IEEAPLVSSEGAK	M7ZYV8	N-Term(iTRAQ4plex); S9(Phospho); K13(iTRAQ4plex)	S(8): 2.8; S(9): 97.2	73.8022		16.64		1697.86		1.17485			1.16564			0.720871			1.01514
GLVPLVGSNDESWCQGLDGLASR	F2ELD1	N-Term(iTRAQ4plex); S12(Phospho); C14(Carbamidomethyl)	S(8): 2.8; S(12): 97.2; S(22): 0.0	85.7578	19.72		18.64	2654.24	0.967724		1.14358	1.39183		1.16491	0.827938		1.2146	0.879283		0.480693
QFLGLGPSGASADVAEEPSNSSTEVGSPR	A0A077RRI2	N-Term(iTRAQ4plex); T23(Phospho); S27(Phospho)	S(8): 2.8; S(11): 32.9; S(19): 32.9; S(21): 32.9; S(22): 32.9; T(23): 32.9; S(27): 32.9	51.4078			17.08	3150.38			1.18597			0.704059			0.928475			1.16335
AAEDGARSPTR	M7ZGB1	N-Term(Acetyl); S8(Phospho)	S(8): 100.0; T(10): 0.0	131.811			18.01	1252.53
DIQQEEESSDDEKR	M7YVU6	N-Term(iTRAQ4plex); S8(Phospho); S9(Phospho); K13(iTRAQ4plex)	S(8): 100.0; S(9): 100.0	141.324		25.1	26.04	2155.87		1.3937	1.17169		1.19323	1.06045		0.71058	0.871358		0.823971	0.881552
DEDPLLDSDDERPESFDDELR	M8BAX2	N-Term(iTRAQ4plex); S8(Phospho); S15(Phospho)	S(8): 100.0; S(15): 100.0	361.37	65.94	71.36	70.94	2811.1	1.15525	1.14507	1.15659	1.22658	1.19202	1.19303	0.766248	0.796462	0.77874	0.844001	0.916243	0.884892
KDEPEEESDGEMGFSLFDD	N1QYE3	N-Term(iTRAQ4plex); K1(iTRAQ4plex); S8(Phospho)	S(8): 100.0; S(15): 0.0	448.966	104.3	104.16	90.7	2544.03	0.981735	1.01257	0.96604	0.972127	0.963193	0.981368	1.00994	0.995238	0.996922	1.04733	1.02326	1.06383
KDEPEEESDGEMGFSLFDD	N1QYE3	K1(iTRAQ4plex); N-Term(iTRAQ4plex); S8(Phospho); M12(Oxidation)	S(8): 100.0; S(15): 0.0	390.653	102.64	89.56	95.32	2560.02	0.998268	1.00946	1.00063	0.985711	1.0479	1.00465	0.971847	0.962767	0.960013	1.0605	0.994219	1.02129
KEEAKEESDDDMGFSLFD	M0XWV5	N-Term(iTRAQ4plex); K1(iTRAQ4plex); K5(iTRAQ4plex); S8(Phospho); M12(Oxidation)	S(8): 100.0; S(15): 0.0	253.988	31.76	17.68	41.22	2620.14	1.10491	1.01209	1.04647	0.998914	0.973916	1.0113	1.12834	1.23683	1.15199	0.797869	0.765036	0.767311
DEDPLLDSDDERPESFDDELR	M8BAX2	N-Term(iTRAQ4plex); S8(Phospho)	S(8): 100.0; S(15): 0.0	327.699	26.48	43.98	36.89	2731.13	1.10764	1.07014	1.0646	1.25357	1.26202	0.903683	0.910955	0.795918	0.906418	1.04436	0.945061	1.05139
KEEAKEESDDDMGFSLFD	M0XWV5	N-Term(iTRAQ4plex); K1(iTRAQ4plex); K5(iTRAQ4plex); S8(Phospho)	S(8): 100.0; S(15): 0.0	290.511			45.99	2604.14			1.13622			0.977175			1.07916			0.804793
KEEEKEESEDDLGFSLFD	F2D2Y2	N-Term(iTRAQ4plex); K1(iTRAQ4plex); K5(iTRAQ4plex); S8(Phospho)	S(8): 100.0; S(15): 0.0	182.131			40.53	2658.21			0.976408			1.00726			0.878196			1.0942
ALMPVEESPDAESQSGLK	M7Z723	N-Term(iTRAQ4plex); S8(Phospho); S13(Phospho); S15(Phospho); K18(iTRAQ4plex)	S(8): 100.0; S(13): 100.0; S(15): 100.0	40.5477		19.95		2416		0.5269			1.14702			0.902027			1.3736
VLDILAGSDDDSDGPAEDYSK	M8BEN2	N-Term(iTRAQ4plex); S8(Phospho); S12(Phospho); K21(iTRAQ4plex)	S(8): 100.0; S(12): 100.0; Y(19): 0.0; S(20): 0.0	137.89	39.09	37.87	28.94	2630.11	0.941102	0.96066	0.932951	0.785227	1.24988	1.06802	0.985393	0.870313	1.14278	1.11331	0.95386	0.837464
VFDAVAGSGGGSPAAAPK	F2D5S8	N-Term(iTRAQ4plex); S8(Phospho); S12(Phospho); K18(iTRAQ4plex)	S(8): 100.0; S(12): 100.0	44.3997		18.44		2006.92		0.892857			1.21841			0.779925			1.14295
ERPEAAISAESGDAETETER	M7ZGF0	N-Term(iTRAQ4plex); S8(Phospho); S11(Phospho); T16(Phospho)	S(8): 100.0; S(11): 100.0; T(16): 94.3; T(18): 5.7	136.884		27.87	20.62	2531.97		0.94037	0.946417		0.787474	0.939339		1.21361	1.01096		0.997617	1.08467
ERPEAAISAESGDAETETER	M7ZGF0	N-Term(iTRAQ4plex); S8(Phospho); S11(Phospho)	S(8): 100.0; S(11): 100.0; T(16): 0.0; T(18): 0.0	161.661	19.28	33.61	25.93	2452	0.99532	1.17505	1.085	1.52509	0.76373	0.716346	0.610744	1.1097	1.03261	0.973987	0.735738	1.09335
MDGLAAPSPSHSGATSGGGASHR	M8ANF0	N-Term(Acetyl); S8(Phospho); S12(Phospho)	S(8): 100.0; S(10): 0.0; S(12): 99.7; T(15): 0.3; S(16): 0.0; S(21): 0.0	208.986	9.82	21.34	32.94	2309.9
GEEDGDGSDVGDGAPPAAPHR	A0A077RTB8	N-Term(iTRAQ4plex); S8(Phospho)	S(8): 100.0	435.505	82.51	80.88	78.56	2229.92	1.11199	1.06766	1.10352	1.02648	1.07655	1.01637	0.90916	0.946058	0.942941	1.01626	1.00038	1.0341
GQDPQGMSPGPGGR	M7ZM41	N-Term(iTRAQ4plex); S8(Phospho)	S(8): 100.0	406.456	70.56	72.53	74.77	1564.67	1.00499	1.04506	1.00318	0.978903	0.959121	0.930362	0.994401	1.0059	0.977063	0.972848	1.00544	1.11463
LGLGGGGSPR	A0A0C5B1N2	N-Term(iTRAQ4plex); S8(Phospho)	S(8): 100.0	258.069	53.6	55.92	51.94	1094.55	1.26707	1.17801	1.22475	1.22689	1.30781	1.24707	0.814005	0.816053	0.853985	0.769421	0.767776	0.721063
EDVKPAESDVAPAPAAEDK	M8AQZ4	N-Term(iTRAQ4plex); K4(iTRAQ4plex); S8(Phospho); K19(iTRAQ4plex)	S(8): 100.0	205.1	49.31	33.39		2451.2	1.06098	0.935965		1.00935	1.2817		0.915786	0.922441		0.979562	0.908335
AAAEHWGSPAAAAAFDADLVR	M8AEC2	N-Term(iTRAQ4plex); S8(Phospho)	S(8): 100.0	192.09	48.46	14.03	38.33	2321.09	0.759898	0.586303	0.813767	1.29138	0.57553	0.89858	1.53632	1.28166	1.19769	0.722875	1.38748	1.03228
AVAADDDS	Q43312	N-Term(iTRAQ4plex); S8(Phospho)	S(8): 100.0	123.219	47.11	31.58	51.02	987.379	1.23758	1.18349	1.0981	1.23394	1.18815	1.20958	0.754826	0.801454	0.842551	0.816764	0.906041	0.904389
GQDPQGMSPGPGGR	M7ZM41	N-Term(iTRAQ4plex); M7(Oxidation); S8(Phospho)	S(8): 100.0	263.67	44.33	53.15	52.96	1580.66	0.995695	0.976411	0.933693	0.907084	0.979567	1.00711	1.02338	1.01954	1.04555	1.05268	1.00832	1.17289
EEVQEADSDEDWDPR	R7WCN4	N-Term(iTRAQ4plex); S8(Phospho)	S(8): 100.0	232.52	42.38	65.44	67.47	2043.8	0.955453	0.862375	1.01667	0.96839	0.992336	0.95033	1.10256	1.10646	1.13688	1.03433	1.0257	1.01471
QMMLEFGSER	M7YYG1	N-Term(iTRAQ4plex); S8(Phospho)	S(8): 100.0	239.895	41.52	43.4		1451.62	1.00722	0.959524		1.09081	1.0654		0.842051	0.881077		1.08181	1.10028
EDVKPAESDAAPALAAEDK	W5FLA4	N-Term(iTRAQ4plex); K4(iTRAQ4plex); S8(Phospho); K19(iTRAQ4plex)	S(8): 100.0	143.078	41.01	25.88	26.94	2439.2	0.928357	1.0677	1.37957	1.13235	1.20596	0.880502	0.992609	0.954772	1.02301	0.93721	0.827156	0.727429
QQVEEVDSV	F2DUR6	N-Term(iTRAQ4plex); S8(Phospho)	S(8): 100.0	203.644	40.83	46.15	28.12	1256.55	1.25549	1.24717	1.02384	1.16375	1.26364	1.14214	0.712949	0.835123	0.873565	0.925108	0.794175	0.949433
RLNLAPESPK	M8BFJ1	N-Term(iTRAQ4plex); S8(Phospho); K10(iTRAQ4plex)	S(8): 100.0	193.684	29.66	33.61	28.85	1492.81	1.06755	1.11921	1.13791	1.11823	1.38112	1.11704	1.08653	0.908258	0.90495	0.811129	0.634579	0.978713
EAAGDDGSAEEDEEPEDDPK	M8B103	N-Term(iTRAQ4plex); S8(Phospho); K20(iTRAQ4plex)	S(8): 100.0	176.034	27.29	25.58		2472.97	0.960793	0.780326		0.801974	0.825089		1.07108	1.58062		1.11471	0.716584
AEGFGGESAEEK	M8CA42	N-Term(iTRAQ4plex); S8(Phospho); K12(iTRAQ4plex)	S(8): 100.0	288.704		55.6	45.6	1578.69		1.02705	1.02006		1.08012	1.06763		1.02389	0.969425		0.927106	0.921584
LEDLGGESDEEDEVEK	M7YTC8	N-Term(iTRAQ4plex); S8(Phospho); K16(iTRAQ4plex)	S(8): 100.0	150.822		16.25	37.84	2160.93		0.873263	0.888695		1.24302	1.00086		0.868315	1.01239		1.04724	1.07962
QMMLEFGSER	M7YYG1	N-Term(iTRAQ4plex); M2(Oxidation); S8(Phospho)	S(8): 100.0	83.7146	26.57			1467.61	0.969485			1.12493			0.950883			0.970344
ADLFFGGSPFR	M7YRG5	N-Term(Acetyl); S8(Phospho)	S(8): 100.0	109.023	23.27			1335.58
MDDAAPPSPAK	M8AL80	N-Term(iTRAQ4plex); S8(Phospho); K11(iTRAQ4plex)	S(8): 100.0	87.3646		27.3	15.93	1467.68		0.912694	1.00171		1.19971	0.802087		1.06382	1.1232		0.845896	1.02823
ANAEDFDSEEDELLR	M7YG81	N-Term(iTRAQ4plex); S8(Phospho)	S(8): 100.0	151.438	22.84		24.92	1976.83	1.06433		0.955511	1.18866		1.06818	1.01761		1.10912	0.765305		0.854405
EIAAPHGSIMGGVGR	M8AGD8	N-Term(iTRAQ4plex); S8(Phospho)	S(8): 100.0	92.9526	21.49	11.06		1675.81	0.826898	1.00834		0.719788	0.841897		1.28556	1.1628		1.07685	0.942496
HVEPVAASATDEPGEDYESDGGFDSLDLPEVPK	M7ZK08	N-Term(iTRAQ4plex); S25(Phospho); K33(iTRAQ4plex)	S(8): 1.4; T(10): 1.4; Y(17): 32.4; S(19): 32.4; S(25): 32.4	159.643	50.52	45.47	18.48	3840.72	0.394662	0.85359	1.0343	1.01841	0.895054	1.1081	1.24739	1.04953	1.03994	1.21846	1.15358	0.777074
DGQGLGLSYSSGSDIAGDPGK	M0W631	N-Term(iTRAQ4plex); Y9(Phospho); S10(Phospho); S13(Phospho); K21(iTRAQ4plex)	S(8): 0.7; Y(9): 74.8; S(10): 74.8; S(11): 74.8; S(13): 74.8	94.2207			32.47	2509.02			1.08868			0.709499			1.14557			0.926917
QAFDEAISELDSLSEESYK	Q43470	N-Term(iTRAQ4plex); S14(Phospho); K19(iTRAQ4plex)	S(8): 0.1; S(12): 0.1; S(14): 99.6; S(17): 0.1; Y(18): 0.1	117.569	32.45	35.76	29.66	2529.15		1.3954	1.42491	2.43029	1.04304	0.863195	0.298455	1.0998	0.901887	1.40385	0.490373	0.836627
AGDQAPESELAYDFGDESVRSPGSAGR	M8BRX5;T1N9G3	N-Term(iTRAQ4plex); S21(Phospho); S24(Phospho)	S(8): 0.0; Y(12): 0.0; S(18): 3.6; S(21): 96.4; S(24): 100.0	277.121	20.42	42.49	42.58	3072.27	0.988987	0.956663	1.09722	0.99546	1.08256	0.914066	1.23979	1.01816	1.03132	0.814485	0.929437	0.946307
FAVPLDHSSPGSPSAPR	N1QTU2	N-Term(iTRAQ4plex); S12(Phospho)	S(8): 0.0; S(9): 0.1; S(12): 97.0; S(14): 2.9	138.402	16.84	14.26	35.54	1945.94	0.882859	0.976638	0.738496	1.16649	1.13761	1.24435	1.11863	0.989443	1.07192	0.936906	0.920642	0.940491
AAAVAALSSVLTAEQSGSSDNLK	A0A077S159	N-Term(iTRAQ4plex); S18(Phospho); K23(iTRAQ4plex)	S(8): 0.0; S(9): 0.0; T(12): 0.0; S(16): 3.0; S(18): 93.9; S(19): 3.0	217.591	40.36	26.79	68.19	2558.29	1.05181	1.14847	1.2179	1.14005	1.31294	1.18886	0.801854	0.932917	0.773425	0.931174	0.697816	0.937658
AAAVAALSSVLTAEQSGSSDNLR	M8BFV8	N-Term(iTRAQ4plex); S18(Phospho)	S(8): 0.0; S(9): 0.0; T(12): 0.0; S(16): 0.0; S(18): 96.9; S(19): 3.1	267.911	97.99	89.1	100.5	2442.2	1.07955	1.28839	1.32504	1.82294	1.16361	1.19271	1.0515	0.992964	0.757367	0.963123	1.09686	0.880259
AAAVAALSSVLTAEQSGSSENLR	M8A8E1	N-Term(iTRAQ4plex); S19(Phospho)	S(8): 0.0; S(9): 0.0; T(12): 0.0; S(16): 0.0; S(18): 0.1; S(19): 99.9	274.614	75.37	82.89	67.33	2456.21	1.11732	0.953348	1.13049	0.997134	0.96485	1.09437	0.974336	1.34574	0.955753	1.15437	0.7526	0.789508
KLEQELGSLEAAEDLAELSEGEK	M8AFZ7	N-Term(iTRAQ4plex); K1(iTRAQ4plex); S19(Phospho); K23(iTRAQ4plex)	S(8): 0.0; S(19): 100.0	345.25	58.97	80.6	59.6	3000.5	1.09621	1.14109	0.960701	1.31957	0.62174	1.21484	0.974087	1.09402	0.948247	1.16764	1.12928	1.16537
WWADELASAVAAAAGAASPR	M7ZLA2	N-Term(iTRAQ4plex); S18(Phospho)	S(8): 0.0; S(18): 100.0	288.694			75.47	2195.04			1.58938			0.676938			1.28459			0.420803
KQEQELGSLEAAEDLSELSEGEK	M8BZK7	N-Term(iTRAQ4plex); K1(iTRAQ4plex); S16(Phospho); S19(Phospho); K23(iTRAQ4plex)	S(8): 0.0; S(16): 100.0; S(19): 100.0	362.354	66.41	54.7	80.15	3111.44	1.0039	1.09387	0.981899	0.836769	0.911424	0.964693	1.04977	0.968761	0.935357	1.06344	1.01294	1.10996
ALDVELESQAIDPNASNNSPDTFK	M7YL96	N-Term(iTRAQ4plex); S19(Phospho); K24(iTRAQ4plex)	S(8): 0.0; S(16): 0.0; S(19): 97.6; T(22): 2.4	386.511	76.35	63.7	95.49	2943.39	0.864537	0.890148	1.00642	0.929913	0.740085	0.890378	1.16038	1.09615	0.957657	1.00875	1.25307	1.15373
KQEQELGSLEAAEDLSELSEGEK	M8BZK7	N-Term(iTRAQ4plex); K1(iTRAQ4plex); S19(Phospho); K23(iTRAQ4plex)	S(8): 0.0; S(16): 0.0; S(19): 100.0	459.782	87.17	65.95	88.4	3031.47	1.08866	1.16236	1.08113	1.0686	1.20071	1.12995	0.742914	1.05411	0.878092	0.987331	0.80716	0.890417
ALMPVEESPDAESQSGLK	M7Z723	N-Term(iTRAQ4plex); S13(Phospho); S15(Phospho); K18(iTRAQ4plex)	S(8): 0.0; S(13): 100.0; S(15): 100.0	188.92	26.09	22.16	37.22	2336.04	1.07225	0.911441	0.815975	0.798491	1.16983	0.983267	1.18825	0.842334	0.997602	1.03347	1.10162	1.15513
RDDNDESYGMAR	M7Z8M8	N-Term(iTRAQ4plex); S7(Phospho)	S(7): 99.9; Y(8): 0.1	123.386		41.1	15.38	1652.64		1.4616	1.10387		0.836811	1.18554		0.997556	1.00168		0.75498	0.737085
DAAADLSEDLSDGEKGEHINESSIHAESTR	M8ARL2	N-Term(iTRAQ4plex); S7(Phospho); S11(Phospho); K15(iTRAQ4plex)	S(7): 99.4; S(11): 90.4; S(22): 5.1; S(23): 5.1; S(28): 0.0; T(29): 0.0	102.341			22.53	3631.57			0.945418			0.644077			1.25384			1.18295
MEGEKNSSGDLMSSSK	M7ZBB0	N-Term(Acetyl); K5(iTRAQ4plex); S7(Phospho); K16(iTRAQ4plex)	S(7): 98.5; S(8): 1.5; S(13): 0.0; S(14): 0.0; S(15): 0.0	328.739	61.64	59.54	59.11	2096.91	0.990296	1.02316	0.979492	1.12899	1.0062	1.0142	0.956219	0.950297	0.972013	1.03676	1.0217	1.07804
VQEAIASEDDSAMDDLHAVR	M8B998	N-Term(iTRAQ4plex); S7(Phospho)	S(7): 98.4; S(11): 1.6	116.257		18.47		2396.05		1.41685			1.18949			0.402557			1.11621
AAVDPASPSEQQNEK	M8AWH7	N-Term(iTRAQ4plex); S7(Phospho); K15(iTRAQ4plex)	S(7): 98.0; S(9): 2.0	95.341		28.9		1938.91		0.718297			1.03367			1.4461			0.740445
MEGEKNSSGDLMSSSK	M7ZBB0	N-Term(Acetyl); K5(iTRAQ4plex); S7(Phospho); M12(Oxidation); K16(iTRAQ4plex)	S(7): 98.0; S(8): 2.0; S(13): 0.0; S(14): 0.0; S(15): 0.0	206.508	48.55	33.15	71.09	2112.91	0.99557	0.878098	1.02723	0.980957	0.978057	1.01433	1.00884	1.03329	0.913265	1.05435	0.928365	1.09293
GPALVMSGSSK	R7W5G2	N-Term(iTRAQ4plex); S7(Phospho); K11(iTRAQ4plex)	S(7): 97.8; S(9): 2.2; S(10): 0.1	140.328	23.93			1401.71	0.936816			1.1101			0.93583			1.07638
EIFPEPSGSRDTED	R7WCB9	N-Term(iTRAQ4plex); S7(Phospho); S9(Phospho)	S(7): 97.7; S(9): 97.7; T(12): 4.5	150.355	19.83	16.73	24.23	1882.73	0.929408	1.0906	0.974031	0.923079	1.03846	0.907977	1.08664	0.962286	1.06966	1.00803	0.93481	1.0109
IDAGGGSMSR	M8C1D2	N-Term(iTRAQ4plex); S7(Phospho)	S(7): 97.7; S(9): 2.3	102.374	11.48	23.33		1174.51	1.1775	1.03064		1.06378	1.24421		0.896996	0.850677		0.899672	0.93538
LPPPPPSPVSPTDSGVAMSPFK	M0VKI1	N-Term(iTRAQ4plex); S7(Phospho); S10(Phospho); K22(iTRAQ4plex)	S(7): 96.4; S(10): 50.0; T(12): 50.0; S(14): 3.6; S(19): 0.0	76.2697	23.33	15.74	29.32	2653.26	1.12398	1.08208	1.33799	1.16277	1.06899	1.03137	0.939392	1.07878	0.834554	0.797643	0.819672	0.867296
DAVMAESPTGSPQKESALTIAK	A0A077RUX1	N-Term(iTRAQ4plex); S7(Phospho); S11(Phospho); K14(iTRAQ4plex); K22(iTRAQ4plex)	S(7): 95.9; T(9): 48.4; S(11): 48.4; S(16): 3.7; T(19): 3.7	53.6264		11.74		2823.36		1.15497			0.64251			0.936448			1.22629
DFAGAGSSSLSSPTADAR	M7Z349	N-Term(iTRAQ4plex); S7(Phospho)	S(7): 91.7; S(8): 1.7; S(9): 1.7; S(11): 1.7; S(12): 1.7; T(14): 1.7	164.471	21.66	51.76	47.65	1920.84	1.06175	1.01596	1.10232	1.05251	1.22864	0.995846	0.923022	0.849978	0.992917	0.97107	0.942423	0.975334
VPPPPNSAITVGTAPADELAGAHTPPATNLDEEAGVYDGSK	M8CX42	N-Term(iTRAQ4plex); T10(Phospho); T13(Phospho); T24(Phospho); T28(Phospho); Y37(Phospho); S40(Phospho); K41(iTRAQ4plex)	S(7): 83.5; T(10): 83.5; T(13): 83.5; T(24): 98.8; T(28): 83.5; Y(37): 83.5; S(40): 83.5	44.2337			6.37	4794.98			0.924694			0.417697			1.52616			0.982491
VGPDIPSSADPTTQPSPA	M0VTF1	N-Term(iTRAQ4plex); S7(Phospho); S8(Phospho); S16(Phospho)	S(7): 82.8; S(8): 82.8; T(12): 17.9; T(13): 17.9; S(16): 98.7	48.3321			11.81	2120.83			1.35985			0.737612			1.00685			0.887917
IEEPVMSESANEQSPEAIGLTEAQK	N1QWX6	N-Term(iTRAQ4plex); S9(Phospho); S14(Phospho); K25(iTRAQ4plex)	S(7): 66.5; S(9): 66.5; S(14): 66.5; T(21): 0.5	62.7426	23.04	24.88	19.81	3135.41	1.15107	0.886158	0.799798	0.851055	0.895495	1.05892	0.868513	1.09125	0.930365	1.12977	1.08301	1.20438
GVLDVPSSADYDPLASGK	M7ZXX8	N-Term(iTRAQ4plex); S7(Phospho); S8(Phospho); K18(iTRAQ4plex)	S(7): 65.3; S(8): 65.3; Y(11): 65.3; S(16): 4.2	63.9512			20.71	2239.02			1.18925			0.873245			0.908897			1.03206
GVAPPASGDVTGMTSSSK	T1NA04	N-Term(iTRAQ4plex); T11(Phospho); M13(Oxidation); T14(Phospho); K18(iTRAQ4plex)	S(7): 64.8; T(11): 64.8; T(14): 64.8; S(15): 5.0; S(16): 0.5; S(17): 0.1	41.5207		19.85		2112.91
DIIINPSEGHRCRVLLHGNLLACYTLQAVGGPR	M8BE67	N-Term(iTRAQ4plex); S7(Phospho); C12(Carbamidomethyl); C23(Carbamidomethyl); T25(Phospho)	S(7): 50.3; Y(24): 50.3; T(25): 99.4	67.0843	17.42			4003.98	0.703439			1.71974			0.4207			1.26309
VQGGFESDAVATANVLESSAPVVDGK	M8C6L4	N-Term(iTRAQ4plex); T12(Phospho); K26(iTRAQ4plex)	S(7): 50.0; T(12): 50.0; S(18): 0.1; S(19): 0.0	97.5853	22.16	34.7		2915.41	1.13012	1.28109		0.848487	0.864659		1.42275	0.703826		0.564318	1.07714
VAELIGSCSPGNQFNDADSSDVR	M8CGN8	N-Term(iTRAQ4plex); C8(Carbamidomethyl); S9(Phospho)	S(7): 50.0; S(9): 50.0; S(19): 0.0; S(20): 0.0	100.742	19.93			2662.15	0.802843			1.08953			0.824952			1.27595
QLLVNQSNSQR	M8BWE3	N-Term(iTRAQ4plex); S9(Phospho)	S(7): 50.0; S(9): 50.0	97.2432		16.6		1510.75		1.21814			1.11326			0.788039			0.951602
AEDEEHSSDFEPEENGDGAEDEEIEDDDAEDGEDSVK	M7ZGC4	N-Term(iTRAQ4plex); S8(Phospho); K37(iTRAQ4plex)	S(7): 50.0; S(8): 50.0; S(35): 0.0	243.442		72.31		4451.68		1.18639			0.893511			0.942998			0.992423
AEDEEHSSDFEPEENGDGAEDEEIEDDDAEDGEDPVK	A0A077S185	N-Term(iTRAQ4plex); S8(Phospho); K37(iTRAQ4plex)	S(7): 50.0; S(8): 50.0	144.546	40.93	24.05		4461.67	0.726265			0.936305			1.32463	3.51871		0.941485
VDEAFQSDGGSPLQK	M8B9U9	N-Term(iTRAQ4plex); S7(Phospho); K15(iTRAQ4plex)	S(7): 50.0; S(11): 50.0	92.0849	16.06	18.43	22.59	1945.91	1.08135	1.2121	0.979444	0.715847	0.81495	0.878769	0.764274	1.0119	1.22817	1.41245	0.962509	0.864354
LPPPPPSPVSPTDSGVAISPFK	M8A9T2	N-Term(iTRAQ4plex); S7(Phospho); T12(Phospho); K22(iTRAQ4plex)	S(7): 50.0; S(10): 50.0; T(12): 50.0; S(14): 50.0; S(19): 0.1	44.9056	14.8	13.83	25.22	2635.3	0.879466	1.14074	0.987857	0.944657	0.993566	1.11938	1.20576	1.06208	1.05708	0.928596	0.800059	0.763309
KIEPEASSPSANEAQQVDAAVGDTDDNR	M8BN04	N-Term(iTRAQ4plex); K1(iTRAQ4plex); S7(Phospho)	S(7): 49.5; S(8): 49.5; S(10): 1.0; T(24): 0.0	195.963	61.63	75.36	70.86	3282.51	0.987476	1.19916	1.11536	1.18838	0.643325	1.13496	0.92728	1.07223	0.616394	0.870816	1.01016	1.1695
NVVALASFNGSLVRNSGDENK	N1QVG4	N-Term(iTRAQ4plex); S11(Phospho); K21(iTRAQ4plex)	S(7): 49.4; S(11): 49.4; S(16): 1.3	88.9652	12.01			2559.29	1.29783			0.915056			0.93893			0.876041
MEGEKNSSGDLMSSSK	M7ZBB0	M1(Oxidation); N-Term(Acetyl); K5(iTRAQ4plex); S7(Phospho); M12(Oxidation); K16(iTRAQ4plex)	S(7): 49.2; S(8): 49.2; S(13): 1.5; S(14): 0.1; S(15): 0.0	72.5873		21.8	27.64	2128.9		0.914539	1.11934		0.948563	1.18602		1.09659	0.739641		1.01159	1.01563
KIEPEASSPSANEAQQVDAAVGDTGDNR	W5FP08	N-Term(iTRAQ4plex); K1(iTRAQ4plex); S7(Phospho)	S(7): 49.2; S(8): 49.2; S(10): 1.7; T(24): 0.0	205.639	67.14	77.77	24.87	3224.49	0.781397	0.978407	0.900831	0.808806	1.11548	0.303634	1.08191	1.0446	1.17552	1.08508	0.86295	1.49575
IEEPVMSESANEQSPEAIGLTEAQK	N1QWX6	N-Term(iTRAQ4plex); S7(Phospho); K25(iTRAQ4plex)	S(7): 49.0; S(9): 2.0; S(14): 49.0; T(21): 0.0	162.409	33.52	27.44	39.48	3055.45	0.803345	0.642501	0.887107	0.914719	1.09406	0.723669	1.13079	1.11421	1.03312	0.853485	1.07678	1.30177
IEEPVMSESANEQSPEAIGLTEAQK	N1QWX6	N-Term(iTRAQ4plex); M6(Oxidation); S9(Phospho); K25(iTRAQ4plex)	S(7): 33.3; S(9): 33.3; S(14): 33.3; T(21): 0.0	146.205	23.86	34.08	18.02	3071.4	0.553295	1.03151	1.36302	1.19518	1.06505	0.464701	0.941943	0.856463	1.06088	1.27851	1.07228	1.06223
VEDIQGSKSDAEGSSR	M7Z6J3	N-Term(iTRAQ4plex); K8(iTRAQ4plex); S9(Phospho)	S(7): 32.7; S(9): 32.7; S(14): 1.8; S(15): 32.7	83.3773	15.03			2032.94	0.88845			1.18663			1.07465			0.857709
DAAADLSEDLSDGEK	M8ARL2	N-Term(iTRAQ4plex); S11(Phospho); K15(iTRAQ4plex)	S(7): 3.1; S(11): 96.9	60.6241	14.67			1903.84	0.804181			0.881101			1.36388			0.879138
ALGAGDSNGSTTSEDEESDDDTTEEGGPVEETFATGNDK	M7YY84	N-Term(iTRAQ4plex); T11(Phospho); T12(Phospho); K39(iTRAQ4plex)	S(7): 2.6; S(10): 48.6; T(11): 48.6; T(12): 0.3; S(13): 2.6; S(18): 2.6; T(22): 47.4; T(23): 47.4; T(32): 0.0; T(35): 0.0	179.281	68.45	83.67	83.58	4382.7	0.953103	0.574005	0.71922	0.718809	0.610158	0.862781	1.01682	1.26018	0.961447	1.25325	1.20503	1.41031
ALGAGDSNGSTTSEDEESDDDTTEEGGSVEETFTTGNDK	A0A077S3I7	N-Term(iTRAQ4plex); S10(Phospho); K39(iTRAQ4plex)	S(7): 2.0; S(10): 47.9; T(11): 47.9; T(12): 2.0; S(13): 0.1; S(18): 0.1; T(22): 0.0; T(23): 0.0; S(28): 0.0; T(32): 0.0; T(34): 0.0; T(35): 0.0	151.33	16.34	19.37	20.64	4322.78	1.23706	1.16281	1.08046	0.985838	1.1376	1.02426	0.67431	0.803876	0.897516	1.14879	1.07832	0.97004
EIDADDSDVELKSDDESDDDDDDDDTEALMAELER	M8CC91	N-Term(iTRAQ4plex); K12(iTRAQ4plex); S13(Phospho); S17(Phospho); T26(Phospho)	S(7): 14.3; S(13): 93.2; S(17): 93.2; T(26): 99.4	84.889		41.04	30.14	4473.66		0.934306	1.58876		0.840518	0.389459		1.62517	0.899125		0.531308	1.10281
LGLGGGSDDEDDEGYGSDQEGPAVEGDADELAISR	M7YY67	N-Term(iTRAQ4plex); S7(Phospho); S17(Phospho)	S(7): 100.0; Y(15): 0.0; S(17): 100.0; S(34): 0.0	347.069	102.74	126.35	141.23	3799.51	0.954436	0.802238	0.467848	1.09817	0.961646	0.79378	0.905526	1.40269	1.22581	1.54547	1.44885	1.32969
ADWDAESHRDDEDYASDHGADDIEDSLNSPLISR	M8AGD8	N-Term(iTRAQ4plex); S7(Phospho); S16(Phospho); S29(Phospho)	S(7): 100.0; Y(14): 50.0; S(16): 50.0; S(26): 4.8; S(29): 95.2; S(33): 0.0	271.209	34.53	49.43	44.79	4200.61	0.667231	0.897122	0.8601	0.90002	0.688984	0.781397	1.14848	1.15254	0.999201	1.16334	1.28663	1.33133
EMPLPVSPGADYMSHR	T1M580	N-Term(iTRAQ4plex); S7(Phospho)	S(7): 100.0; Y(12): 0.0; S(14): 0.0	211.624	43.91	45.6	39.1	2010.89	1.10143	0.657318	1.06455	0.856646	1.03424	0.861681	0.954144	0.913309	1.03803	1.07053	1.22628	0.965512
EMPLPVSPGADYMSHR	T1M580	N-Term(iTRAQ4plex); M2(Oxidation); S7(Phospho)	S(7): 100.0; Y(12): 0.0; S(14): 0.0	95.6706	8.15			2026.89	0.809136			1.0781			0.845825			1.25803
ELPNINSPPYDK	M7ZTG0	N-Term(iTRAQ4plex); S7(Phospho); K12(iTRAQ4plex)	S(7): 100.0; Y(10): 0.0	172.661	51.63	43.58	35.2	1754.86	1.12951	0.996493	1.03597	0.968987	0.927388	0.980323	0.99325	0.998254	1.06127	0.918186	1.00133	0.946501
DAVMAESPTGSPQKESALTVAK	M7YR13	N-Term(iTRAQ4plex); S7(Phospho); T9(Phospho); K14(iTRAQ4plex); K22(iTRAQ4plex)	S(7): 100.0; T(9): 99.8; S(11): 0.2; S(16): 0.0; T(19): 0.0	162.46	25.47	23.11	25.09	2809.34	1.20833	1.02332	1.21644	0.939516	0.959786	1.11406	0.942449	0.989079	0.861616	0.928764	1.02524	0.883761
DAVMAESPTGSPQK	M7YR13;A0A077RUX1	N-Term(iTRAQ4plex); M4(Oxidation); S7(Phospho); S11(Phospho); K14(iTRAQ4plex)	S(7): 100.0; T(9): 2.4; S(11): 97.6	170.695	31.44	32.27	44.31	1881.8	0.657192	0.933155	0.919768	1.09391	1.0149	1.11629	1.0172	1.22667	0.97381	1.1699	1.07463	1.06392
NDDQEDSVTVGGTR	M7Z4R5;R7W0M2	N-Term(iTRAQ4plex); S7(Phospho); T9(Phospho)	S(7): 100.0; T(9): 100.0; T(13): 0.0	334.013	68.28	72.12	65.53	1796.69	0.806601	0.902377	0.915221	1.10577	0.978029	1.01589	0.970626	1.0338	1.04419	1.11201	1.05596	0.97024
DAVMAESPTGSPQK	M7YR13;A0A077RUX1	N-Term(iTRAQ4plex); S7(Phospho); T9(Phospho); K14(iTRAQ4plex)	S(7): 100.0; T(9): 100.0; S(11): 0.0	341.157	73.7	84.07	60.77	1865.8	1.06449	0.930487	0.969294	1.02037	1.02247	0.977769	0.995629	1.03736	0.997165	0.948927	1.05086	1.06817
NLADAHSDTDDELIEELR	R7W6V1	N-Term(iTRAQ4plex); S7(Phospho); T9(Phospho)	S(7): 100.0; T(9): 100.0	508.093	97.18	102.16	93.83	2359.98	0.915418	0.92046	0.969985	1.02462	1.06386	0.996349	1.08423	0.953098	1.01037	0.939111	1.07835	1.02618
NLADAHSETDDELIEELR	W5D0T0	N-Term(iTRAQ4plex); S7(Phospho); T9(Phospho)	S(7): 100.0; T(9): 100.0	300.415	37.72	51.56	67.75	2374	0.767582	0.94604	0.940706	0.98777	0.825631	1.06862	1.08544	1.06838	0.948489	1.11583	1.13462	1.11678
NDDQEDSVTVGGTR	M7Z4R5;R7W0M2	N-Term(iTRAQ4plex); S7(Phospho)	S(7): 100.0; T(9): 0.0; T(13): 0.0	303.234	49.69	66.69	54.02	1716.72	0.846765	0.959476	1.02267	1.17119	1.07607	1.06627	0.959311	0.971342	0.953736	1.01121	0.986454	0.944005
QQAVAISPTAK	M7ZQN1	N-Term(iTRAQ4plex); S7(Phospho); K11(iTRAQ4plex)	S(7): 100.0; T(9): 0.0	183.086	40.91	46.02	28.22	1481.8	1.04159	1.09317	1.17499	1.08297	1.14765	1.22556	0.94757	0.933226	0.97039	0.823624	0.898846	0.672378
DVADDESGSEEEDPNVPK	W5AXH9	N-Term(iTRAQ4plex); S7(Phospho); S9(Phospho); K18(iTRAQ4plex)	S(7): 100.0; S(9): 100.0	367.927	106.81	107.18	106.88	2379.93	0.893855	0.97102	0.891428	0.986834	0.93539	0.946132	1.02058	1.04229	1.03547	1.12514	1.10065	1.00516
VGDDVRSDSEGEEDHED	F2CWN6	N-Term(iTRAQ4plex); S7(Phospho); S9(Phospho)	S(7): 100.0; S(9): 100.0	381.718	37.17	51.41	40.48	2193.76	1.02392	0.927185	0.961831	0.95694	0.963917	0.941526	0.996605	1.12672	1.09805	0.961762	0.990674	0.894197
QWEIEDSDSD	M7YHN2	N-Term(iTRAQ4plex); S7(Phospho); S9(Phospho)	S(7): 100.0; S(9): 100.0	103.736			22.21	1527.51			1.05126			1.04747			0.83414			1.09267
AMHDMDSESEE	M0YQI2	N-Term(iTRAQ4plex); S7(Phospho)	S(7): 100.0; S(9): 0.0	162.6		44.28	33.01	1504.51		1.18258	1.11309		0.849485	1.36769		1.1031	0.748527		0.980371	0.986445
AEDEEHSSDFEPEENGDGAEDEEIEDDDAEDGEDSVK	M7ZGC4	N-Term(iTRAQ4plex); S7(Phospho); S8(Phospho); K37(iTRAQ4plex)	S(7): 100.0; S(8): 100.0; S(35): 0.0	408.58	101.76	102.69	108.84	4531.66	1.05229	1.13312	1.07363	1.05163	0.83848	0.88503	0.916798	1.10419	0.98073	1.00959	0.994288	1.227
AEDEEHSSDFEPEENGDGAEDEEIEDDDAEDGEDPVK	A0A077S185	N-Term(iTRAQ4plex); S7(Phospho); S8(Phospho); K37(iTRAQ4plex)	S(7): 100.0; S(8): 100.0	412.248	73.24	82.32	77.29	4541.67	0.981583	1.15412	1.08414	1.06627	0.775559	0.886397	0.925586	1.03779	1.06656	1.05123	0.990653	1.03995
EEADADSSDDEK	N1QR56;M7ZIV5	N-Term(iTRAQ4plex); S7(Phospho); S8(Phospho); K12(iTRAQ4plex)	S(7): 100.0; S(8): 100.0	168.438	19.21		50.21	1758.62	1.04242		0.844244	1.21259		0.877565	0.513969		1.11577	1.29628		1.08878
QAEDDESSGEDAK	A0A077RWV7	N-Term(iTRAQ4plex); S7(Phospho); S8(Phospho); K13(iTRAQ4plex)	S(7): 100.0; S(8): 100.0	148.422		38.37	33.94	1828.68		0.567929	0.899189		0.862445	0.959306		1.3324	1.0244		1.11969	1.13154
ALRPADSDEDDDPMESFLR	M8BZI5	N-Term(iTRAQ4plex); S7(Phospho)	S(7): 100.0; S(16): 0.0	248.886	36.79	41.01	7.55	2403.03	0.674448	0.773168	0.980413	0.684372	0.897249	0.851874	1.11745	1.00691	1.09251	1.02826	1.2309	1.03862
FGLLCGSDGLPHLIVSGDQR	M8BGA1	N-Term(iTRAQ4plex); C5(Carbamidomethyl); S7(Phospho)	S(7): 100.0; S(16): 0.0	117.8		21.02	42.11	2365.15		0.941857	1.25608		1.91354	1.20826		0.760468	1.06744		0.565673	0.504955
VEEKEESDEDMGFSLFD	M8A407	N-Term(iTRAQ4plex); K4(iTRAQ4plex); S7(Phospho)	S(7): 100.0; S(14): 0.0	385.465	78.73	90.91	85.68	2373.99	0.904059	0.884345	0.891776	0.971327	0.988711	0.986961	1.11492	1.13343	1.12747	0.973965	0.955849	0.984257
VVEKEESDDDMGFSLFD	Q7X729	N-Term(iTRAQ4plex); K4(iTRAQ4plex); S7(Phospho); M11(Oxidation)	S(7): 100.0; S(14): 0.0	382.932	77.59	57.06	72.7	2346	1.06426	1.0237	1.08196	1.06189	1.06684	1.03598	0.927555	0.946382	0.925055	0.97957	0.961588	0.958469
VVEKEESDDDMGFSLFD	Q7X729	N-Term(iTRAQ4plex); K4(iTRAQ4plex); S7(Phospho)	S(7): 100.0; S(14): 0.0	438.483	75	94.2	87.37	2330.01	1.05308	1.06687	1.06243	1.05793	1.06033	1.05715	0.938389	0.92434	0.911943	0.969259	0.974531	0.97409
DEPEEESDGEMGFSLFDD	N1QYE3	N-Term(iTRAQ4plex); S7(Phospho); M11(Oxidation)	S(7): 100.0; S(14): 0.0	135.823	57.21	40.59	47.87	2287.81	1.07364	1.36686	1.10768	0.934678	0.804063	0.858668	1.02496	0.835968	1.0565	0.961248	0.977435	1.10225
VEEKEESDEDMGFSLFD	M8A407	N-Term(iTRAQ4plex); K4(iTRAQ4plex); S7(Phospho); M11(Oxidation)	S(7): 100.0; S(14): 0.0	360.394	56.11	63.69	67.03	2389.99	0.84423	0.884741	0.913524	0.947415	0.981652	0.980114	1.12321	1.13514	1.10128	0.993342	0.984294	0.999383
DEPEEESDGEMGFSLFDD	N1QYE3	N-Term(iTRAQ4plex); S7(Phospho)	S(7): 100.0; S(14): 0.0	216.462	41.87	89.59	70.53	2271.83	0.874848	0.946779	0.856321	1.0839	0.883623	1.15112	0.962317	1.06389	0.924199	1.0737	1.14632	1.12356
EEAKEESDDDMGFSLFD	M0XWV5	N-Term(iTRAQ4plex); K4(iTRAQ4plex); S7(Phospho); M11(Oxidation)	S(7): 100.0; S(14): 0.0	94.5083			30.05	2347.95			0.955389			1.09554			0.969322			0.987041
AILEGGSDDEGASTEAQGR	R7WCR4	N-Term(iTRAQ4plex); S7(Phospho)	S(7): 100.0; S(13): 0.0; T(14): 0.0	500.754	122.58	134.39	125.22	2086.91	0.874858	0.97383	0.906612	0.954291	0.92162	0.991561	1.0029	1.05572	1.04781	1.07275	1.02665	1.0824
APVEKDSDGEDSVTPAMTK	M0YLT3	N-Term(iTRAQ4plex); K5(iTRAQ4plex); S7(Phospho); K19(iTRAQ4plex)	S(7): 100.0; S(12): 0.0; T(14): 0.0; T(18): 0.0	166.662		16.65	17.43	2489.18		1.13466	0.868345		1.00451	1.07504		0.887926	1.06498		1.0033	0.97728
VDEAFQSDGGSPLQK	M8B9U9	N-Term(iTRAQ4plex); S7(Phospho); S11(Phospho); K15(iTRAQ4plex)	S(7): 100.0; S(11): 100.0	402.261	76.93	79.04	77.52	2025.88	0.989031	0.951204	0.97741	0.926762	0.963568	1.00019	0.993885	1.03582	0.986542	1.06162	1.03189	0.9622
DAAADLSEDLSDGEK	M8ARL2	N-Term(iTRAQ4plex); S7(Phospho); S11(Phospho); K15(iTRAQ4plex)	S(7): 100.0; S(11): 100.0	269.965	62.33	58.63	67.49	1983.81	0.792924	0.761027	0.756335	0.956098	1.1577	0.970783	1.02378	1.04732	1.0653	1.15265	1.03956	1.21907
HNDGFDSVAHSPAFR	W5DNK7	N-Term(iTRAQ4plex); S7(Phospho); S11(Phospho)	S(7): 100.0; S(11): 100.0	120.332			17.29	1960.79			1.03635			1.20278			0.911534			0.884467
ALIAEGSCGSPR	M0UWB0	N-Term(iTRAQ4plex); S7(Phospho); C8(Carbamidomethyl)	S(7): 100.0; S(10): 0.0	235.788	50.08	46.58	42.36	1441.66	0.982187	1.01375	1.04544	1.14422	1.09055	1.00241	0.976449	0.924967	1.00193	0.941265	0.960334	0.919883
AADGADSDLEEQLK	M8D9A3	N-Term(Acetyl); S7(Phospho); K14(iTRAQ4plex)	S(7): 100.0	368.184	121.57	114.52	100.94	1727.75	0.938643	1.00115	0.981156	0.985807	0.907955	0.896436	1.0617	0.998713	0.977124	0.990466	1.12157	1.1301
LNALNNSAGAADDDEDDDE	M8C7P4	N-Term(iTRAQ4plex); S7(Phospho)	S(7): 100.0	198.235	70.93	60.42	61.02	2187.83	1.05331	0.919581	0.998244	1.00907	1.11168	0.983183	0.852414	1.03229	0.911862	1.05509	0.974885	1.0345
EALEEGSDAAQE	M8D484	N-Term(iTRAQ4plex); S7(Phospho)	S(7): 100.0	166.1	57.04	47.78	42.95	1472.59	0.939018	0.906192	0.928892	0.910566	1.09134	1.06416	1.03135	1.08226	1.01358	1.01211	0.950498	1.00675
NCDAPESPPQPPR	F2D0G2	N-Term(iTRAQ4plex); C2(Carbamidomethyl); S7(Phospho)	S(7): 100.0	239.814	56.51	41.45	27.14	1688.72	0.962043	0.959038	0.98302	1.00441	0.91707	1.17191	1.00132	1.00781	0.994728	1.00403	1.0591	0.910387
LNLAPESPK	M8BFJ1	N-Term(iTRAQ4plex); S7(Phospho); K9(iTRAQ4plex)	S(7): 100.0	260.812	53.43	50.2	53.06	1336.71	0.971413	0.93133	1.00841	0.951456	0.921014	1.01209	1.04788	1.03697	1.04132	1.00271	1.03943	0.918761
KFADDISPR	M8D5F9	N-Term(iTRAQ4plex); K1(iTRAQ4plex); S7(Phospho)	S(7): 100.0	227.844	39.29	48.68	41.3	1416.71	0.968508	0.977811	1.05025	0.933186	0.821521	0.827141	1.02585	1.10038	0.952867	1.02427	1.09495	1.16614
MPEVMGSMR	M8AGD8	N-Term(iTRAQ4plex); S7(Phospho)	S(7): 100.0	186.987	38.93	39.99	38.9	1261.53	0.400381	0.375922	0.427925	0.30812	0.344278	0.398611	1.63977	1.62342	1.57311	1.41932	1.38966	1.39281
LNALNNSAGAADDDEEDDE	M8AGZ2	N-Term(iTRAQ4plex); S7(Phospho)	S(7): 100.0	128.388	38.65	27.55	59.5	2201.85	1.01353	1.17709	0.889089	0.998534	0.884979	1.38576	0.788143	1.00595	0.925145	1.019	0.892844	0.879585
DLEAIFSNR	M0XJF8	N-Term(iTRAQ4plex); S7(Phospho)	S(7): 100.0	132.779	37.52	27.98	19.84	1288.61	1.17027	1.28886	1.0577	0.759955	0.971391	1.25715	1.10813	0.636957	0.734949	0.936059	1.16464	1.01516
NLVAADSIGR	F2DCM7	N-Term(iTRAQ4plex); S7(Phospho)	S(7): 100.0	143.654	36.57	28.44		1239.62	1.05157	1.02367		0.833782	0.887367		1.09125	1.22382		0.994252	0.832216
DDENVNSQPFMR	P11383;Q7YMS7;A0A0A1IXX6;U5IKJ3;G0Y7R9	N-Term(iTRAQ4plex); S7(Phospho)	S(7): 100.0	221.004	36.57	12.44	16.06	1675.69	0.947113	1.0184	1.19249	1.34102	1.194	1.20497	0.851472	1.09683	0.777675	0.904221	0.729255	0.889887
EDLLGQSK	M7ZAN0	N-Term(iTRAQ4plex); S7(Phospho); K8(iTRAQ4plex)	S(7): 100.0	248.672	36.34	42.79	44.22	1257.63	0.92633	0.93308	0.888916	0.762285	0.809497	0.823112	1.11626	1.09213	1.0874	1.13227	1.09807	1.15409
AGERGDSPPPLPDNLR	M8BFJ1	N-Term(iTRAQ4plex); S7(Phospho)	S(7): 100.0	272.514	32.77	44.6	29.56	1914.92	0.963024	0.839196	0.864715	0.813894	0.681394	0.824038	1.12661	1.26926	1.14338	1.06528	1.03238	0.994662
AIQDPASDQDQGR	M7ZM49	N-Term(iTRAQ4plex); S7(Phospho)	S(7): 100.0	130.035	14.54	24.6		1624.71	1.15139	1.3954		0.91895	0.716883		1.05666	1.04852		0.874118	0.852411
VPPPDASPPWR	R7W3B1	N-Term(iTRAQ4plex); S7(Phospho)	S(7): 100.0	122.239		35.82	35.26	1442.7		1.18939	1.28236		0.818077	1.14515		1.09833	0.741084		0.888617	0.900945
WEAELASPNDDGFDR	R7W1K7	N-Term(iTRAQ4plex); S7(Phospho)	S(7): 100.0	173.726		26.84		1945.81		0.965348			1.06858			1.05542			0.910945
KGVVFESDDEDE	M8C2F8;M7ZCW0	N-Term(iTRAQ4plex); K1(iTRAQ4plex); S7(Phospho)	S(7): 100.0	335.661			52.06	1736.75			1.10759			0.939015			0.956687			1.01978
AADGADSDLEEQLKDVGAR	M8D9A3	N-Term(Acetyl); S7(Phospho); K14(iTRAQ4plex)	S(7): 100.0	132.374			25.84	2226.01			1.48704			0.474078			0.837354			1.19097
DGAIQVSPK	M0W3G3	N-Term(iTRAQ4plex); S7(Phospho); K9(iTRAQ4plex)	S(7): 100.0	189.263		40.59		1282.66		1.18035			1.57792			0.546703			0.861532
LVEDVPSA	M8A5W4	N-Term(iTRAQ4plex); S7(Phospho)	S(7): 100.0	113.85			30.18	1053.5			0.990091			1.05915			0.885136			1.08142
MLDGDASR	M7ZI38	N-Term(iTRAQ4plex); S7(Phospho)	S(7): 100.0	98.0709			28.65	1088.46			1.09			0.787713			1.12725			0.955701
VDVVCLSDDE	M7YU28	N-Term(iTRAQ4plex); C5(Carbamidomethyl); S7(Phospho)	S(7): 100.0	65.4002			17.56	1374.56			1.19579			0.724408			1.02685			1.02664
ADWDAESHRDDEDYASDHGADDIEDSLNSPLISR	M8AGD8	N-Term(iTRAQ4plex); Y14(Phospho); S16(Phospho)	S(7): 10.7; Y(14): 94.6; S(16): 94.6; S(26): 0.0; S(29): 0.0; S(33): 0.0	209.122	37.33	56.28	59.05	4120.65	1.32279	1.10637	1.32768	1.45348	1.03892	1.19047	0.563655	0.899625	0.743135	0.818797	0.758287	0.870481
ALGAGDSNGSTTSEDEESDDDTTEEGGSVEETFTTGNDK	A0A077S3I7	N-Term(iTRAQ4plex); T12(Phospho); S13(Phospho); K39(iTRAQ4plex)	S(7): 1.3; S(10): 48.6; T(11): 48.6; T(12): 1.4; S(13): 0.9; S(18): 0.9; T(22): 32.1; T(23): 32.1; S(28): 32.1; T(32): 0.9; T(34): 0.9; T(35): 0.0	159.796	15.97	15.59	17.5	4402.74	1.04111	0.687809	0.841437	0.640709	0.901264	0.81582	1.11501	1.16012	0.95108	1.3096	1.12192	1.28966
ALGAGDSNGSTTSEDEESDDDTTEEGGPVEETFATGNDK	M7YY84	N-Term(iTRAQ4plex); S10(Phospho); K39(iTRAQ4plex)	S(7): 1.2; S(10): 48.8; T(11): 48.8; T(12): 1.2; S(13): 0.0; S(18): 0.0; T(22): 0.0; T(23): 0.0; T(32): 0.0; T(35): 0.0	302.579	85.14	84.86	94.65	4302.75	1.01757	1.13651	1.16414	0.959533	0.99641	1.0369	0.839834	0.804169	0.757295	1.13913	1.09403	1.148
DILPPGSIDSSTTVVLANALYFK	M7Z7A1	N-Term(iTRAQ4plex); S10(Phospho); T13(Phospho); K23(iTRAQ4plex)	S(7): 0.4; S(10): 93.6; S(11): 8.5; T(12): 47.2; T(13): 47.2; Y(21): 3.0	102.806	22.04			2869.43	0.47275			0.498258			1.52486			1.2929
ALNEDASVEDVDTDDEQNEAEEYESWK	M7YZX3	N-Term(iTRAQ4plex); T13(Phospho); K27(iTRAQ4plex)	S(7): 0.1; T(13): 99.8; Y(23): 0.1; S(25): 0.0	124.004		51.61		3498.44		0.620887			1.36939			0.923606			1.09563
MEWDKASAAAAAAAAGEPAEERGGAGDALGYVK	F2DIV4	N-Term(Acetyl); K5(iTRAQ4plex); Y31(Phospho); K33(iTRAQ4plex)	S(7): 0.0; Y(31): 100.0	79.0809	8.99			3601.72	1.04717			0.659964			1.13063			1.06088
LGLGGGSDDEDDEGYGSDQEGPAVEGDADELAISR	M7YY67	N-Term(iTRAQ4plex); S17(Phospho)	S(7): 0.0; Y(15): 0.1; S(17): 99.9; S(34): 0.0	360.406	129.17	141.1	71.01	3719.55	0.686571	1.0789	1.28194	0.954221	1.09957	0.839215	1.30446	0.961164	1.02675	1.28645	0.988375	0.98835
NKPVLPSGEVLPEAATSPK	M0W3G3;T1MKZ8;M8BFW3	N-Term(iTRAQ4plex); K2(iTRAQ4plex); S17(Phospho); K19(iTRAQ4plex)	S(7): 0.0; T(16): 0.1; S(17): 99.9	381.127	32.3	31.96	41.6	2446.33	1.21759	1.14889	1.24088	1.05689	1.11139	1.18638	0.747823	0.767446	0.710152	1.06516	1.01209	0.885993
ALNEDASIEDVDTDDEQNEAEEYESWK	N1QQS3	N-Term(iTRAQ4plex); T13(Phospho); K27(iTRAQ4plex)	S(7): 0.0; T(13): 99.9; Y(23): 0.1; S(25): 0.0	118.614		49.59	30.61	3512.47		0.814543	0.420983		0.907859	1.44994		0.810123	1.00244		1.33348	1.12873
GVDALASDLEITSPVGR	M8BNA0	N-Term(iTRAQ4plex); S13(Phospho)	S(7): 0.0; T(12): 1.6; S(13): 98.4	262.143	66.02	66.98	56.2	1923.95	1.11924	1.26419	1.07476	0.981804	0.891315	1.01499	0.966649	1.00439	0.938794	1.0491	1.05732	0.999498
AAAGLPSLEDVTPCPNSDDER	R7W7R3	N-Term(iTRAQ4plex); C14(Carbamidomethyl); S17(Phospho)	S(7): 0.0; T(12): 0.0; S(17): 100.0	222.87	38.81	29.94	50.97	2438.07	1.11746	1.06219	1.04933	1.00042	0.897783	1.06347	1.0579	1.03622	1.0701	0.803487	0.96685	1.05524
VDGPAPSAGGTASR	F2CWB4	N-Term(iTRAQ4plex); T11(Phospho)	S(7): 0.0; T(11): 50.0; S(13): 50.0	375.478	71.71	74.67	77.78	1466.68	1.14723	1.19413	1.29474	1.47634	1.50076	1.50896	0.645607	0.607587	0.59311	0.845961	0.886846	0.795393
ALEEEPSDSQTK	M7Z927	N-Term(iTRAQ4plex); S9(Phospho); K12(iTRAQ4plex)	S(7): 0.0; S(9): 98.9; T(11): 1.1	219.1	32.44	52.2	28.62	1701.79	0.783953	0.77494	0.820217	0.969954	0.939972	1.10996	1.22429	1.20848	1.18076	0.885082	0.966473	0.861272
IAPAAQSASSSHRPASQEGR	N1QZ68	N-Term(iTRAQ4plex); S16(Phospho)	S(7): 0.0; S(9): 4.6; S(10): 4.6; S(11): 4.6; S(16): 86.2	76.0647	14.32			2232.07	1.21915			0.34429			1.36253			0.971782
VQEIPLSSISR	M7ZT98	N-Term(iTRAQ4plex); S10(Phospho)	S(7): 0.0; S(8): 0.0; S(10): 100.0	194.819		33.04	21.77	1452.76		0.926512	0.998872		0.906325	0.914117		0.971758	1.06121		1.16445	1.00259
AGNPAISSNSGENSPKPK	M0W3G3;M8BFW3	N-Term(iTRAQ4plex); S14(Phospho); K16(iTRAQ4plex); K18(iTRAQ4plex)	S(7): 0.0; S(8): 0.0; S(10): 0.0; S(14): 100.0	318.37	34.65	45.12	29.13	2267.13	1.32312	1.19598	1.23006	1.17355	1.20278	1.11295	0.686013	0.712401	0.779466	0.866348	1.00189	0.965447
LEQELGSLEAAEDLAELSEGEK	M8AFZ7	N-Term(iTRAQ4plex); S18(Phospho); K22(iTRAQ4plex)	S(7): 0.0; S(18): 100.0	217.393	40.2	39.1	95.36	2728.31	0.948316	0.940921	1.04424	1.18208	1.25042	1.1784	0.955163	1.28221	0.895663	1.11659	1.2741	1.11379
QEQELGSLEAAEDLSELSEGEK	M8BZK7	N-Term(iTRAQ4plex); S15(Phospho); S18(Phospho); K22(iTRAQ4plex)	S(7): 0.0; S(15): 100.0; S(18): 100.0	178.472	56.53	40.6		2839.23	0.973133	0.728615		0.882364	0.757552		1.0394	1.14838		1.07588	1.1597
QEQELGSLEAAEDLSELSEGEK	M8BZK7	N-Term(iTRAQ4plex); S18(Phospho); K22(iTRAQ4plex)	S(7): 0.0; S(15): 0.0; S(18): 100.0	348.148	55.9	84.4	86.12	2759.26	0.93977	1.1203	1.07115	1.02153	1.15688	1.07421	0.93829	0.902459	0.861117	1.07068	0.99031	0.964615
HIWPLDSDGPVSPK	M8A4P6	N-Term(iTRAQ4plex); S12(Phospho); K14(iTRAQ4plex)	S(7): 0.0; S(12): 100.0	404.547	72.96	73.05	75.17	1915.96	1.08712	1.11099	1.11069	1.21372	1.22369	1.16492	0.918262	0.907056	0.92433	0.833311	0.803679	0.839923
AIAADASVFSFGDEDDYESE	M8A8S7	N-Term(iTRAQ4plex); S19(Phospho)	S(7): 0.0; S(10): 0.0; Y(17): 0.1; S(19): 99.9	188.931	30.24	39.07	50.14	2361.94	0.998389	0.984543	1.0355	1.01206	0.936806	0.922781	0.978779	0.994183	0.990482	1.02449	1.0158	1.07992
ALGAGDSNGSTTSEDEESDDDTTEEGGSVEETFTTGNDKK	A0A077S3I7	N-Term(iTRAQ4plex); T35(Phospho); K39(iTRAQ4plex); K40(iTRAQ4plex)	S(7): 0.0; S(10): 0.0; T(11): 0.0; T(12): 0.0; S(13): 0.0; S(18): 0.0; T(22): 0.1; T(23): 0.1; S(28): 24.9; T(32): 24.9; T(34): 24.9; T(35): 24.9	91.874		7.26		4594.91		0.687			1.23146			0.302939			1.7985
VVVVASPEYSGR	M8A8F3	N-Term(iTRAQ4plex); S6(Phospho)	S(6): 99.9; Y(9): 0.0; S(10): 0.0	159.606	36.92	46.05	27.51	1486.74	1.00884	1.16252	1.09765	1.23357	1.03607	0.926046	0.786237	0.818671	0.684226	1.01996	0.859694	1.32376
EEAEASEMEQEASGK	M8AI93;M8D9A3	N-Term(iTRAQ4plex); S6(Phospho); K15(iTRAQ4plex)	S(6): 99.9; S(13): 0.1	111.312		11.33		1992.84		0.939147			1.05672			1.00265			1.00253
FGDAASGDDASAR	M8D1J9	N-Term(iTRAQ4plex); S6(Phospho)	S(6): 99.9; S(11): 0.1	141.935	29.95	38.71	33.18	1463.59	0.79665	1.10174	0.803228	0.985061	0.991945	1.10017	1.14404	1.0704	1.05571	1.02498	0.848072	1.01394
IADPCSPSNDDFKPPEK	N1R4A4	N-Term(iTRAQ4plex); C5(Carbamidomethyl); S6(Phospho); K13(iTRAQ4plex); K17(iTRAQ4plex)	S(6): 99.8; S(8): 0.2	104.764	18.95	22.83	21.4	2429.15	0.922768	1.17318	0.899345	1.0005	1.0124	1.00602	1.09477	0.93304	0.894123	0.952684	0.91028	1.20021
GGAVESDEATT	M8A5Q9	N-Term(iTRAQ4plex); S6(Phospho)	S(6): 99.7; T(10): 0.3; T(11): 0.0	70.8701		13.29		1260.51		0.878116			1.02097			1.04154			1.04081
LQPADSIEGTVIDR	M8CX86	N-Term(iTRAQ4plex); S6(Phospho)	S(6): 98.5; T(10): 1.5	211.076	46.98	33.89	37.21	1737.85	0.826054	0.971607	0.870571	1.24638	1.23373	1.09763	1.01519	0.896795	1.05276	0.919549	0.951853	0.990859
GQLHGSTR	F2DYA4	N-Term(iTRAQ4plex); S6(Phospho)	S(6): 98.1; T(7): 1.9	133.084	32.86		30.26	1079.51	1.08818		0.866716	1.10497		1.06747	1.01273		1.07125	0.819749		0.978339
FDGPPSPTQGK	M7YRB3	N-Term(iTRAQ4plex); S6(Phospho); K11(iTRAQ4plex)	S(6): 97.7; T(8): 2.3	78.4783			24.35	1498.72			0.938383			1.28691			0.920955			0.890006
MEAPGSPYASSPDTAPK	F2CXF2	N-Term(Acetyl); M1(Oxidation); S6(Phospho); K17(iTRAQ4plex)	S(6): 97.6; Y(8): 2.4; S(10): 0.0; S(11): 0.0; T(14): 0.0	137.895	54.39	17.29		1987.85	1.0414	0.99709		1.25356	1.29931		0.928223	0.84885		0.82533	0.920671
VKEEVSSPLADEETLEK	M8CBD6;A0A080YUA1	N-Term(iTRAQ4plex); K2(iTRAQ4plex); S6(Phospho); K17(iTRAQ4plex)	S(6): 97.5; S(7): 2.5; T(14): 0.0	190.37	43.31	44.94	33.05	2415.23	1.13083	0.991993	1.18847	0.901312	1.07906	0.614299	1.01537	0.932416	1.05873	0.981572	1.01438	1.0074
KPDGDSLSCKEESDDETLSVWK	M7YYS2	N-Term(iTRAQ4plex); K1(iTRAQ4plex); S6(Phospho); C9(Carbamidomethyl); K10(iTRAQ4plex); T17(Phospho); K22(iTRAQ4plex)	S(6): 97.2; S(8): 34.3; S(13): 34.3; T(17): 34.3; S(19): 0.0	130.817			18.26	3261.48			1.04942			0.896226			1.05023			0.957656
HDAIASGSPLPGEETDVLSELPR	M8A1U6	N-Term(iTRAQ4plex); S6(Phospho)	S(6): 97.2; S(8): 2.8; T(15): 0.0; S(19): 0.0	162.351	35.46		26.17	2614.26	0.818273		0.892324	0.65725		0.949971	1.36276		0.971603	1.03133		1.1369
AADEVSSPPADVETPEK	M8CBD6;A0A080YUA1	N-Term(iTRAQ4plex); S6(Phospho); T14(Phospho); K17(iTRAQ4plex)	S(6): 97.2; S(7): 51.4; T(14): 51.4	115.471	25.1	33.67	26.03	2189.95	1.09503	1.02571	0.970027	0.890374	0.877527	1.17449	1.25074	1.09035	0.848135	0.618656	0.977952	0.870728
MEAPGSPYASSPDTAPK	F2CXF2	N-Term(Acetyl); S6(Phospho); K17(iTRAQ4plex)	S(6): 96.8; Y(8): 3.2; S(10): 0.0; S(11): 0.0; T(14): 0.0	153.98	29.28	5.74	31.49	1971.87	1.26784	1.28796	1.36111	1.17011	1.00351	1.18534	0.802346	0.811567	0.729845	0.848528	0.957721	0.806707
IEIGGSPVSAAGDEK	M7ZG18	N-Term(iTRAQ4plex); S6(Phospho); K15(iTRAQ4plex)	S(6): 96.7; S(9): 3.3	111.584		17.08		1797.89		0.940265			1.05002			1.00768			1.00174
LQPADSIEGTVIDRDGDEVDDAVQNSDIR	M8CX86	N-Term(iTRAQ4plex); T10(Phospho)	S(6): 96.6; T(10): 3.4; S(26): 0.0	196.987	27.42	19.73		3366.55	1.10908	1.06584		0.831996	0.95086		1.04685	1.06191		0.993286	0.858603
DLIDPSIPTSPGPQSAPELDPNLPR	M8BVA8	N-Term(iTRAQ4plex); S6(Phospho)	S(6): 89.2; T(9): 3.6; S(10): 3.6; S(15): 3.6	105.024	27.37	30.45	27.03	2850.41	0.89894	1.64783	1.13009	0.513702	0.587112	0.646051	1.58589	0.811727	1.06459	0.869477	0.874242	1.07554
ANIDVSSSDNK	M7Z723	N-Term(iTRAQ4plex); S6(Phospho); S7(Phospho); K11(iTRAQ4plex)	S(6): 66.7; S(7): 66.7; S(8): 66.7	138.41	29.68		31.99	1597.67	0.843961		0.873551	0.93507		0.879446	1.1495		1.20117	1.0265		0.990528
EVEAMSSSLAGLK	M8BNN2	N-Term(iTRAQ4plex); M5(Oxidation); S6(Phospho); S8(Phospho); K13(iTRAQ4plex)	S(6): 66.7; S(7): 66.7; S(8): 66.7	27.5418			15.03	1785.8			0.700732			0.786517			1.24811			1.01249
GEPNISYICSR	M7YUZ6	N-Term(iTRAQ4plex); Y7(Phospho); C9(Carbamidomethyl)	S(6): 50.0; Y(7): 50.0; S(10): 0.0	289.292	46.76	41.85	42.78	1519.67	0.994628	1.07128	1.03873	1.04452	1.08841	1.01078	0.97235	0.943334	0.906417	0.94425	0.936868	1.03279
KRPAASVGSDDEEGSGGDDSGAIAAAR	F2DBY5	N-Term(iTRAQ4plex); K1(iTRAQ4plex); S9(Phospho)	S(6): 50.0; S(9): 50.0; S(15): 0.0; S(20): 0.0	90.1575	20.38	19.57		2914.34	0.780333	0.431727		1.02718	1.59783		0.84725	0.954202		1.16099	1.036
LCQAESPDSPQPGGVLK	M7ZTG0	N-Term(iTRAQ4plex); C2(Carbamidomethyl); S9(Phospho); K17(iTRAQ4plex)	S(6): 50.0; S(9): 50.0	115.017	29.69	25.69		2151.04	0.975473	0.973832		1.27825	1.00737		0.839672	0.94549		0.928772	1.04308
FVQAGSEVSALLGR	A9L9U2;A0A075VYR7;A9L9S4;A9L9Y9	N-Term(iTRAQ4plex); S9(Phospho)	S(6): 50.0; S(9): 50.0	69.387			13.83	1657.84			1.18878			1.04456			0.946043			0.844633
LFDEDSWSDEDLCR	M7Z0S6	N-Term(iTRAQ4plex); S8(Phospho); C13(Carbamidomethyl)	S(6): 50.0; S(8): 50.0	104.688		20.47		2010.8		1.06781			1.07319			0.820649			1.07324
AADEVSSPPADVETPEKATEK	M8CBD6;A0A080YUA1	N-Term(iTRAQ4plex); S7(Phospho); T14(Phospho); K17(iTRAQ4plex); K21(iTRAQ4plex)	S(6): 50.0; S(7): 50.0; T(14): 100.0; T(19): 0.0	152.753	28.56	37.71	20.33	2763.28	0.963018	1.21605	1.15226	0.881571	0.903562	0.841527	1.09549	1.01482	0.963317	1.05083	1.00288	1.01978
AADEVSSPPADVETPEK	M8CBD6;A0A080YUA1	N-Term(iTRAQ4plex); S6(Phospho); K17(iTRAQ4plex)	S(6): 50.0; S(7): 50.0; T(14): 0.0	204.029	55.89	61.32	55.5	2109.98	1.01218	0.918826	0.967028	0.950788	1.04366	0.994944	1.08253	1.01516	1.07003	0.994183	1.04035	1.01368
AADEASSPPADVETPEK	M7YL15	N-Term(iTRAQ4plex); S7(Phospho); K17(iTRAQ4plex)	S(6): 50.0; S(7): 50.0; T(14): 0.0	141.361	27.06	44.29	21.37	2081.96	0.945505	1.0939	1.51593	0.98707	0.905958	0.640083	0.967705	1.05763	0.804025	1.05786	0.994756	1.02367
AVGPVSSDDQEPEQENLLDSDK	M8B5I3	N-Term(iTRAQ4plex); S6(Phospho); K22(iTRAQ4plex)	S(6): 50.0; S(7): 50.0; S(20): 0.0	114.842	35.47	41.52	25.92	2740.24	0.691275	0.845804	0.969397	0.96936	0.915413	0.894205	1.1245	1.17523	1.11143	1.09695	1.01271	0.990645
MEALPSSPR	M8BB76	N-Term(Acetyl); M1(Oxidation); S7(Phospho)	S(6): 50.0; S(7): 50.0	186.987		26.38		1125.47
MLLPQSSFK	M8APF2	N-Term(iTRAQ4plex); S7(Phospho); K9(iTRAQ4plex)	S(6): 50.0; S(7): 50.0	61.0053			20.09	1418.73			1.05517			1.11341			0.881568			0.962602
LQVLQSMEDGSPR	M7Z2Y9	N-Term(iTRAQ4plex); S11(Phospho)	S(6): 50.0; S(11): 50.0	133.744	22.59		30.97	1683.78	0.865277		0.981498	0.828313		0.775239	1.12361		1.14554	1.12455		1.04505
EGMVVSSDDDDAWETVGR	N1QYD6	N-Term(iTRAQ4plex); M3(Oxidation); S7(Phospho)	S(6): 49.1; S(7): 49.1; T(15): 1.7	79.5516	24.27			2207.89	0.939497			0.887588			1.01639			1.12471
XPPPPSRPPPGLLDAADFTYSFVPKPKEGWLSPWHPR	T1N0S7	X1(V); N-Term(iTRAQ4plex); T19(Phospho); Y20(Phospho); K25(iTRAQ4plex); K27(iTRAQ4plex)	S(6): 44.5; T(19): 44.5; Y(20): 44.5; S(21): 44.5; S(32): 22.0	5.66597			29.71	4728.3			2.00781			2.34226			1.75095
EIEDVSSSPDSTPK	M8B2R4	N-Term(iTRAQ4plex); S11(Phospho); T12(Phospho); K14(iTRAQ4plex)	S(6): 40.0; S(7): 40.0; S(8): 40.0; S(11): 40.0; T(12): 40.0	61.5977			24.9	1938.82			0.550394			0.496661			1.1594			1.66525
MLIEDSGSSK	M7ZGU8	N-Term(iTRAQ4plex); S9(Phospho); K10(iTRAQ4plex)	S(6): 33.3; S(8): 33.3; S(9): 33.3	102.176	33.29	25.69		1434.68	1.43092	1.1508		1.20988	1.2427		0.596967	0.738276		0.877338	0.954985
LELEMSPSSK	R7WCJ0	N-Term(iTRAQ4plex); S9(Phospho); K10(iTRAQ4plex)	S(6): 33.3; S(8): 33.3; S(9): 33.3	117.695			16.42	1488.73			1.04557			0.953236			1.08262			0.902011
ANIDVSSSDNK	M7Z723	N-Term(iTRAQ4plex); S8(Phospho); K11(iTRAQ4plex)	S(6): 33.3; S(7): 33.3; S(8): 33.3	118.688		18.28		1517.71		1.06563			1.03796			0.846567			1.07628
FGVIPSSPRTPMK	F2DF74	N-Term(iTRAQ4plex); S7(Phospho); T10(Phospho); K13(iTRAQ4plex)	S(6): 3.0; S(7): 97.0; T(10): 100.0	125.674	19.07	13.66	8.65	1864.9	1.27673	1.31067	1.45174	1.25785	1.3263	1.18214	0.831164	0.697068	0.773872	0.718965	0.799564	0.677608
FAPAMSGNSSMGGGGYDMPPGGGEGEGGNSTGGGGGYYPGMR	M7YYP2	N-Term(iTRAQ4plex); S10(Phospho); S30(Phospho); M41(Oxidation)	S(6): 25.0; S(9): 25.0; S(10): 25.0; Y(16): 25.0; S(30): 25.0; T(31): 25.0; Y(37): 25.0; Y(38): 25.0	0			16.71	4205.56			1.10197						1.37499			1.35363
VLDEGSSPQESSEVVCDESAILK	M7ZQT3	N-Term(iTRAQ4plex); S12(Phospho); C16(Carbamidomethyl); K23(iTRAQ4plex)	S(6): 25.0; S(7): 25.0; S(11): 25.0; S(12): 25.0; S(19): 0.0	58.2557	26.88			2846.32	0.53667			1.23176			1.17456			1.01652
FLLPASSNATSEPSSPK	A0A0H4JND0	N-Term(iTRAQ4plex); S14(Phospho); S15(Phospho); K17(iTRAQ4plex)	S(6): 21.1; S(7): 21.1; T(10): 21.1; S(11): 21.1; S(14): 21.1; S(15): 94.6	85.8317	15.95			2181.01	0.548861			0.966241			0.977698			1.43537
MEAPGSPYASSPDTAPK	F2CXF2	N-Term(Acetyl); S6(Phospho); S11(Phospho); K17(iTRAQ4plex)	S(6): 2.8; Y(8): 97.2; S(10): 2.7; S(11): 94.6; T(14): 2.7	191.049	41.81	38.08	48.53	2051.82	1.17552	1.07209	1.27646	1.20671	0.960523	1.09171	0.950543	0.976022	0.845694	0.866771	1.05738	0.868536
AAQPPSSSPQDGSGGGGSSENLVLQAPQAVR	M8BD83	N-Term(Acetyl); S6(Phospho)	S(6): 2.6; S(7): 2.6; S(8): 2.6; S(13): 30.8; S(18): 30.8; S(19): 30.8	57.7569	10.02	17.27		3071.39
DVFGDSDEDEPAPYHAPDEIDEDSNPMEDELQYEK	M7ZCW0	N-Term(iTRAQ4plex); S24(Phospho); K35(iTRAQ4plex)	S(6): 2.4; Y(14): 48.8; S(24): 48.8; Y(33): 0.0	79.3172		35.56		4408.82		0.670606			0.933493			1.48413			0.820315
VEDMDSAYGSDASDEGADDGDDLSVR	M8BML2	N-Term(iTRAQ4plex); S10(Phospho); S13(Phospho)	S(6): 2.3; Y(8): 65.9; S(10): 65.9; S(13): 65.9; S(24): 0.0	104.523	10.82	20.42	23.58	2995.08	1.10678	1.41147	1.14422	0.580392	1.55869	1.2138	0.864464	0.657067	0.806061	1.39768	0.572131	0.873343
GFGFISPDDGSEDLFVHQSSIK	F2DJM5	N-Term(iTRAQ4plex); S20(Phospho); K22(iTRAQ4plex)	S(6): 2.2; S(11): 32.6; S(19): 32.6; S(20): 32.6	36.8589	14.59			2750.29	1.08016			0.50584			1.32775			0.993187
WMAFPSGSGSGEESSFTLPTPPSLSSGK	R7WF07	N-Term(iTRAQ4plex); M2(Oxidation); T17(Phospho); K28(iTRAQ4plex)	S(6): 14.3; S(8): 14.3; S(10): 14.3; S(14): 14.3; S(15): 14.3; T(17): 14.3; T(20): 14.3; S(23): 0.0; S(25): 0.0; S(26): 0.0	70.4949	22.07		12.33	3212.48			0.617456			1.27729	3.54451		1.05284			1.03474
VVVVASPEYSGR	M8A8F3	N-Term(iTRAQ4plex); S6(Phospho); S10(Phospho)	S(6): 100.0; Y(9): 50.0; S(10): 50.0	204.132	42.36	40.28	46.22	1566.71	1.0182	1.2768	1.04273	0.97918	0.917473	1.00259	0.925288	0.821086	0.883748	1.04801	1.02136	1.13454
EVAVASPEYSGR	N1QSV2	N-Term(iTRAQ4plex); S6(Phospho); S10(Phospho)	S(6): 100.0; Y(9): 2.0; S(10): 98.0	241.401	50.46	39.14	46.99	1568.65	1.10767	0.940795	1.13091	0.98978	0.858542	0.946195	0.959758	1.04827	0.971848	0.928805	1.04137	0.973322
EVAVASPEYSGR	N1QSV2	N-Term(iTRAQ4plex); S6(Phospho)	S(6): 100.0; Y(9): 0.0; S(10): 0.0	225.35	39.29	53.17	36.67	1488.69	1.00934	1.20088	1.1127	1.037	1.06049	0.960916	0.860899	0.839784	0.877823	1.05726	0.964919	1.05638
GGARDSPDYVR	M0WUU9;M8A4U2	N-Term(iTRAQ4plex); S6(Phospho)	S(6): 100.0; Y(9): 0.0	123.88	22.85			1416.64	0.909922			1.0781			1.0324			1.00286
MEAPGSPYASSPDTAPK	F2CXF2	N-Term(Acetyl); S6(Phospho); S10(Phospho); S11(Phospho); K17(iTRAQ4plex)	S(6): 100.0; Y(8): 0.0; S(10): 100.0; S(11): 99.9; T(14): 0.1	360.602	49.96	57.7	48.1	2131.79	1.04293	1.05252	1.12461	1.03369	0.870681	1.06781	0.96085	0.996622	0.852766	0.968509	1.03543	0.895144
LDDPGSEEDEQGEAYELPAFQEYTFEQLR	F2DYA4	N-Term(iTRAQ4plex); S6(Phospho)	S(6): 100.0; Y(15): 0.0; Y(23): 0.0; T(24): 0.0	460.292	105.92	51.22	17.62	3629.58	0.747091	1.7775	1.23955	2.22133	1.17095	1.02923	0.568768	0.996281	1.07601	1.5872	1.01282	0.666323
VVREDSPVTSAK	A0A077RU82	N-Term(iTRAQ4plex); S6(Phospho); K12(iTRAQ4plex)	S(6): 100.0; T(9): 0.0; S(10): 0.0	91.3385			22.08	1655.86			0.788058			1.22682			1.04366			0.94218
FDAPPSPTQGK	M0UIS8	N-Term(iTRAQ4plex); S6(Phospho); K11(iTRAQ4plex)	S(6): 100.0; T(8): 0.0	146.666	41.03	19.33	28.2	1512.73	1.12251	1.00354	1.01911	1.02735	1.02827	1.0538	0.951695	0.963503	0.825765	0.912301	1.01323	1.12584
DGNEVSDDDWDDDWDTFQSLPATTAK	M7ZFQ4	N-Term(iTRAQ4plex); S6(Phospho); K26(iTRAQ4plex)	S(6): 100.0; T(16): 0.0; S(19): 0.0; T(23): 0.0; T(24): 0.0	130.14			31.37	3311.4			0.861868			1.58536			0.991336			0.597042
EVHPLSPPHPPFTPPTR	F2DUE5	N-Term(iTRAQ4plex); S6(Phospho); T13(Phospho)	S(6): 100.0; T(13): 100.0; T(16): 0.0	258.98	33.32	34.84	29.49	2210.03	1.21194	1.23191	1.01153	0.93841	0.899108	1.01772	0.985277	0.989644	0.981275	0.831882	0.939353	1.01911
LNFPDSAHGTPSMDDASAK	F2CPU8;N1QPW1	N-Term(iTRAQ4plex); S6(Phospho); T10(Phospho); K19(iTRAQ4plex)	S(6): 100.0; T(10): 100.0; S(12): 0.0; S(17): 0.0	347.501	48.69	55.55	57.53	2409.01	0.975867	0.900246	0.908157	0.860476	0.881275	0.827557	1.02072	1.15238	1.06315	1.10538	1.01404	1.15487
DVEAVSQASSGSGATLGESLR	M8BN04;W5FP08	N-Term(iTRAQ4plex); S6(Phospho); S9(Phospho); S10(Phospho)	S(6): 100.0; S(9): 99.7; S(10): 99.7; S(12): 0.3; T(15): 0.3; S(19): 0.0	261.339	36.32	57.02	73.62	2404.98	1.16103	0.9558	0.937574	1.08695	0.868479	0.918906	0.9435	1.02824	1.04405	0.831932	1.05019	1.09752
DVEAVSQASSGSGATLGESLR	M8BN04;W5FP08	N-Term(iTRAQ4plex); S6(Phospho); S9(Phospho); S10(Phospho); T15(Phospho)	S(6): 100.0; S(9): 96.5; S(10): 96.5; S(12): 10.4; T(15): 96.4; S(19): 0.2	205.728		21.89	54.69	2484.95		0.834529	1.04942		1.14778	0.349566		1.13604	1.47495		0.781535	0.985355
NAGPDSPISPLLTSDPK	M7ZU98	N-Term(iTRAQ4plex); S6(Phospho); S9(Phospho); K17(iTRAQ4plex)	S(6): 100.0; S(9): 100.0; T(13): 0.0; S(14): 0.0	147.173	27.89	35.56		2157.01	0.93278	1.03721		0.90519	0.984524		1.00739	0.776444		1.00743	1.0606
IEIGGSPVSAAGDEK	M7ZG18	N-Term(iTRAQ4plex); S6(Phospho); S9(Phospho); K15(iTRAQ4plex)	S(6): 100.0; S(9): 100.0	251.68	61.91	43.83	75.37	1877.86	1.1159	1.03457	0.937253	0.798216	0.991473	1.06072	1.07064	1.00454	0.966099	0.983217	0.960855	0.967757
LCQAESPDSPQPGGVLK	M7ZTG0	N-Term(iTRAQ4plex); C2(Carbamidomethyl); S6(Phospho); S9(Phospho); K17(iTRAQ4plex)	S(6): 100.0; S(9): 100.0	162.246	32.37	39.76	36.9	2231.01	0.773437	1.00153	1.01019	1.1225	0.936011	0.92057	0.986174	0.957075	1.11288	1.10338	1.02117	0.997306
AAPVGSPKSPVK	M8BGL7	N-Term(iTRAQ4plex); S6(Phospho); K8(iTRAQ4plex); S9(Phospho); K12(iTRAQ4plex)	S(6): 100.0; S(9): 100.0	190.575	27.8	30.86		1729.9	1.25153	1.32523		1.30706	1.21174		0.835343	0.867031		0.692066	0.700883
ELEPESPVSQCDFDR	M0YZX5	N-Term(iTRAQ4plex); S6(Phospho); C11(Carbamidomethyl)	S(6): 100.0; S(9): 0.0	214.13	23.8	19.84	13.71	2031.85	0.842785	1.12447	0.969412	1.03075	0.940293	0.978097	1.14091	0.932453	1.14626	1.02281	0.981719	0.878629
KLLPGSVDS	M8A7J8;R7WGK9	N-Term(iTRAQ4plex); K1(iTRAQ4plex); S6(Phospho)	S(6): 100.0; S(9): 0.0	283.884			28.18	1283.69			1.36623			1.06576			0.836726			0.786621
EDHDLSDSDDDDTSSR	M7ZJD7	N-Term(iTRAQ4plex); S6(Phospho); S8(Phospho)	S(6): 100.0; S(8): 99.8; T(13): 0.1; S(14): 0.1; S(15): 0.1	174.928	32.14	26.35	45.76	2112.71	0.891992	1.02776	1.0336	1.25626	0.840498	0.898023	0.973321	0.9315	0.854721	0.870449	0.79813	1.19034
VDLDRSPSLQEQDDK	M8A0H9	N-Term(iTRAQ4plex); S6(Phospho); S8(Phospho); K15(iTRAQ4plex)	S(6): 100.0; S(8): 100.0	434.533	43.2	53.79	53.79	2192.97	1.05391	1.04691	0.986359	0.940924	0.969584	1.02705	0.932836	0.9553	0.988003	1.01327	1.02978	1.00074
VDLDRSPSPQEQDDK	M0W7A2	N-Term(iTRAQ4plex); S6(Phospho); S8(Phospho); K15(iTRAQ4plex)	S(6): 100.0; S(8): 100.0	370.997	41.8	34.73	36.77	2176.94	1.09684	1.06281	1.01088	1.00019	0.995683	1.07284	0.960731	0.971422	0.993371	0.98725	0.967426	0.965735
DHGAESDSEEER	M0Z854	N-Term(iTRAQ4plex); S6(Phospho); S8(Phospho)	S(6): 100.0; S(8): 100.0	174.416	40.37	54.05	12.92	1664.56	0.58235	0.610557	0.923784	1.1421	1.05556	1.31943	1.01035	1.08306	0.754427	1.17335	1.1619	1.06125
VDLDRSPSLQER	W5D7X0	N-Term(iTRAQ4plex); S6(Phospho); S8(Phospho)	S(6): 100.0; S(8): 100.0	321.757	36.76	28.25	30.59	1718.76	1.00128	0.946179	1.00843	0.922795	0.930253	1.02554	1.03318	1.03543	0.986721	1.02459	1.04347	0.981959
LIEADSPSGVK	M8BJ19	N-Term(iTRAQ4plex); S6(Phospho); K11(iTRAQ4plex)	S(6): 100.0; S(8): 0.0	249.198	44.71	50.07	31.53	1483.77	0.980875	1.00988	0.985303	1.04473	0.949971	0.985076	0.97569	1.03148	1.03784	0.943101	0.97359	0.979317
EEGEISESEEQIK	W5BP21	N-Term(iTRAQ4plex); S6(Phospho); K13(iTRAQ4plex)	S(6): 100.0; S(8): 0.0	249.547	23.87	35.9	54.69	1874.85	1.02298	1.03084	0.912152	1.05926	1.01805	0.859495	0.955904	0.995088	1.12429	0.966434	1.03057	1.02379
VDLDRSPSLQEQDDK	M8A0H9	N-Term(iTRAQ4plex); S6(Phospho); K15(iTRAQ4plex)	S(6): 100.0; S(8): 0.0	218.772	20	10.06	26.46	2113.01	1.10003	1.08663	0.987412	0.877497	0.942156	0.920945	1.04263	1.00842	1.03139	0.962782	0.967221	1.04045
GEDDDSSAEEWGNYR	N1R1R0	N-Term(iTRAQ4plex); S6(Phospho); S7(Phospho)	S(6): 100.0; S(7): 99.9; Y(14): 0.1	158.698	12.54	14.46	27.4	2033.69	1.10548	1.17116	1.08655	1.15633	1.11592	1.06285	0.915033	1.08558	0.985261	0.8653	0.678082	1.01214
ELGEGSSSGSPVSGLSSSR	R7W023;T1N701	N-Term(iTRAQ4plex); S6(Phospho); S7(Phospho); S8(Phospho)	S(6): 100.0; S(7): 99.9; S(8): 2.6; S(10): 95.0; S(13): 2.5; S(16): 0.0; S(17): 0.0; S(18): 0.0	308.952	36.01	74.32	91.6	2163.84	1.08193	1.09636	1.1457	1.02425	0.93433	0.984684	0.843105	0.988752	0.847157	0.91186	0.995227	0.991601
EGMVVSSDDDDAWETVGR	N1QYD6	N-Term(iTRAQ4plex); S6(Phospho); S7(Phospho)	S(6): 100.0; S(7): 100.0; T(15): 0.0	257.764	32.72	36.07	71.45	2271.86	0.916629	0.928577	1.02153	0.869183	1.11762	0.858113	1.17112	1.05216	1.09004	1.14343	0.92067	0.99056
ELGEGSSSGSPVSGLSSSR	R7W023;T1N701	N-Term(iTRAQ4plex); S6(Phospho); S7(Phospho); S8(Phospho); S10(Phospho)	S(6): 100.0; S(7): 100.0; S(8): 100.0; S(10): 99.9; S(13): 0.1; S(16): 0.0; S(17): 0.0; S(18): 0.0	285.471		22.68	85.6	2243.8		1.32825	1.12608		0.457359	0.869279		1.12659	0.883295		1.0123	1.00498
EKVPESSDEEEEEEEPVSAK	A0A077RU82	N-Term(iTRAQ4plex); K2(iTRAQ4plex); S6(Phospho); S7(Phospho); K20(iTRAQ4plex)	S(6): 100.0; S(7): 100.0; S(18): 0.0	667.947	99.06	87.42	81.91	2868.23	1.07205	1.0906	1.01628	0.959098	0.890931	0.936515	1.09346	1.03935	1.00513	0.944924	0.976613	1.04099
EKVAESSDEEEEEEEPVSAK	M8BX21	N-Term(iTRAQ4plex); K2(iTRAQ4plex); S6(Phospho); S7(Phospho); K20(iTRAQ4plex)	S(6): 100.0; S(7): 100.0; S(18): 0.0	225.903	26.08	42.53	52.36	2842.22	1.17737	1.33322	1.03418	0.703806	1.06046	0.933447	1.08792	0.70038	0.715738	0.998125	0.990726	1.33995
LNLDRSSGDESMEDDVMEIK	M8A7P4	N-Term(iTRAQ4plex); S6(Phospho); S7(Phospho); S11(Phospho); K20(iTRAQ4plex)	S(6): 100.0; S(7): 100.0; S(11): 100.0	245.015		49.92	31.38	2811.11		0.999374	1.22538		0.954656	0.898469		1.02369	1.03863		0.987486	0.834922
LNLDRSSGDESMEDDVVEIK	N1QQC9	N-Term(iTRAQ4plex); S6(Phospho); S7(Phospho); S11(Phospho); K20(iTRAQ4plex)	S(6): 100.0; S(7): 100.0; S(11): 100.0	233.404			44.89	2779.14			0.913308			1.18323			0.899442			1.02722
DAAGGSSDEDDNEMEGR	M8BIE4	N-Term(iTRAQ4plex); S6(Phospho); S7(Phospho)	S(6): 100.0; S(7): 100.0	99.5309		17.71		2058.68		0.548681			0.928857			1.19151			1.22904
ELGEGSSSGSPVSGLSSSR	R7W023;T1N701	N-Term(iTRAQ4plex); S6(Phospho); S7(Phospho)	S(6): 100.0; S(7): 1.8; S(8): 96.4; S(10): 1.8; S(13): 0.0; S(16): 0.0; S(17): 0.0; S(18): 0.0	501.526	113.56	100.11	100.63	2083.87	1.03011	1.06997	0.917169	1.11367	0.985749	1.07894	0.9776	0.83924	0.861798	0.978165	1.05511	1.12599
AIFDCSDDDNDDDDFVAIASPEPPK	N1QR56	N-Term(iTRAQ4plex); C5(Carbamidomethyl); S6(Phospho); K25(iTRAQ4plex)	S(6): 100.0; S(20): 0.0	108.616		21.1	21.75	3136.33		1.29222	1.03933		0.40997	1.08716		1.21516	0.866544		1.00963	1.03275
AIFDCSDDDDDDDFVAIASPEPPK	M7ZIV5	N-Term(iTRAQ4plex); C5(Carbamidomethyl); S6(Phospho); K24(iTRAQ4plex)	S(6): 100.0; S(19): 0.0	174.621	40.58	44.67	49.92	3022.28	0.718133	0.858753	0.899632	1.00817	0.698853	1.04556	0.698774	1.41948	1.14845	1.39983	0.77243	0.959299
VAEQLSDDEGEDQSK	M7Z4I8	N-Term(iTRAQ4plex); S6(Phospho); K15(iTRAQ4plex)	S(6): 100.0; S(14): 0.0	372.286	92.18	88.47	95.21	2017.89	0.865563	0.929266	0.832626	0.961271	0.945284	0.949893	0.987214	0.979686	1.02597	1.11698	1.17747	1.11641
KGAGGSDEEHVSSPR	F2ELG4	K1(iTRAQ4plex); N-Term(iTRAQ4plex); S6(Phospho); S12(Phospho)	S(6): 100.0; S(12): 97.3; S(13): 2.7	197.143		30.14		1960.84		0.902728			1.01323			1.16441			0.898798
DAGFQSAEEGGSGTFR	M0XWS5	N-Term(iTRAQ4plex); S6(Phospho); T14(Phospho)	S(6): 100.0; S(12): 0.1; T(14): 99.9	146.296		20.23		1919.73		1.21394			0.855663			1.03444			0.904877
NAEVDSDPESGELVPGK	M8CJ53	N-Term(iTRAQ4plex); S6(Phospho); S10(Phospho); K17(iTRAQ4plex)	S(6): 100.0; S(10): 100.0	367.251	57.71	53.42	67.32	2190.95	0.920199	0.949255	1.00089	0.986576	0.998133	1.03178	1.03351	1.01561	1.014	1.00788	1.0277	0.988602
DGGMMSPMLSPNFR	W5HBU4	N-Term(iTRAQ4plex); S6(Phospho); S10(Phospho)	S(6): 100.0; S(10): 100.0	249.756	32.12	27.26	41.77	1843.71	0.862899	1.07098	0.93595	0.910604	1.00867	1.10893	1.11089	0.973194	1.03016	1.07144	0.953878	0.915709
AGLFDSPPNSPER	M8BMT8	N-Term(iTRAQ4plex); S6(Phospho); S10(Phospho)	S(6): 100.0; S(10): 100.0	135.616	28.8	25.7	27.96	1690.7	0.870328	0.861796	0.99073	0.804215	0.906894	0.81399	1	1.10309	1.00912	1.1735	1.0615	1.13973
HGGEDSDEPEEEPEEPQIEVEGDGDGDGR	R7WBJ6	N-Term(iTRAQ4plex); S6(Phospho)	S(6): 100.0	416.04	79.22	69.24	69.11	3333.3	0.675003	0.638827	0.85471	1.03828	1.08873	0.997953	1.12511	1.17356	1.25197	1.07797	1.14106	0.975533
GVVFESDDEDE	M8C2F8;M7ZCW0	N-Term(iTRAQ4plex); S6(Phospho)	S(6): 100.0	222.892	67.65	85.2	85	1464.55	1.08851	0.94909	0.953377	1.05392	1.00379	0.917201	1.01943	1.11166	0.995275	0.918187	0.994862	1.05608
MDEFESGDK	A0A077RYG6	N-Term(Acetyl); S6(Phospho); K9(iTRAQ4plex)	S(6): 100.0	229.058	63.63	65.83	63.63	1323.49	1.19143	1.17219	0.891489	1.03168	1.13454	0.945255	0.822866	0.867207	1.09506	1.00137	0.947119	1.04766
ELMEDSDGEIK	M8BKI1	N-Term(iTRAQ4plex); S6(Phospho); K11(iTRAQ4plex)	S(6): 100.0	293.331	56.61	52.55	50.35	1633.73	1.02083	0.988401	0.930066	0.940168	1.04751	0.977863	1.0654	1.04769	1.04838	0.935155	0.943877	0.998457
FADDISPR	M7ZTD6;M8D5F9	N-Term(iTRAQ4plex); S6(Phospho)	S(6): 100.0	219.837	37.54	37.87	33.77	1144.52	0.909079	0.899393	0.953318	0.99789	1.02427	0.967685	1.11136	1.10058	1.06185	0.966645	0.995767	0.990011
DLDVASPEEAPEAEEK	M8B436	N-Term(iTRAQ4plex); S6(Phospho); K16(iTRAQ4plex)	S(6): 100.0	132.072	36.01	29.92	18.41	2096.95	1.29953	1.30968	1.35136	1.44067	1.15684	1.08513	0.93909	0.789135	0.789067	0.406582	0.806017	0.836622
EGGAESDEEIR	A0A077RQT7	N-Term(iTRAQ4plex); S6(Phospho)	S(6): 100.0	204.671	22.98	39.61	41.31	1415.58	0.905758	1.20216	0.965623	1.00799	0.934142	1.01412	1.03113	0.986581	0.879499	1.03774	0.898662	1.04215
LGPAPSPR	M7YTT3	N-Term(iTRAQ4plex); S6(Phospho)	S(6): 100.0	139.058	33.07	22.7		1018.52	1.10511	1.23149		0.848423	0.697791		1.08917	1.01943		0.938286	1.03266
DINPVSPGKGEGR	M0W1H7	N-Term(iTRAQ4plex); S6(Phospho); K9(iTRAQ4plex)	S(6): 100.0	123.625	12.62			1693.85	0.989162			0.799102			1.14833			1.01642
AEEEPSPAAAAAEGQR	M8AT56	N-Term(iTRAQ4plex); S6(Phospho)	S(6): 100.0	88.2366			14.35	1807.8			0.921259			1.15856			1.03635			0.888326
RPAEESDEDPEEK	M8BTG2	N-Term(iTRAQ4plex); S6(Phospho); K13(iTRAQ4plex)	S(6): 100.0	146.2	19.31			1898.83	0.935381			1.15159			0.930783			0.998637
AAPVGSPK	M8BGL7	N-Term(iTRAQ4plex); S6(Phospho); K8(iTRAQ4plex)	S(6): 100.0	136.971		34.27		1094.59		0.98761			0.831554			1.09886			1.04301
ELMEDSDGEIK	M8BKI1	N-Term(iTRAQ4plex); M3(Oxidation); S6(Phospho); K11(iTRAQ4plex)	S(6): 100.0	152.787			17.72	1649.72			1.21084			0.733661			1.12405			0.896154
VEDMDSAYGSDASDEGADDGDDLSVR	M8BML2	N-Term(iTRAQ4plex); S10(Phospho); S13(Phospho); S24(Phospho)	S(6): 10.5; Y(8): 10.5; S(10): 89.5; S(13): 89.5; S(24): 100.0	64.7965		15.26		3075.05		0.828805			1.74255			0.747566			0.809068
EELLQSSPR	M8AEH6;M8BSR0	N-Term(iTRAQ4plex); S7(Phospho)	S(6): 1.6; S(7): 98.4	176.835		32.57	37.36	1282.62		0.964155	1.14521		1.02728	0.93383		1.07919	1.06901		0.916161	0.872044
MEALPSSPR	M8BB76	N-Term(Acetyl); S7(Phospho)	S(6): 1.5; S(7): 98.5	182.699	38.84	31.09	38.01	1109.47
DLDVVSLTEAPGSEENVVDIKEPEFSTDEEESPK	M7ZLF7	N-Term(iTRAQ4plex); K21(iTRAQ4plex); T27(Phospho); S32(Phospho); K34(iTRAQ4plex)	S(6): 1.3; T(8): 39.7; S(13): 39.7; S(26): 39.7; T(27): 39.7; S(32): 39.7	77.2153	22.35			4325.97	2.45167						1.5525
KRPAASVGSDDEEGSGGDDSGAIAAAR	F2DBY5	K1(iTRAQ4plex); N-Term(iTRAQ4plex); S9(Phospho); S15(Phospho)	S(6): 0.1; S(9): 99.9; S(15): 50.0; S(20): 50.0	233.999	73.51		39.5	2994.32	1.00734		0.888945	1.00028		0.975039	0.992011		1.04	0.932927		1.0419
LIGMASASD	F2DJS9	N-Term(iTRAQ4plex); S8(Phospho)	S(6): 0.1; S(8): 99.9	104.333		25.45	29.62	1088.48		1.09918	1.1271		1.11434	0.98481		0.71246	1.04344		1.12719	0.80354
WMAFPSGSGSGEESSFTLPTPPSLSSGK	R7WF07	N-Term(iTRAQ4plex); S10(Phospho); K28(iTRAQ4plex)	S(6): 0.1; S(8): 1.4; S(10): 24.3; S(14): 24.3; S(15): 24.3; T(17): 24.3; T(20): 1.4; S(23): 0.0; S(25): 0.0; S(26): 0.0	64.679	5.81	6.23		3196.48		1.04676		1.82362	2.32481		2.10581	0.355763			0.571386
MEAPGSPYASSPDTAPK	F2CXF2	N-Term(Acetyl); M1(Oxidation); S10(Phospho); S11(Phospho); K17(iTRAQ4plex)	S(6): 0.0; Y(8): 6.0; S(10): 94.0; S(11): 94.0; T(14): 6.0	113.031		37.25		2067.81		1.01567			1.20744			0.662098			1.17362
DLIDPSIPTSPGPQSAPELDPNLPRTPR	M8BVA8	N-Term(iTRAQ4plex); S10(Phospho); T26(Phospho)	S(6): 0.0; T(9): 0.0; S(10): 100.0; S(15): 0.0; T(26): 100.0	373.602	36.38	39.82	36.57	3284.58	1.0372	1.10803	0.974447	0.80866	0.86457	0.735375	1.03621	1.07252	1.2857	0.980485	1.02297	1.01273
KVEADSTINPATPPPVEVK	M8B6Q5	N-Term(iTRAQ4plex); K1(iTRAQ4plex); T12(Phospho); K19(iTRAQ4plex)	S(6): 0.0; T(7): 0.0; T(12): 100.0	272.738	52.09	49.22	17.55	2504.34	0.984141	0.954365	1.15204	0.887631	0.946997	0.888148	1.10137	1.07585	1.0644	1.00581	1.02995	0.881973
HDAFASGEATPDPSVR	M7ZUW4	N-Term(iTRAQ4plex); T10(Phospho)	S(6): 0.0; T(10): 99.9; S(14): 0.1	131.228	38.25			1880.83	0.813058			1.00964			1.04366			1.08158
DVEAVSQASSGSGATLGESLR	M8BN04;W5FP08	N-Term(iTRAQ4plex); S9(Phospho); S10(Phospho)	S(6): 0.0; S(9): 2.7; S(10): 50.6; S(12): 49.3; T(15): 94.7; S(19): 2.7	161.231	18.51	37.21	43.16	2325.01	0.9634	0.901052	1.17237	0.989434	1.05408	1.06632	0.889524	0.828223	1.04576	1.13242	1.18251	0.860124
VLEQLSGQSPVFSK	F2CR61	N-Term(iTRAQ4plex); S9(Phospho); K14(iTRAQ4plex)	S(6): 0.0; S(9): 100.0; S(13): 0.0	150.166	37.75	24.65	48.54	1886.99	0.980224	1.02444	1.14251	1.05256	1.27445	1.26916	0.875605	0.921239	0.952582	1.06195	0.938605	0.639468
EGPVASEPSPEPLMR	M7Z868	N-Term(iTRAQ4plex); S9(Phospho)	S(6): 0.0; S(9): 100.0	123.08	27.18	16.73		1819.84	1.03109	1.1108		0.976	1.03544		1.03712	0.868473		0.946182	1.00354
LKDPASLASE	M0YXN8	N-Term(iTRAQ4plex); K2(iTRAQ4plex); S9(Phospho)	S(6): 0.0; S(9): 100.0	219.156	33.89	34.06	38.66	1398.71	0.952474	1.13954	0.918485	1.03142	1.05873	0.972077	0.994528	0.966789	0.96289	1.01334	0.873665	1.11798
GNLVDSEMSSVGSPGR	T1L978	N-Term(iTRAQ4plex); S13(Phospho)	S(6): 0.0; S(9): 1.6; S(10): 1.6; S(13): 96.8	194.567	26.11	28.36	22.02	1815.81	0.711225	1.31557	1.1369	1.07722	0.906776	0.975006	1.09765	0.983433	0.843453	1.00183	0.833554	1.06725
ALVLHSGSGNK	M8A775	N-Term(Acetyl); S8(Phospho); K11(iTRAQ4plex)	S(6): 0.0; S(8): 100.0	212.341	31.89	30.39	39.76	1348.68	1.05753	1.00715	0.983826	1.1457	1.03313	1.13144	0.838432	1.02857	0.915591	1.02828	0.915783	0.956501
WMAFPSGSGSGEETSFTLPTPPSLSSGK	M7YR34	N-Term(iTRAQ4plex); T17(Phospho); K28(iTRAQ4plex)	S(6): 0.0; S(8): 0.0; S(10): 24.7; T(14): 24.7; S(15): 24.7; T(17): 24.7; T(20): 1.0; S(23): 0.0; S(25): 0.0; S(26): 0.0	75.824	16.64			3210.5	1.49242						2.33189
EGMVVSSDDDDAWETVGR	N1QYD6	N-Term(iTRAQ4plex); S7(Phospho)	S(6): 0.0; S(7): 100.0; T(15): 0.0	241.472	48.06	26.22	62.91	2191.9	1.06719	1.13562	0.875688	1.10722	0.892956	0.935328	1.08171	0.95761	1.0157	0.967383	1.17998	1.09187
MNNLFSSSWK	Q6X9V9	N-Term(Acetyl); S8(Phospho); K10(iTRAQ4plex)	S(6): 0.0; S(7): 1.9; S(8): 98.1	158.307	24.54	41.54	18.73	1479.65	0.769567	0.673828	1.03723	1.28218	0.998518	1.05003	0.952733	1.10247	1.11907	1.00893	1.15202	0.784553
ADGMISSSGSPLSLSDLQR	M8A1U6	N-Term(iTRAQ4plex); S10(Phospho)	S(6): 0.0; S(7): 0.0; S(8): 50.0; S(10): 50.0; S(13): 0.0; S(15): 0.0	239.882	57.07	24.26	50.65	2145.01	0.786423	1.00431	1.04663	0.858407	0.755288	0.942747	1.21012	0.936493	1.01644	1.07576	1.25958	0.974852
ELGEGSSSGSPVSGLSSSR	R7W023;T1N701	N-Term(iTRAQ4plex); S10(Phospho)	S(6): 0.0; S(7): 0.0; S(8): 0.0; S(10): 100.0; S(13): 0.0; S(16): 0.0; S(17): 0.0; S(18): 0.0	489.944	126.8	126.34	122.37	2003.91	1.02914	1.0711	1.08113	0.968157	1.00805	1.02382	0.930312	1.00462	0.883517	1.00045	1.01575	1.09307
LGNAASSADQVKDSPVK	N1QT84	N-Term(iTRAQ4plex); K12(iTRAQ4plex); S14(Phospho); K17(iTRAQ4plex)	S(6): 0.0; S(7): 0.0; S(14): 100.0	163.355	28.64	29.17		2199.14	0.870538	0.915485		0.921117	0.85944		1.18847	1.10292		1.03007	1.018
IGQNPSELADDEDQRSPPPNSDR	T1MKZ8	N-Term(iTRAQ4plex); S16(Phospho)	S(6): 0.0; S(16): 100.0; S(21): 0.0	268.816	34.39	34.33	26.94	2761.22	1.18447	1.17903	1.10676	1.26614	1.24365	1.42151	0.621283	0.636818	0.681837	0.951869	1.02001	0.886701
QNLGQSLGDGDISPPR	R7VZ74	N-Term(iTRAQ4plex); S13(Phospho)	S(6): 0.0; S(13): 100.0	118.453	21.26	32.78	20.26	1877.89	0.886669	0.808433	1.06168	1.15901	1.16542	1.05192	0.912513	0.948952	0.996086	1.05165	1.0787	0.89816
IGLENSDGLPSPSGR	M8AL80	N-Term(iTRAQ4plex); S11(Phospho)	S(6): 0.0; S(11): 98.5; S(13): 1.5	328.982	58.6	61.47	41.15	1722.82	1.28175	1.17368	1.16901	1.12148	1.08336	1.14341	0.914829	0.941912	0.907706	0.753134	0.7826	0.820237
IGLENSEGLPSPSGR	M8C0S5	N-Term(iTRAQ4plex); S11(Phospho)	S(6): 0.0; S(11): 97.9; S(13): 2.1	212.019	24.68	29.75	34.67	1736.84	0.915423	0.857352	1.04828	1.00117	0.976687	0.996628	1.20091	0.962728	0.945833	0.946796	0.884345	1.01474
LVPGESEDGSPAVPGR	M7ZHX0	N-Term(iTRAQ4plex); S10(Phospho)	S(6): 0.0; S(10): 100.0	235.178	50.98	40.03	27.8	1790.85	0.934326	0.943851	0.987435	1.04346	1.01005	1.32588	0.993879	0.985674	0.657311	1.02312	1.00358	1.10621
DVGANSADDSDDDLFGD	M8BD85	N-Term(iTRAQ4plex); S10(Phospho)	S(6): 0.0; S(10): 100.0	112.831	43.67		53.11	1951.71	0.940469		1.10973	1.06514		0.755295	1.06789		1.04859	0.921475		0.98841
VGAASPYYGSPLK	N1R0L8	N-Term(iTRAQ4plex); S5(Phospho); S10(Phospho); K13(iTRAQ4plex)	S(5): 99.9; Y(7): 0.1; Y(8): 0.1; S(10): 99.9	155.8	26.82	46.95	23.09	1757.83	1.07425	0.888127	1.16128	0.662995	1.14767	0.789346	1.25655	0.98908	1.06698	0.942496	0.985657	0.944675
EEVLSEEDTTK	M8AI93	N-Term(iTRAQ4plex); S5(Phospho); K11(iTRAQ4plex)	S(5): 99.9; T(9): 0.0; T(10): 0.0	111.773	26.6	30.19	22.08	1647.76	0.970929	1.01131	0.970429	0.985993	1.12325	0.79649	0.991557	0.907276	1.11168	1.04194	0.986457	1.07451
DFPISPSSAR	M8C0R9;W5GJY8	N-Term(iTRAQ4plex); S5(Phospho); S8(Phospho)	S(5): 98.9; S(7): 50.5; S(8): 50.5	255.387	41.53	40.42	42.06	1380.57	1.17512	1.12339	1.1005	0.836438	0.866956	0.86998	0.92183	0.963751	0.968541	1.05455	1.04158	1.08513
GGGRSPENQVPAAAPTPAGAYPSGAVQPSGGYAAAVGGTR	N1QTF4	N-Term(iTRAQ4plex); S5(Phospho)	S(5): 98.6; T(16): 0.5; Y(21): 0.5; S(23): 0.5; S(29): 0.0; Y(32): 0.0; T(39): 0.0	78.3868		6.12		3875.85		2.03519			1.38423						0.884158
QEDESDEEDSR	W5HQ31	N-Term(iTRAQ4plex); S5(Phospho)	S(5): 98.3; S(10): 1.7	87.5788			17.72	1562.56			0.502801			1.21929			1.05792			1.19291
GGVDSPSWR	M8BXA3	N-Term(iTRAQ4plex); S5(Phospho)	S(5): 98.1; S(7): 1.9	179.352		26.31	36.1	1184.52		1.26328	1.18969		1.19273	1.39353		0.854755	0.806843		0.781301	0.694666
LAEASDGESDER	M0YEH5	N-Term(iTRAQ4plex); S5(Phospho)	S(5): 97.9; S(9): 2.1	117.415	28.9		20.76	1502.61	1.02396		1.04723	0.823363		1.0245	1.0076		0.972584	1.11502		0.94937
DIVGSAYYVAPEVLR	F2DVM2	N-Term(iTRAQ4plex); S5(Phospho)	S(5): 97.7; Y(7): 2.3; Y(8): 0.1	103.49	30.6			1875.94	1.21574			0.913768			0.922895			0.924206
EVVASESEGSEDNYYAGQAPEDEEAPQR	M8C2F8	N-Term(iTRAQ4plex); S5(Phospho); S7(Phospho); Y14(Phospho)	S(5): 96.7; S(7): 96.7; S(10): 35.5; Y(14): 35.5; Y(15): 35.5	146.774	31.35	29.91	37.38	3440.31	1.39378	0.661729	0.923488	1.09457	0.878197	0.455837	1.55286	0.926383	1.22757	1.11038	0.851985	1.20857
LPLPSPSGGLSR	R7WG18	N-Term(iTRAQ4plex); S5(Phospho)	S(5): 96.7; S(7): 1.7; S(11): 1.7	73.4907		19.6		1404.74		1.05878			0.764176			1.29636			0.832818
VPWGSRSSDEGSDSDGAAAK	M8C9M7	N-Term(iTRAQ4plex); S5(Phospho); S7(Phospho); S12(Phospho); S14(Phospho); K20(iTRAQ4plex)	S(5): 95.5; S(7): 99.8; S(8): 4.7; S(12): 100.0; S(14): 100.0	319.696	21.55	41.12	47.42	2586.94	1.04037	0.917608	0.888207	0.864875	0.962787	0.842605	1.131	1.02465	1.08743	0.935954	1.03128	1.12881
EDAWSDGATSTLIDAWGER	F2DH35	N-Term(iTRAQ4plex); S5(Phospho)	S(5): 94.0; T(9): 2.0; S(10): 2.0; T(11): 2.0	144.216	28.54	32.59	22.74	2304	1.14552	1.07042	1.10038	0.8163	1.16968	0.762948	0.997837	1.16732	0.987482	1.23211	1.03113	1.05685
LDLLSTSQGSPASTESSIFEISK	M0X0N6	N-Term(iTRAQ4plex); S5(Phospho); T6(Phospho); K23(iTRAQ4plex)	S(5): 64.6; T(6): 64.6; S(7): 11.8; S(10): 11.8; S(13): 11.8; T(14): 11.8; S(16): 11.8; S(17): 11.8; S(22): 0.0	83.6797	21.37		18.72	2845.33	0.779605		1.02326	1.61514		1.236	0.507553		0.759673	1.19314		0.78761
FDEMSETSSSQGGGHTSAGSAPVQELPR	M8ATK6	N-Term(iTRAQ4plex); S8(Phospho); S9(Phospho); S10(Phospho)	S(5): 52.8; T(7): 52.8; S(8): 52.8; S(9): 61.8; S(10): 61.8; T(16): 15.1; S(17): 2.5; S(20): 0.4	67.5171			21.64	3233.27			0.911761			0.843742			0.89152			1.3331
DDDPSGSGSDDEDDDTDDRPFK	N1QVC8	N-Term(iTRAQ4plex); S7(Phospho); S9(Phospho); K22(iTRAQ4plex)	S(5): 51.2; S(7): 51.2; S(9): 92.0; T(16): 5.5	73.4591			13.51	2848.03			0.76947			1.16981			1.08992			0.957035
QADESTPIQED	M7ZS79	N-Term(iTRAQ4plex); T6(Phospho)	S(5): 50.0; T(6): 50.0	49.7366			15.59	1456.6			1.02821			0.960265			0.66317			1.38084
RPAASVGSDDEEGSGGDDSGAIAAAR	F2DBY5	N-Term(iTRAQ4plex); S8(Phospho); S14(Phospho)	S(5): 50.0; S(8): 50.0; S(14): 99.9; S(19): 0.0	94.8014	43.49	19.72	26.94	2722.11	0.860214	0.983714	1.0636	1.17199	1.22011	1.40451	1.04634	0.789579	0.818803	0.924068	1.02726	0.787666
LMPDSGLSDDQGSNSR	M7ZTD6	N-Term(iTRAQ4plex); M2(Oxidation); S5(Phospho)	S(5): 50.0; S(8): 50.0; S(13): 0.0; S(15): 0.0	140.359		24.52	29.23	1918.8		1.0768	0.969799		1.00687	0.995132		0.981822	1.01687		0.970588	1.09014
LLLDSAPSK	M7ZWA7	N-Term(iTRAQ4plex); S8(Phospho); K9(iTRAQ4plex)	S(5): 50.0; S(8): 50.0	81.7405		26.9	22.59	1311.71		1.08908	1.11468		1.37	1.213		0.811569	0.838787		0.827263	0.880196
EEDVSFSDLEDDDDDDGNK	M8CXI1	N-Term(iTRAQ4plex); S7(Phospho); K19(iTRAQ4plex)	S(5): 50.0; S(7): 50.0	252.329	28.37	60.14	64.85	2526.98	0.994801	0.852576	0.885013	0.912474	0.611548	1.06116	1.14302	1.2175	1.0762	0.841321	1.15284	1.12478
QRPVSQSAPLFPEK	M7ZKH8	N-Term(iTRAQ4plex); S7(Phospho); K14(iTRAQ4plex)	S(5): 50.0; S(7): 50.0	117.902	25.1			1952.02	1.18523			1.02122			0.914521			0.909996
EEDVSFSDLEDDDDDDDGNK	M7YWM1	N-Term(iTRAQ4plex); S7(Phospho); K20(iTRAQ4plex)	S(5): 50.0; S(7): 50.0	147.915			18.59	2642.01			1.00929			0.983443			1.11652			0.848283
DFNASPSR	M7Z3X5	N-Term(iTRAQ4plex); S5(Phospho)	S(5): 50.0; S(7): 50.0	196.212	29.37	31.11		1117.48	0.926212	0.972637		0.963478	0.949004		1.10074	1.0569		0.983739	1.00487
DLPDSSPQR	N1R4R6	N-Term(iTRAQ4plex); S6(Phospho)	S(5): 50.0; S(6): 50.0	108.437			29.25	1238.55			1.14943			0.980284			1.01428			0.860167
LPAPSDESPESSGASDR	T1NKP0	N-Term(iTRAQ4plex); S5(Phospho)	S(5): 48.6; S(8): 48.6; S(11): 0.9; S(12): 0.9; S(15): 0.9	84.933	17.81			1925.83	1.08698			0.876619			0.955044			1.05064
LVPFSNSPSSSAK	N1QVK6	N-Term(iTRAQ4plex); S5(Phospho); K13(iTRAQ4plex)	S(5): 48.6; S(7): 48.6; S(9): 0.9; S(10): 0.9; S(11): 0.9	97.7395	15.76	21.54		1688.85	1.37582	0.893453		1.23594	1.13304		0.720315	0.987278		0.772591	0.957079
RGDESAPTDAGDEDGEDDDGDEDGDFAEGEEEISEGEEYDNPK	M8A7V3	N-Term(iTRAQ4plex); S34(Phospho); K43(iTRAQ4plex)	S(5): 4.9; T(8): 45.1; S(34): 45.1; Y(39): 4.9	35.2855	13.45			4974.88
ALLASTSEDQK	R7WC87	N-Term(iTRAQ4plex); S7(Phospho); K11(iTRAQ4plex)	S(5): 33.3; T(6): 33.3; S(7): 33.3	73.7969	20.93			1530.77	0.912478			0.837189			1.00718			1.19964
NIADSSSPGNDVHGSER	M8B4N4	N-Term(iTRAQ4plex); S7(Phospho)	S(5): 33.3; S(6): 33.3; S(7): 33.3; S(15): 0.0	86.8766	23.21	14.41		1965.85	0.748069	0.888469		1.14168	0.999546		1.28132	1.09271		1.00656	0.967487
EAPMSSSLGAMGPLLR	M7YVT5	N-Term(iTRAQ4plex); M4(Oxidation); S7(Phospho); M11(Oxidation)	S(5): 33.3; S(6): 33.3; S(7): 33.3	159.308		15.52		1872.87		0.857607			0.799966			1.36514			0.897718
EVALSSSTGTGSTASLVCVNLAR	T1MZ58	N-Term(iTRAQ4plex); T10(Phospho); S12(Phospho); T13(Phospho); C18(Carbamidomethyl)	S(5): 32.1; S(6): 32.1; S(7): 32.1; T(8): 32.1; T(10): 53.6; S(12): 53.6; T(13): 53.6; S(15): 10.6	42.9738		17.76		2664.15		0.924006			1.12389			0.932081			1.03463
REEASGSVSSEEQEVILSEVDEQKPK	M8B450	N-Term(iTRAQ4plex); S10(Phospho); S18(Phospho); K24(iTRAQ4plex); K26(iTRAQ4plex)	S(5): 25.0; S(7): 25.0; S(9): 25.0; S(10): 25.0; S(18): 100.0	138.8	28.7			3481.63	0.68594			0.474496			0.774512			1.94225
WVGGSAEVSDNE	T1NWW9	N-Term(iTRAQ4plex); S9(Phospho)	S(5): 2.9; S(9): 97.1	146.431	45.49	46.1	51.41	1473.6	0.90868	0.966968	0.976677	0.900802	0.927238	0.970379	1.06666	1.07353	1.07028	1.09308	1.00218	1.00541
IDGASGLESDGDEDK	M8A2U6	N-Term(iTRAQ4plex); S9(Phospho); K15(iTRAQ4plex)	S(5): 2.0; S(9): 98.0	82.588	18.49	19.66		1875.81	1.07036	0.988716		0.97418	0.980173		0.954635	0.991795		0.99343	1.03449
GGEESDKEEEAEYK	N1R470	N-Term(iTRAQ4plex); S5(Phospho); K7(iTRAQ4plex); K14(iTRAQ4plex)	S(5): 100.0; Y(13): 0.0	291.878	30.34	24.61	31.1	2111.93	1.00853	0.986703	0.886349	0.952804	0.925301	0.951624	0.980489	1.00018	1.01784	0.98797	1.01687	1.09434
EKGDSDDEDDDYDK	M8CPG2	N-Term(iTRAQ4plex); K2(iTRAQ4plex); S5(Phospho); K14(iTRAQ4plex)	S(5): 100.0; Y(12): 0.0	128.746		29.52	34.3	2157.87		1.08614	0.879291		1.16777	0.997864		1.02316	0.969761		0.750151	1.141
DLFGSDNEEYVK	M8CB17	N-Term(iTRAQ4plex); S5(Phospho); K12(iTRAQ4plex)	S(5): 100.0; Y(10): 0.0	363.003	61.43	67.59	59.48	1783.8	1.02198	1.00468	0.992493	1.09113	1.05918	1.10115	0.926069	0.930076	0.952351	0.984512	0.975877	0.987732
EEILSEEDTTK	M8D9A3	N-Term(iTRAQ4plex); S5(Phospho); K11(iTRAQ4plex)	S(5): 100.0; T(9): 0.0; T(10): 0.0	178.384		24.25	18.61	1661.77		0.986899	1.02738		0.984043	1.08159		1.07977	0.863733		0.941229	1.05163
APPFSHATATAAAASMMVVDGDKAAQAHDGGGDLK	R7W8G2	N-Term(Acetyl); S5(Phospho); T8(Phospho); T10(Phospho); S15(Phospho); M16(Oxidation); K23(iTRAQ4plex); K35(iTRAQ4plex)	S(5): 100.0; T(8): 100.0; T(10): 100.0; S(15): 100.0	48.9527			18.39	4032.64			0.901415			0.828934			1.01989			1.21186
GLIPSPVTPMQVMHK	N1QZ68	N-Term(iTRAQ4plex); S5(Phospho); T8(Phospho); K15(iTRAQ4plex)	S(5): 100.0; T(8): 100.0	173.264	32.33		46.65	2083.01	2.17289		1.48368	0.735507		0.858109	0.563478		0.818733	0.651809		0.851111
EMDRSPTPDR	M7YYP4	N-Term(iTRAQ4plex); S5(Phospho); T7(Phospho)	S(5): 100.0; T(7): 100.0	199.28			29.99	1507.57			0.970154			0.709752			1.19995			1.05157
EPEFSTDEEESPK	M7ZLF7	N-Term(iTRAQ4plex); S5(Phospho); T6(Phospho); K13(iTRAQ4plex)	S(5): 100.0; T(6): 100.0; S(11): 0.0	397.779	67.62	64.98	57.02	1971.78	1.48163	1.47301	1.41222	1.57133	1.48332	1.4533	0.478203	0.529662	0.507912	0.654206	0.595995	0.706713
MVLNSDGELEEEAETHAER	N1QYR5	N-Term(iTRAQ4plex); S5(Phospho)	S(5): 100.0; T(15): 0.0	220.716	41.79	64.74	28.08	2383.02	0.999141	0.953149	0.793286	0.79143	0.915695	0.994084	1.06135	1.11414	0.997571	1.06008	0.951331	1.07099
MVLNSDGELEEEAETHAER	N1QYR5	N-Term(iTRAQ4plex); M1(Oxidation); S5(Phospho)	S(5): 100.0; T(15): 0.0	135.964	40.71	42.15		2399.02	0.992494	1.28536		1.03173	0.864767		0.918546	1.03866		1.04095	0.834514
VDADSQAEGEGTDAEPDALEESPPPSPPAR	M8BFJ1	N-Term(iTRAQ4plex); S5(Phospho); T12(Phospho); S22(Phospho); S26(Phospho)	S(5): 100.0; T(12): 100.0; S(22): 100.0; S(26): 100.0	124.751	13.3	23.29	32.49	3498.29	0.685537	1.01117	1.06404	0.867381	1.76232	0.896985	0.749105	0.668364	1.19086	1.64196	0.725927	0.81308
DAGVSPAPPIGTLTSALANATPEQQR	R7W1A5	N-Term(iTRAQ4plex); S5(Phospho)	S(5): 100.0; T(12): 0.0; T(14): 0.0; S(15): 0.0; T(21): 0.0	253.3	58.87	68.56	63.82	2786.38	0.714474	0.596316	1.08493	1.123	0.864383	1.17394	1.29026	1.17608	0.850413	1.39484	1.35306	0.980688
EEGGSPIRNPPTAAEDAR	M7ZAZ8;M8C019	N-Term(iTRAQ4plex); S5(Phospho)	S(5): 100.0; T(12): 0.0	418.947	47.48	48.69	50.68	2090.96	1.103	1.19369	1.07538	1.05316	1.08644	1.04364	0.851166	0.839179	0.905116	0.994403	0.952945	0.987181
DACPSPEVELLTQEK	M7YL96	N-Term(iTRAQ4plex); C3(Carbamidomethyl); S5(Phospho); K15(iTRAQ4plex)	S(5): 100.0; T(12): 0.0	319.717	45.81	54.02	40.85	2083.99	0.983648	1.07791	0.933923	0.943967	1.01759	1.17147	1.04999	0.948246	0.955173	1.00022	0.964733	1.00682
DDVASVDQSSVEDEEESMPLPK	M8AR12	N-Term(iTRAQ4plex); S5(Phospho); S9(Phospho); S10(Phospho); K22(iTRAQ4plex)	S(5): 100.0; S(9): 93.1; S(10): 93.1; S(17): 13.8	77.269		30.19		2934.15		1.00622			0.870767			1.31898			0.766973
DDVASVDQSSVEDEEESMPLPK	M8AR12	N-Term(iTRAQ4plex); S5(Phospho); S9(Phospho); S17(Phospho); M18(Oxidation); K22(iTRAQ4plex)	S(5): 100.0; S(9): 50.1; S(10): 50.1; S(17): 99.7	128.509			26.5	2950.17			0.894868			1.20328			1.03087			0.879568
KPLASPQVSPALPPLPSR	M7Y7N4	K1(iTRAQ4plex); N-Term(iTRAQ4plex); S5(Phospho); S9(Phospho)	S(5): 100.0; S(9): 100.0; S(17): 0.0	310.423	50.68	48.56	45	2303.22	0.891062	0.979107	0.892066	0.846476	0.800598	0.860121	1.17793	1.10626	1.10251	1.15677	1.05117	1.20167
GGGQSALGSALGLMSR	M8AGD8	N-Term(iTRAQ4plex); S5(Phospho); S9(Phospho); S15(Phospho)	S(5): 100.0; S(9): 100.0; S(15): 100.0	336.146	51.99	61.02	70.15	1845.75	0.557228	0.559328	0.648445	0.644137	0.53079	0.615201	1.43889	1.65637	1.45496	1.20036	1.14875	1.17832
GGGQSALGSALGLMSR	M8AGD8	N-Term(iTRAQ4plex); S5(Phospho); S9(Phospho); M14(Oxidation); S15(Phospho)	S(5): 100.0; S(9): 100.0; S(15): 100.0	222.255		16.41	52.44	1861.75		0.600054	0.654135		0.661427	0.541341		1.34255	1.41221		1.22441	1.12618
GGGQSALGSALGLMSR	M8AGD8	N-Term(iTRAQ4plex); S5(Phospho); S9(Phospho)	S(5): 100.0; S(9): 100.0; S(15): 0.0	390.165	94.73	84.96	102.54	1765.78	0.589257	0.483316	0.635273	0.52805	0.492583	0.73226	1.58833	1.6742	1.46461	1.24314	1.2167	1.21649
AEEMSDDDSQGEEEVEEK	M0VRR5	N-Term(iTRAQ4plex); S5(Phospho); S9(Phospho); K18(iTRAQ4plex)	S(5): 100.0; S(9): 100.0	310.097	89.27	110.54	100.02	2503.92	0.763893	1.09928	1.04781	1.06924	0.887816	0.911018	1.08815	0.991725	0.946142	0.927328	1.03712	1.08137
AEEMSDDDSQGEVEVEEK	M8D5F9	N-Term(iTRAQ4plex); S5(Phospho); S9(Phospho); K18(iTRAQ4plex)	S(5): 100.0; S(9): 100.0	116.62	45.25	39.59	40.41	2473.95	0.945103	0.945036	0.745825	1.00873	0.956499	0.957654	1.11597	1.01832	1.1609	1.0414	1.11808	1.04691
AEEMSDDDSQGEEEVEEK	M0VRR5	N-Term(iTRAQ4plex); M4(Oxidation); S5(Phospho); S9(Phospho); K18(iTRAQ4plex)	S(5): 100.0; S(9): 100.0	160.624	40.68	45.8	20.37	2519.91	1.18927	1.15266	1.22656	1.05621	0.982797	1.17675	0.840773	0.836284	0.97298	0.955287	1.0266	0.664958
LAEASDGESDER	M0YEH5	N-Term(iTRAQ4plex); S5(Phospho); S9(Phospho)	S(5): 100.0; S(9): 100.0	199.766	30.47	30.2	40.53	1582.58	0.897692	0.914198	0.944255	0.937706	1.05206	0.937313	1.05696	1.06405	1.06307	1.06482	0.965255	1.00292
LAEASDGESDERNR	M0YEH5	N-Term(iTRAQ4plex); S5(Phospho); S9(Phospho)	S(5): 100.0; S(9): 100.0	200.872	29.3	40.07	37.33	1852.72	0.92068	1.19456	1.03763	0.988625	0.756018	0.827035	1.11489	1.00662	1.07228	0.994028	0.976116	0.961315
NAFESPNLSR	M7ZF94;N1QZ38	N-Term(iTRAQ4plex); S5(Phospho); S9(Phospho)	S(5): 100.0; S(9): 100.0	155.207	30.29		23.22	1438.59	0.913851		0.888771	1.12981		1.09367	1.01603		0.943199	0.945205		1.07864
AAALSPKLSPDVQDNNPR	M8AM08	N-Term(iTRAQ4plex); S5(Phospho); K7(iTRAQ4plex); S9(Phospho)	S(5): 100.0; S(9): 100.0	116.801	27.25			2341.12	1.14865			1.1796			0.897651			0.827213
AAVPSPEESK	M7ZUS4	N-Term(iTRAQ4plex); S5(Phospho); K10(iTRAQ4plex)	S(5): 100.0; S(9): 0.0	234.463	54.58	51.27	55.82	1382.68	0.963167	0.951159	0.879358	0.988871	0.997	0.979	1.03605	1.03405	1.017	0.990028	0.985207	1.09
ANDGSPKSGDIPPYPEMIIAAIEALGDK	M8AJX1	N-Term(Acetyl); S5(Phospho); K7(iTRAQ4plex); S8(Phospho); K28(iTRAQ4plex)	S(5): 100.0; S(8): 100.0; Y(14): 0.0	94.2794		25.53		3359.57					3.48551			0.836372
LPVESDDSESSDDER	R7WCR4	N-Term(iTRAQ4plex); S5(Phospho); S8(Phospho); S10(Phospho); S11(Phospho)	S(5): 100.0; S(8): 100.0; S(10): 100.0; S(11): 100.0	159.493			22.6	2143.66			0.860238			0.922399			1.09696			1.05378
QEAGSPQSPLGGK	M7Z6M1	N-Term(iTRAQ4plex); S5(Phospho); S8(Phospho); K13(iTRAQ4plex)	S(5): 100.0; S(8): 100.0	161.826	46.8	16.57	32.2	1703.77	0.935194	0.843443	0.793531	1.20672	0.772532	1.07047	0.959375	1.15031	1.06404	0.886149	1.15516	1.12029
GGEDSDDSDGMDDDAMFR	M7ZPZ8	N-Term(iTRAQ4plex); S5(Phospho); S8(Phospho)	S(5): 100.0; S(8): 100.0	92.3497			18.34	2238.7			0.911189			0.901177			1.02577			1.12266
LLPGSVDS	M8A7J8;R7WGK9	N-Term(iTRAQ4plex); S5(Phospho)	S(5): 100.0; S(8): 0.0	162.014	45.63	41.66	43.13	1011.49	1.4623	1.48329	1.41425	1.3252	1.23163	1.1971	0.713904	0.79997	0.811708	0.654524	0.66102	0.719435
ELLLSPSAAVSPAAR	R7VZB5	N-Term(iTRAQ4plex); S5(Phospho); S7(Phospho)	S(5): 100.0; S(7): 3.2; S(11): 96.8	139.582		26.83		1785.87		1.0263			0.957282			0.872044			1.14672
QREESLSPSK	M8CA42;A0A077RQ44	N-Term(iTRAQ4plex); S5(Phospho); S7(Phospho); K10(iTRAQ4plex)	S(5): 100.0; S(7): 100.0; S(9): 0.0	170.068			27.56	1608.73			1.13426			0.959897			1.02529			0.879013
VDEASQSDGGSPLQK	M0XMX4	N-Term(iTRAQ4plex); S5(Phospho); S7(Phospho); S11(Phospho); K15(iTRAQ4plex)	S(5): 100.0; S(7): 100.0; S(11): 100.0	430.298	75.78	66.51	78.91	2045.81	1.06952	0.984117	1.00494	0.942787	1.02911	0.989069	0.928593	0.93561	0.955723	1.09597	1.10334	1.0355
ADDDSGSPR	M0YSJ5	N-Term(Acetyl); S5(Phospho); S7(Phospho)	S(5): 100.0; S(7): 100.0	233.073	71.47	66.35		1121.32
AGQESDSEGEEEPAAKPR	D8L9H2	N-Term(iTRAQ4plex); S5(Phospho); S7(Phospho); K16(iTRAQ4plex)	S(5): 100.0; S(7): 100.0	260.229			37.64	2334.97			1.04559			0.953403			1.02318			0.991542
AQLPSPSPSPR	A0A077RWV7	N-Term(iTRAQ4plex); S5(Phospho); S9(Phospho)	S(5): 100.0; S(7): 1.5; S(9): 98.5	226.939	43.2	28.78	30.59	1440.64	0.899692	0.850143	0.819874	1.01383	0.985762	1.03126	1.06126	1.05979	1.06373	1.00624	1.08452	1.04832
AQLPSPSPSPRTPTR	A0A077RWV7	N-Term(iTRAQ4plex); S5(Phospho); S9(Phospho); T12(Phospho)	S(5): 100.0; S(7): 0.0; S(9): 100.0; T(12): 50.0; T(14): 50.0	361.291	27.74	26.14	27.81	1975.86	1.0876	1.13427	1.03815	0.965166	0.954783	1.07559	0.956077	0.920222	0.799474	0.954006	1.03849	1.19141
DFPISPSSAR	M8C0R9;W5GJY8	N-Term(iTRAQ4plex); S5(Phospho)	S(5): 100.0; S(7): 0.0; S(8): 0.0	192.627	36.3	46.42	35.45	1300.6	0.799564	0.72743	0.837483	0.741788	0.858519	0.774491	1.24025	1.14724	1.16042	1.16495	1.16902	1.12113
AKPVSSGSPWYGSDR	M8B3C6	N-Term(iTRAQ4plex); K2(iTRAQ4plex); S5(Phospho)	S(5): 100.0; S(6): 0.0; S(8): 0.0; Y(11): 0.0; S(13): 0.0	264.645	36.46	29.04	26.53	1961.94	1.08684	1.16695	1.02167	1.16474	1.07378	1.13043	0.845793	0.882114	0.895	0.994337	0.860316	0.966134
GAQLSGPLDAAVPFSGPLPTKPTK	M7ZU45	N-Term(iTRAQ4plex); S5(Phospho); S15(Phospho); K21(iTRAQ4plex); K24(iTRAQ4plex)	S(5): 100.0; S(15): 97.4; T(20): 2.5; T(23): 0.1	238.219	43.75	57.13	43.77	2941.53	1.53463	1.28404	1.12516	1.26042	0.527529	1.07254	0.69778	0.826669	0.979348	0.589337	0.984662	0.847096
AAAASPPAAALEQLSK	W5D6S5	N-Term(Acetyl); S5(Phospho); K16(iTRAQ4plex)	S(5): 100.0; S(15): 0.0	265.21	76.88	87.59	51.57	1761.89	0.88656	0.983017	0.84512	1.02264	0.868775	0.957154	1.12502	1.01737	1.2554	0.888726	0.944505	0.973099
QVEESDDDDEGSDYEGDDKFK	M7ZLV3	N-Term(iTRAQ4plex); S5(Phospho); S12(Phospho); K19(iTRAQ4plex); K21(iTRAQ4plex)	S(5): 100.0; S(12): 99.9; Y(14): 0.1	167.025	38.62		20.45	3014.18	1.1376		0.71375	0.867273		0.891407	0.964092		0.996793	1.0233		1.35442
FVAPSPLVQEISVDQHTK	M8A1X6	N-Term(iTRAQ4plex); S5(Phospho); S12(Phospho); K18(iTRAQ4plex)	S(5): 100.0; S(12): 100.0; T(17): 0.0	218.759	29.36	30.62		2443.19	0.908811	1.02106		1.03155	0.985279		0.981331	0.984792		1.06236	1.01113
GAGGSDEEHISSPR	M7ZR23	N-Term(iTRAQ4plex); S5(Phospho); S11(Phospho)	S(5): 100.0; S(11): 50.0; S(12): 50.0	387.959	82.08	99.69	78.27	1702.66	1.05864	1.14374	0.924229	1.06234	1.09852	1.19454	1.05651	0.894393	0.838277	0.862006	0.913731	1.06585
GAGGSDEEHVSSPR	F2ELG4	N-Term(iTRAQ4plex); S5(Phospho); S12(Phospho)	S(5): 100.0; S(11): 1.9; S(12): 98.1	390.415	85.05	81.09	89.7	1688.64	1.08294	0.927592	0.881376	1.04343	1.14242	1.06758	0.990519	1.00828	0.995911	0.915203	0.967605	1.0519
VAGASAEMLDSAAK	M7ZBB0	N-Term(iTRAQ4plex); S5(Phospho); K14(iTRAQ4plex)	S(5): 100.0; S(11): 0.0	122.846	43.33		31.51	1688.81	1.00906		1.02399	0.823484		0.821525	1.13613		1.00423	0.991919		1.12405
AVGGSPGHESPGPGDK	M0VRV3	N-Term(iTRAQ4plex); S5(Phospho); S10(Phospho); K16(iTRAQ4plex)	S(5): 100.0; S(10): 100.0	198.008	26.88	23.68	29.69	1896.81	0.894161	0.882553	0.997166	0.91536	0.982394	0.74852	1.05807	1.02945	0.937395	1.08159	0.986466	1.28683
LDDNSEDNDDEDAK	M8BA73	N-Term(iTRAQ4plex); S5(Phospho); K14(iTRAQ4plex)	S(5): 100.0	322.608	52.03	73.53	83.79	1962.77	0.8562	0.861261	0.753627	0.910079	0.907218	0.888327	1.15314	1.11848	1.14823	1.06481	1.08074	1.14432
ANDGSPK	M8AJX1	N-Term(Acetyl); S5(Phospho); K7(iTRAQ4plex)	S(5): 100.0	215.505	51.64	51.72	51.74	954.405	0.995413	0.992969	1.0087	1.11987	1.05032	1.08358	1.0092	1.0297	0.963815	0.925531	0.900804	0.921769
HVDASDDDVDK	M0YSI0	N-Term(iTRAQ4plex); S5(Phospho); K11(iTRAQ4plex)	S(5): 100.0	227.506	42.02	38.71		1583.68	0.774365	0.848952		1.07288	1.08288		1.05449	1.00555		1.09334	1.02186
VEVNSAVFPK	N1R338	N-Term(iTRAQ4plex); S5(Phospho); K10(iTRAQ4plex)	S(5): 100.0	182.463	41.59	43.1		1457.76	1.04702	0.891184		0.885369	1.22069		0.920683	0.911562		1.13537	1.00536
EEELSGDELEQFINDR	M8AY74	N-Term(iTRAQ4plex); S5(Phospho)	S(5): 100.0	158.631	35.28	39.03	42.11	2146.92	0.85256	1.14278	1.11657	1.06369	1.12488	0.539568	1.06783	0.918164	1.01485	1.13518	1.22718	1.12103
DACPSPEVELLPQEK	N1R5A3	N-Term(iTRAQ4plex); C3(Carbamidomethyl); S5(Phospho); K15(iTRAQ4plex)	S(5): 100.0	250.408	31.71	37.6	37.6	2079.99	0.980572	1.08274	1.06617	0.895536	1.04663	0.940714	0.88258	0.957377	0.995046	1.03271	0.939831	1.0406
ANDGSPK	M8AJX1	N-Term(iTRAQ4plex); S5(Phospho); K7(iTRAQ4plex)	S(5): 100.0	136.499	37.73	38.12	37.62	1056.5	0.916336	1.04665	0.973292	1.04773	0.986162	1.06629	1.03915	1.0504	1.01929	0.982678	0.94199	0.966202
GLAASQEDLDR	F2E1W2	N-Term(iTRAQ4plex); S5(Phospho)	S(5): 100.0	199.262	19.43		27.6	1398.64	0.90824		0.947562	1.19004		1.14502	0.95983		0.966516	0.959196		0.951964
AVELSGPR	W5B7U0	N-Term(iTRAQ4plex); S5(Phospho)	S(5): 100.0	127.502		31.67	25.97	1052.53		1.33851	1.33777		1.12979	1.0533		0.787077	0.759764		0.840472	0.9095
EGLASPGEGEK	M7ZGF0	N-Term(iTRAQ4plex); S5(Phospho); K11(iTRAQ4plex)	S(5): 100.0	106.508	24.36		21.35	1441.68	1.02448		0.853852	1.07838		0.960682	0.988606		1.06858	0.939802		1.08605
IEVLSEDEDIRFEEADNK	M7ZLC7	N-Term(iTRAQ4plex); S5(Phospho); K18(iTRAQ4plex)	S(5): 100.0	128.913		14.9		2519.18		1.05575			1.11496			0.898971			0.927969
DCQNSPK	W5CTF5	N-Term(iTRAQ4plex); C2(Carbamidomethyl); S5(Phospho); K7(iTRAQ4plex)	S(5): 100.0	146.566			26.66	1216.53			1.05515			0.946818			1.01857			0.970489
MQPASPNVPEHEILR	M8A2A3	N-Term(iTRAQ4plex); S5(Phospho)	S(5): 100.0	120.861		12.43		1941.94		1.12978			1.09586			0.966686			0.852026
DIVLSDPVIQDER	M0XBA4	N-Term(iTRAQ4plex); S5(Phospho)	S(5): 100.0	84.7751		10.76		1722.84		0.979518			0.971365			1.02782			1.01158
QGEASAGNQGMQSPYR	D7NXU0	N-Term(iTRAQ4plex); S13(Phospho)	S(5): 1.8; S(13): 96.5; Y(15): 1.8	111.931	10.12			1904.81	1.26514			1.40265			0.795822			0.648869
IGALSLSDAEAEVEAGDTEER	M7ZD93	N-Term(iTRAQ4plex); S7(Phospho)	S(5): 1.6; S(7): 98.4; T(18): 0.0	339.893	111.92	98.67	38.41	2386.08	1.0278	1.04694	0.862064	0.879884	1.07234	1.18655	1.04504	0.978808	0.867099	0.995194	0.973709	1.10723
AALWSDSSSDGER	A0A077RW13	N-Term(iTRAQ4plex); S9(Phospho)	S(5): 1.0; S(7): 33.0; S(8): 33.0; S(9): 33.0	73.8022			11.76	1604.67			0.884716			1.18055			0.944669			1.00504
LALPSQDSTIGK	M7YAN1	N-Term(iTRAQ4plex); T9(Phospho); K12(iTRAQ4plex)	S(5): 0.9; S(8): 49.5; T(9): 49.5	135.991		34.2	17.01	1597.85		1.28214	1.36935		0.999701	0.758221		1.03127	0.84921		0.731248	1.03761
LNFPSAASSLQDLSATGNSPLHPSAGR	A0A0C5C1V3	N-Term(iTRAQ4plex); S19(Phospho)	S(5): 0.5; S(8): 19.9; S(9): 19.9; S(14): 19.9; T(16): 19.9; S(19): 19.9; S(24): 0.0	66.2208	15.17	8.92		2919.41	0.818534	1.12665		0.52391	1.17126		1.25698	0.878857		1.2775	0.885642
DLAESLLPGGGASASSSHDEYEER	N1R438	N-Term(iTRAQ4plex); S17(Phospho); Y21(Phospho)	S(5): 0.3; S(13): 39.9; S(15): 39.9; S(16): 39.9; S(17): 39.9; Y(21): 39.9	53.7032		25.77		2781.14		0.926642			0.932182			1.09483			1.01662
RPAASVGSDDEEGSGGDDSGAIAAAR	F2DBY5	N-Term(iTRAQ4plex); S8(Phospho)	S(5): 0.2; S(8): 99.8; S(14): 0.0; S(19): 0.0	202.764	39.97	19.88	31.34	2642.15	1.0439	1.29036	0.989289	0.956935	0.968451	0.786002	1.0434	0.749505	1.07102	0.937316	1.04852	1.06234
ALQESLNTESPPHQNAPVENVPTESIPAR	R7W3S5	N-Term(iTRAQ4plex); T8(Phospho)	S(5): 0.1; T(8): 49.9; S(10): 49.9; T(23): 0.0; S(25): 0.0	120.231	24.86		18.55	3349.64	1.00424		1.11697	0.979166		1.19003	1.01357		0.844249	0.769155		0.897303
GGDDSDFSDEEPASGPK	M7YIU9	N-Term(iTRAQ4plex); S8(Phospho); K17(iTRAQ4plex)	S(5): 0.1; S(8): 99.9; S(14): 0.1	105.372	34.7	12.02	14.97	2077.85	0.928971	0.588063	0.484989	1.23079	1.23813	0.848979	0.979415	1.20374	0.70148	0.85016	0.935998	1.93027
KPGLSQSASFPAR	T1NRX1	N-Term(iTRAQ4plex); K1(iTRAQ4plex); S9(Phospho)	S(5): 0.1; S(7): 2.9; S(9): 97.0	105.442	24.68	26.42		1713.89	0.565134	0.780858		0.957491	0.928039		1.36894	1.1846		1.01533	1.07405
ARAASSSAAPSPSPSPPSDGVGPAAPTR	M0XUZ1	N-Term(iTRAQ4plex); S13(Phospho); S15(Phospho)	S(5): 0.1; S(6): 7.9; S(7): 7.9; S(11): 61.4; S(13): 61.4; S(15): 61.4; S(18): 0.0; T(27): 0.0	90.954			8.37	2850.3			1.29362			1.11481			0.723123			0.93719
APDLSSVISNPEASTAVQEDDEDCDETGVEPK	W5AEB0	N-Term(iTRAQ4plex); S9(Phospho); C24(Carbamidomethyl); K32(iTRAQ4plex)	S(5): 0.1; S(6): 2.4; S(9): 97.5; S(14): 0.0; T(15): 0.0; T(27): 0.0	300.097	94.04	90.09		3772.66	0.934595	1.08039		0.932143	1.05027		1.10258	0.884402		1.00071	1.01046
HPWLSFPYEPISS	F2D7Z7	N-Term(iTRAQ4plex); S13(Phospho)	S(5): 0.0; Y(8): 0.0; S(12): 50.0; S(13): 50.0	192.286	42.23	48.92	41.88	1783.82	1.08388	1.00099	1.08139	0.906079	0.957992	0.920517	1.00121	0.975438	1.0032	1.00442	1.05501	1.05014
AAVASYSDDTSGPESGPQSPSQSGEDWR	M7ZM35	N-Term(iTRAQ4plex); S19(Phospho)	S(5): 0.0; Y(6): 0.3; S(7): 0.3; T(10): 4.1; S(11): 4.1; S(15): 4.1; S(19): 78.8; S(21): 4.1; S(23): 4.1	76.8177	14.78			3092.26	1.10899			0.512112			1.1991			1.09914
KGLVSYGDGSPDSAGK	M8C588	N-Term(iTRAQ4plex); K1(iTRAQ4plex); S10(Phospho); S13(Phospho); K16(iTRAQ4plex)	S(5): 0.0; Y(6): 0.0; S(10): 100.0; S(13): 100.0	242.661	44.28	47.84		2129.99	1.00037	1.01806		0.924946	0.94587		1.05985	1.04103		0.96808	0.96415
ALQESLNTESPPR	M0XEZ7	N-Term(iTRAQ4plex); S10(Phospho)	S(5): 0.0; T(8): 50.0; S(10): 50.0	280.808	78.52	80.6	80.4	1665.8	1.1279	1.0203	0.942325	1.01475	1.13512	0.970071	0.84386	0.913942	0.93159	1.03365	0.970368	1.02913
LDGPSTPVPEPK	M8AXI3	N-Term(iTRAQ4plex); T6(Phospho); K12(iTRAQ4plex)	S(5): 0.0; T(6): 100.0	108.928	23.24			1604.82	0.987905			1.24587			0.771413			1.04334
LDIVSGCMDPTSHMFDPLATIDDGSCPLDSDTEE	W5I170	N-Term(iTRAQ4plex); C7(Carbamidomethyl); M8(Oxidation); C26(Carbamidomethyl); S30(Phospho)	S(5): 0.0; T(11): 0.0; S(12): 0.0; T(20): 0.0; S(25): 0.0; S(30): 50.0; T(32): 50.0	205.316	38.38	25.46	35.82	3980.62	1.09979	1.17151	1.18568	1.07688	1.07841	1.15043	0.853848	0.863376	0.830098	1.02682	1.05779	0.884956
LDIVSGCMDPTSHMFDPLATIDDGSCPLDSDTEE	W5I170	N-Term(iTRAQ4plex); C7(Carbamidomethyl); C26(Carbamidomethyl); T32(Phospho)	S(5): 0.0; T(11): 0.0; S(12): 0.0; T(20): 0.0; S(25): 0.0; S(30): 50.0; T(32): 50.0	307.693	33.43	53.68	51.53	3964.63	1.53833	1.19409	1.23775	0.92814	1.122	1.09641	0.688982	0.828413	0.850089	1.00907	0.954036	0.81496
LDIVSGCMDPTSHMFDPLATIDDGSCPLDSDTEE	W5I170	N-Term(iTRAQ4plex); C7(Carbamidomethyl); M8(Oxidation); M14(Oxidation); C26(Carbamidomethyl); T32(Phospho)	S(5): 0.0; T(11): 0.0; S(12): 0.0; T(20): 0.0; S(25): 0.0; S(30): 50.0; T(32): 50.0	153.365	22.62	26.18	22.65	3996.61	1.08005	1.20689	1.00988	0.953257	1.08391	0.966837	0.88411	0.969374	0.842648	1.08907	0.835184	1.16867
GGGQSALGSALGLMSR	M8AGD8	N-Term(iTRAQ4plex); S9(Phospho); M14(Oxidation); S15(Phospho)	S(5): 0.0; S(9): 100.0; S(15): 100.0	390.165	62.11	66.84	68.58	1781.78	0.411525	0.497083	0.663856	0.392853	0.526567	0.618011	1.64084	1.51753	1.35037	1.28727	1.23841	1.19965
MVNQSEAGSDSDGFK	M8CA42;A0A077RQ44	N-Term(iTRAQ4plex); S9(Phospho); S11(Phospho); K15(iTRAQ4plex)	S(5): 0.0; S(9): 100.0; S(11): 100.0	141.135		47.95		2019.81		0.771246			0.809936			1.164			1.17022
GGGQSALGSALGLMSR	M8AGD8	N-Term(iTRAQ4plex); S15(Phospho)	S(5): 0.0; S(9): 0.0; S(15): 100.0	381.318	97	99.39	95.84	1685.82	0.60321	0.634702	0.686603	0.545701	0.527611	0.580296	1.36609	1.3584	1.35053	1.29318	1.30773	1.23411
GGGQSALGSALGLMSR	M8AGD8	N-Term(iTRAQ4plex); M14(Oxidation); S15(Phospho)	S(5): 0.0; S(9): 0.0; S(15): 100.0	389.65	78.77	77.53	61.06	1701.81	0.566131	0.703062	0.791627	0.510085	0.474634	0.71788	1.42394	1.34435	1.23991	1.31646	1.27696	1.2196
RLEQSLASPSPSPK	R7W5G2	N-Term(iTRAQ4plex); S8(Phospho); S12(Phospho); K14(iTRAQ4plex)	S(5): 0.0; S(8): 99.9; S(10): 0.1; S(12): 100.0	185.727	21.88	29.07	23.07	1944.94	1.11421	0.951275	1.21691	0.851999	1.20438	1.05787	0.872539	1.07396	0.787901	1.11521	0.784925	0.980726
AAAVSALSNVLAAESPR	M7Z640	N-Term(iTRAQ4plex); S8(Phospho)	S(5): 0.0; S(8): 50.0; S(15): 50.0	113.401	15.74	17.62	24.12	1850.96	0.985826	1.22922	1.34356	1.23359	0.983634	1.22169	0.94332	0.90369	0.710879	0.873735	0.917914	0.812277
LVFGSGGSQSSK	W0G6H6	N-Term(iTRAQ4plex); S10(Phospho); K12(iTRAQ4plex)	S(5): 0.0; S(8): 49.6; S(10): 49.6; S(11): 0.8	167.987	47.66	37.31	28.02	1521.75	1.00838	0.715828	1.05089	0.904735	0.860066	0.798891	1.13526	1.23797	1.09602	1.02135	1.08681	1.00729
LMPDSGLSDDQGSNSR	M7ZTD6	N-Term(iTRAQ4plex); S8(Phospho)	S(5): 0.0; S(8): 100.0; S(13): 0.0; S(15): 0.0	317.507	55.75	64.53	46.03	1902.8	0.985725	0.976042	0.993732	0.997792	1.00404	0.926506	1.04005	1.05125	1.02142	0.986809	0.91752	1.02404
VQPVSLASFNSAK	F2E4E2	N-Term(iTRAQ4plex); S11(Phospho); K13(iTRAQ4plex)	S(5): 0.0; S(8): 0.1; S(11): 99.9	83.2885	26.11			1715.9	0.665065			0.891516			1.06008			1.24529
IQDDSISSPR	M8AMU0	N-Term(iTRAQ4plex); S7(Phospho)	S(5): 0.0; S(7): 50.0; S(8): 50.0	263.782	43.96	49.1	45.37	1341.62	1.10877	1.12757	1.12831	1.06643	1.04043	1.03175	0.986509	0.981805	0.997959	0.874955	0.869734	0.852363
VDEASQSDGGSPLQK	M0XMX4	N-Term(iTRAQ4plex); S7(Phospho); S11(Phospho); K15(iTRAQ4plex)	S(5): 0.0; S(7): 100.0; S(11): 100.0	203.88	44.56	42.93	41.91	1965.85	0.799862	0.830113	0.85735	0.949533	0.910497	0.958681	1.16041	1.04478	1.10098	1.09015	1.11389	1.09946
ADDDSGSPR	M0YSJ5	N-Term(Acetyl); S7(Phospho)	S(5): 0.0; S(7): 100.0	190.771	41.84	28.19	20.17	1041.35
LEEASPSEADYEPTPVYQAANNSFDAEGLPSDSGAR	M7Z4R5;R7W0M2	N-Term(iTRAQ4plex); S33(Phospho)	S(5): 0.0; S(7): 0.0; Y(11): 0.0; T(14): 0.0; Y(17): 0.0; S(23): 0.0; S(31): 1.2; S(33): 98.8	213.691	30.46	40.54		4008.74					2.57774		1.88276	1.53496		1.7557
QDIPSASTGAPDVCETCATMWIHK	M7ZYA5	N-Term(iTRAQ4plex); C14(Carbamidomethyl); C17(Carbamidomethyl); T19(Phospho); M20(Oxidation); K24(iTRAQ4plex)	S(5): 0.0; S(7): 0.0; T(8): 0.0; T(16): 50.0; T(19): 50.0	83.0222	23.87			3059.33	0.7685			0.593703			1.36595			1.14714
IVQNSQSEPQEPSSP	F2DJ68	N-Term(iTRAQ4plex); S14(Phospho)	S(5): 0.0; S(7): 0.0; S(13): 0.0; S(14): 100.0	313.329	71.78	66.08	63.84	1850.83	0.861855	0.888357	0.925902	1.0326	0.954988	0.988649	1.0053	1.08116	1.08484	1.02146	1.05018	1.05601
ALVFSSSFSK	M7YGS7	N-Term(iTRAQ4plex); S7(Phospho); K10(iTRAQ4plex)	S(5): 0.0; S(6): 1.6; S(7): 98.3; S(9): 0.0	140.776	40.97	48.37	29.3	1440.74	1.21066	0.846593	1.03591	0.700583	0.958453	0.926092	1.03329	1.10652	1.16437	1.06018	1.04334	0.940627
VAAASSSGGAASR	A0A077RVJ6	N-Term(iTRAQ4plex); S12(Phospho)	S(5): 0.0; S(6): 0.0; S(7): 0.0; S(12): 100.0	127.66		20.27		1315.61		1.06283			1.18933			0.931879			0.868344
IPQPSSGQESPTGK	M8ABS4	N-Term(iTRAQ4plex); S10(Phospho); K14(iTRAQ4plex)	S(5): 0.0; S(6): 0.0; S(10): 100.0; T(12): 0.0	384.577	39.2	45.87	61.3	1780.87	1.19507	1.18065	1.19043	1.10068	1.0482	1.18249	0.962822	0.964425	0.883477	0.83855	0.895318	0.77842
ENPESFEDDVADDKDVDDDDDESGDDVVDPDK	M7YET6	N-Term(iTRAQ4plex); K14(iTRAQ4plex); S23(Phospho); K32(iTRAQ4plex)	S(5): 0.0; S(23): 100.0	336.915		61.97	34.87	4067.64		0.931953	0.830397		1.10926	1.07689		0.953174	0.859629		1.02867	1.23786
AAEASADADEDAEAEQPSSPSVK	M8BQX5	N-Term(iTRAQ4plex); S19(Phospho); K23(iTRAQ4plex)	S(5): 0.0; S(18): 0.0; S(19): 99.9; S(21): 0.0	319.031	60.74	96.68	67.04	2643.15	1.26052	1.07304	0.800828	0.573197	0.690673	1.03048	0.936474	0.906011	1.01246	1.2332	1.03049	1.18222
DAAASAPEAEAGDASETR	M7ZGF0	N-Term(iTRAQ4plex); T17(Phospho)	S(5): 0.0; S(15): 50.0; T(17): 50.0	169.342	32.07	48.93	34.4	1942.82	0.922342	0.684324	0.935247		1.20827	0.806374	1.35155	1.07149	1.31666	1.52516	0.962583	1.0377
KNEDSIEDVDSPR	M8CA42;A0A077RQ44	N-Term(iTRAQ4plex); K1(iTRAQ4plex); S11(Phospho)	S(5): 0.0; S(11): 100.0	296.809	52.86	43.99	47.35	1871.87	1.00254	1.07192	0.980145	1.00144	0.920494	0.984771	0.987185	1.05939	1.03026	0.928958	0.975151	0.982569
GEGMSAVADSGESR	M8AEM4	N-Term(iTRAQ4plex); S13(Phospho)	S(5): 0.0; S(10): 50.0; S(13): 50.0	137.765	22.88	30.73		1576.65	1.0733	1.20359		0.973325	0.96308		1.01154	1.02227		0.943502	0.95196
GMDSEEDGYEQQAVPSR	M8C2F8;M7ZCW0	N-Term(iTRAQ4plex); M2(Oxidation); S4(Phospho)	S(4): 99.9; Y(9): 0.1; S(16): 0.0	50.8306	14.86		14.78	2137.85	1.05447		0.645012	0.896655		0.714023	1.23616		0.851049	0.786258		1.73457
MDASATGAGAK	M7ZFV3	N-Term(Acetyl); S4(Phospho); K11(iTRAQ4plex)	S(4): 99.9; T(6): 0.1	111.27	9.31	14.59		1245.53	0.905946	0.971733		0.924018	0.779633		1.02309	1.01192		1.11607	1.08862
NENSHESTGESDEK	W5FVT5	N-Term(iTRAQ4plex); S4(Phospho); T8(Phospho); S11(Phospho); K14(iTRAQ4plex)	S(4): 99.9; S(7): 50.8; T(8): 50.8; S(11): 98.5	105.341			22.93	2090.73			1.06754			1.13169			0.912727			0.916586
NENSHESTGESDEK	W5FVT5	N-Term(iTRAQ4plex); S4(Phospho); T8(Phospho); K14(iTRAQ4plex)	S(4): 99.9; S(7): 50.0; T(8): 50.0; S(11): 0.1	70.8562			24.02	2010.76			0.632191			1.23042			0.498271			1.69116
GDGSPSRDGPDDQMFDSFR	T1M114	N-Term(iTRAQ4plex); S4(Phospho)	S(4): 99.9; S(6): 0.1; S(17): 0.0	225.995	21.48	26.51	24.7	2309.93	1.09869	0.994394	0.995375	0.843159	1.02511	1.02245	1.01607	0.891653	0.93529	0.994793	1.10342	0.959172
HPASPSSSSGTVATQ	M8CC43	N-Term(iTRAQ4plex); S4(Phospho)	S(4): 99.7; S(6): 0.1; S(7): 0.1; S(8): 0.1; S(9): 0.1; T(11): 0.0; T(14): 0.0	123.628	21.02	24.64	29.66	1637.73	0.952595	1.04962	0.631483	0.933226	0.862301	0.781086	1.06788	1.14449	1.4336	1.03476	0.89539	0.911656
GLVSYGDGSPDSAGK	M8C588	N-Term(iTRAQ4plex); S4(Phospho); S9(Phospho); S12(Phospho); K15(iTRAQ4plex)	S(4): 99.6; Y(5): 6.3; S(9): 94.1; S(12): 100.0	94.4575		21.32		1937.76		0.684544			0.966777			1.08872			1.19411
EGQSDTEDASPEQPK	R7W9X5	N-Term(iTRAQ4plex); S4(Phospho); K15(iTRAQ4plex)	S(4): 98.3; T(6): 1.7; S(10): 0.0	179.648	60.27	36.47		1985.86	0.994521	0.680994		1.12959	1.0205		0.887248	1.3231		0.975895	0.793491
NRLSENTEIQSAK	R7WA66	N-Term(iTRAQ4plex); S4(Phospho); K13(iTRAQ4plex)	S(4): 98.1; T(7): 1.9; S(11): 0.0	109.917	36.99		24.96	1857.93	1.27672		1.20769	0.987014		1.24941	0.947681		0.838519	0.80214		0.76928
MPESPSTPVAVDMR	M8C302	N-Term(iTRAQ4plex); S6(Phospho); T7(Phospho)	S(4): 97.8; S(6): 4.3; T(7): 97.8	206.558	41.77	60.22	60.57	1820.75	1.11281	1.14661	1.00069	0.875224	0.93935	0.957318	0.95794	1.0213	1.03395	1.03756	0.898524	0.992269
MDVSGTGAGAK	M8CK69	N-Term(Acetyl); S4(Phospho); K11(iTRAQ4plex)	S(4): 97.7; T(6): 2.3	103.097	16.99	51.85		1259.54	1.11644	1.13059		0.762771	1.05777		1.06189	1.05336		1.02878	0.871221
ENVSPTKESDEVEDNGEVPLK	M8D484	N-Term(iTRAQ4plex); S4(Phospho); K7(iTRAQ4plex); K21(iTRAQ4plex)	S(4): 96.9; T(6): 3.0; S(9): 0.1	159.175	28.9	16.73		2827.35	0.961262	0.91232		1.16863	1.09755		0.885819	0.985018		1.00972	1.0102
APASSATSNPATDQNQR	W5CVN6	N-Term(iTRAQ4plex); S4(Phospho); S8(Phospho)	S(4): 95.2; S(5): 2.5; T(7): 4.8; S(8): 97.5; T(12): 0.0	181.102	43.56	52.69	36.76	2019.83	0.920368	1.03679	0.848222	0.99404	1.07142	0.965689	1.18867	1.0959	1.10249	0.934627	0.959722	1.0489
HPASPSSSSGTVATQ	M8CC43	N-Term(iTRAQ4plex); S4(Phospho); S6(Phospho)	S(4): 93.8; S(6): 26.2; S(7): 26.2; S(8): 26.2; S(9): 26.2; T(11): 1.2; T(14): 0.1	54.4456		24.09		1717.7					0.947495			1.08327			1.77757
ADPSHSSPTAGDAILPPQASDAPEAPLPAAAADLDK	M8BSB6	N-Term(Acetyl); S4(Phospho); K36(iTRAQ4plex)	S(4): 89.8; S(6): 5.1; S(7): 5.1; T(9): 0.0; S(20): 0.0	140.858	21.34	38.9	25.19	3730.78	1.23008	1.02334	0.654122	0.852865	0.98358	1.01229	1.31593	1.79283	0.96853	1.16255	0.868195	1.30191
HPASPSSSSSTVATQ	A0A077S4P8	N-Term(iTRAQ4plex); S4(Phospho); S6(Phospho)	S(4): 89.8; S(6): 21.5; S(7): 21.5; S(8): 21.5; S(9): 21.5; S(10): 21.5; T(11): 1.4; T(14): 1.4	40.7757			20.36	1747.7
EHASIIATQLFDGHHGSGAAIYAK	M8AJI5	N-Term(Acetyl); T8(Phospho); S17(Phospho); K24(iTRAQ4plex)	S(4): 6.0; T(8): 97.0; S(17): 97.0; Y(22): 0.0	71.8235		12.28		2840.3					1.60729			1.13361			1.19615
AGDSTPEELANATQVQGDYMPIAR	F2DVU2	N-Term(iTRAQ4plex); T5(Phospho)	S(4): 50.0; T(5): 50.0; T(13): 0.1; Y(19): 0.0	116.896	40.85	35.95	21.24	2758.25	0.816522	0.865195	1.0084	0.652513	1.0299	0.80192	1.12507	1.23249	1.10237	1.3114	0.845335	1.04557
VHESPVLSPQR	A0A077S2G3	N-Term(iTRAQ4plex); S8(Phospho)	S(4): 50.0; S(8): 50.0	56.5531	28.77	34.59		1472.74	1.05689	1.10819		0.960647	0.950877		0.990427	0.985419		0.978415	0.960441
NNVSAGSPR	M8BUM2	N-Term(iTRAQ4plex); S7(Phospho)	S(4): 50.0; S(7): 50.0	110.709			21.59	1125.52			1.11687			1.16818			0.786895			0.995346
INISASPSSTR	M7YT59	N-Term(iTRAQ4plex); S6(Phospho)	S(4): 50.0; S(6): 50.0; S(8): 0.0; S(9): 0.0; T(10): 0.0	124.811		28.69	14.49	1356.67		0.820819	1.03392		0.994023	1.09332		1.14096	0.956483		1.00591	0.931724
LLDSLSDVNVESR	M8ATU2	N-Term(iTRAQ4plex); S6(Phospho)	S(4): 50.0; S(6): 50.0; S(12): 0.0	103.451	20.34	16.23	17.89	1670.81	0.858485	0.99584	0.981893	0.8198	0.812759	0.887879	1.14319	1.22688	1.02903	1.11679	0.910037	1.07691
GVDSSVPTSPSR	M8BUM2;M7ZZ93	N-Term(iTRAQ4plex); S5(Phospho); S9(Phospho)	S(4): 50.0; S(5): 50.0; T(8): 0.1; S(9): 96.5; S(11): 3.4	179.574	43.93	46.98	38.85	1492.62	0.997975	1.09645	1.00081	1.03667	1.06734	1.08823	0.899521	0.905198	0.905451	1.04716	0.98712	1.02377
EEVSSPLADEETLEK	M8CBD6;A0A080YUA1	N-Term(iTRAQ4plex); S5(Phospho); K15(iTRAQ4plex)	S(4): 50.0; S(5): 50.0; T(12): 0.0	141.437	46.61	34.98	40.36	2043.96	0.855437	0.944354	0.915798	0.899365	1.06968	1.13461	1.14695	0.953841	1.07282	0.970927	1.03871	0.948348
FVESSPLNSYASK	M7ZA85	N-Term(iTRAQ4plex); S5(Phospho); S9(Phospho); K13(iTRAQ4plex)	S(4): 50.0; S(5): 50.0; S(9): 50.0; Y(10): 50.0; S(12): 0.0	122.784	34.82	38.05	40.53	1876.84	0.997458	0.974254	0.978336	0.815098	0.687248	0.905541	1.0509	1.01327	1.01972	1.04846	1.25884	0.991453
FVESSPLNSYASK	M7ZA85	N-Term(iTRAQ4plex); S5(Phospho); K13(iTRAQ4plex)	S(4): 50.0; S(5): 50.0; S(9): 0.0; Y(10): 0.0; S(12): 0.0	108.995	21.74		22.06	1796.87	0.955691		0.797777	1.10563		1.18091	0.953563		1.11439	0.979855		0.894176
EGPSSGPSTPR	M7YEH3	N-Term(iTRAQ4plex); S4(Phospho); S5(Phospho)	S(4): 50.0; S(5): 50.0; S(8): 50.0; T(9): 50.0	95.8042		27.17	20.09	1375.54		1.34377	1.22005		1.04519	1.28412		0.841844	0.89847		0.835956	0.660725
EGGSSELPGDPDNEFSEADK	R7W4U1	N-Term(iTRAQ4plex); S5(Phospho); K20(iTRAQ4plex)	S(4): 50.0; S(5): 50.0; S(16): 0.0	91.0828			19.22	2448.04			1.26399			0.936131			0.942021			0.874975
VKPSSPAELEGLLDSAK	F2CYZ1	N-Term(iTRAQ4plex); K2(iTRAQ4plex); S5(Phospho); K17(iTRAQ4plex)	S(4): 50.0; S(5): 50.0; S(15): 0.0	202.678	69.59	55.56	58.34	2253.21	1.00221	1.17488	1.11133	0.921262	0.697161	1.12358	0.870164	1.02713	0.863525	1.10727	1.05673	1.03602
LINSSFADLQNPQLDLDGK	A0A0A6ZFX8	N-Term(iTRAQ4plex); S5(Phospho); K19(iTRAQ4plex)	S(4): 50.0; S(5): 50.0	293.217	35.53	26.5	69.76	2456.23	0.46399	0.630091	0.489266	0.277403	0.68419	0.726489	2.17507	1.51846	1.44935	0.822645	1.0621	1.14078
LEQSSPAR	R7WBV1	N-Term(iTRAQ4plex); S5(Phospho)	S(4): 50.0; S(5): 50.0	113.597	28.63	26.21		1111.53	0.818069	0.821153		0.817374	0.986304		1.26315	1.09298		1.02676	1.0618
AEQSSEQEAEINIPFGAR	M7Z4R5;R7W0M2	N-Term(iTRAQ4plex); S4(Phospho)	S(4): 50.0; S(5): 50.0	105.43	14.27	13.41		2200.01	1.28186	0.794906		0.618258	1.07453		1.13886	1.15511		0.92591	0.947906
LAVSLSSPGHGCGVSVATVLPTVSSAESAHLDALFGACPAVR	M8B6G7	N-Term(iTRAQ4plex); S6(Phospho); C12(Carbamidomethyl); C38(Carbamidomethyl)	S(4): 5.2; S(6): 58.4; S(7): 5.2; S(15): 5.2; T(18): 5.2; T(22): 5.2; S(24): 5.2; S(25): 5.2; S(28): 5.2	39.4898		8.22		4372.15		1.29902			1.22757			0.921652			0.654327
GLQSDSPSPPRAPSPPPSSAR	T1LUK6	N-Term(iTRAQ4plex); S6(Phospho); S8(Phospho); S14(Phospho)	S(4): 5.1; S(6): 95.2; S(8): 99.7; S(14): 100.0; S(18): 0.0; S(19): 0.0	174.051	18.97	15.04	24.66	2472.05	0.974332	0.818786	0.883242	0.932656	0.943497	0.826672	1.07469	1.01285	1.17174	1.0536	1.18951	1.06334
GGPSTPMLVSSPSLNPVYSPPPSVR	M7YIR6	N-Term(iTRAQ4plex); T5(Phospho); S10(Phospho)	S(4): 49.9; T(5): 49.9; S(10): 33.4; S(11): 33.4; S(13): 33.4; Y(18): 0.0; S(19): 0.0; S(23): 0.0	83.6602	21.51		15.15	2827.32	0.957605		0.891113	0.963874		0.972413	1.02993		1.08323	1.03127		1.02547
EEVSSPLADEQTLETAATEK	M7YL15	N-Term(iTRAQ4plex); T12(Phospho); K20(iTRAQ4plex)	S(4): 49.5; S(5): 49.5; T(12): 1.0; T(15): 0.0; T(18): 0.0	91.6708			10.75	2516.2			0.933623			0.828401			1.22519			0.953333
EPISPGSPSPASR	M7ZPW4	N-Term(iTRAQ4plex); S7(Phospho)	S(4): 49.2; S(7): 49.2; S(9): 1.5; S(12): 0.1	72.5882	22.74			1505.71	1.49291			0.864321			0.82625			0.869917
EGPSSGPSTPRGDAPHGAFGTEENSPGK	M7YEH3	N-Term(iTRAQ4plex); S8(Phospho); T9(Phospho); K28(iTRAQ4plex)	S(4): 48.6; S(5): 48.6; S(8): 48.6; T(9): 48.6; T(21): 5.8; S(25): 0.0	52.1798			25.17	3171.36			1.16902			1.10807			0.950556			0.802312
RPDSYHSYSQSPPYDFQYEDR	A0A077S491	N-Term(iTRAQ4plex); S7(Phospho); S9(Phospho); S11(Phospho)	S(4): 40.0; Y(5): 40.0; S(7): 40.0; Y(8): 40.0; S(9): 40.0; S(11): 100.0; Y(14): 0.0; Y(18): 0.0	113.564			18.68	3021.11			1.14617			1.61381			0.487517			0.900645
VHLSVVNSSPAAAECSGDNNTVNVPK	M7YPM1	N-Term(iTRAQ4plex); S9(Phospho); C15(Carbamidomethyl); S16(Phospho); K26(iTRAQ4plex)	S(4): 33.3; S(8): 33.3; S(9): 33.3; S(16): 95.6; T(21): 4.4	128.068	19.21	14.8	13.51	3114.42	0.396753	1.0283	1.01059	1.58533	1.02106	1.08229	1.10019	0.972487	0.934304	0.9205	0.989311	0.987406
GLASSGSR	M7Z916	N-Term(iTRAQ4plex); S7(Phospho)	S(4): 33.3; S(5): 33.3; S(7): 33.3	103.06	24.71		21.74	958.447	0.638258		0.657745	0.61762		0.640916	1.50817		1.46873	1.08875		1.09025
FNESSAEVVPSR	M7YPM1;M8BR44	N-Term(iTRAQ4plex); S5(Phospho)	S(4): 33.3; S(5): 33.3; S(11): 33.3	58.981			16.06	1545.71			1.16401			0.908006			0.898345			1.03948
AANSSSPSAGGDAPAPALPPVR	A0A077RV05	N-Term(Acetyl); S6(Phospho)	S(4): 32.8; S(5): 32.8; S(6): 32.8; S(8): 1.5	82.2064	32.41		23.5	2111.97
ALASGSGGDFSVMVIGSDFAVDAGAALLTSPADR	F2DFX1	N-Term(Acetyl); S6(Phospho); M13(Oxidation)	S(4): 31.9; S(6): 31.9; S(11): 0.5; S(17): 0.5; T(29): 3.3; S(30): 31.9	29.9764			5.34	3363.55
LVNSSFADLQKPQMELDGK	M7ZHJ0	N-Term(iTRAQ4plex); S5(Phospho); K11(iTRAQ4plex); K19(iTRAQ4plex)	S(4): 3.6; S(5): 96.4	221.761	12.7	21.64	34.71	2632.34	0.756293	0.839088	0.798799	0.974789	0.954293	1.17255	1.14778	1.16185	1.15848	1.06759	0.985018	0.785885
LFESIESEEASDESAEDVGANEGAPIGK	F2E093	N-Term(iTRAQ4plex); S14(Phospho); K28(iTRAQ4plex)	S(4): 25.0; S(7): 25.0; S(11): 25.0; S(14): 25.0	50.8202			26.46	3248.48			0.624373			1.05792			0.894962			1.40482
LCLSIDSDSE	M0VXE7	N-Term(iTRAQ4plex); C2(Carbamidomethyl); S7(Phospho); S9(Phospho)	S(4): 2.9; S(7): 97.1; S(9): 100.0	94.5474		23.82	36.92	1442.53		0.885968	1.12211		1.1119	1.04306		0.940281	0.976489		1.0597	0.990883
VVASPGQVSEDGDAK	M8CLJ9	N-Term(iTRAQ4plex); S9(Phospho); K15(iTRAQ4plex)	S(4): 2.7; S(9): 97.3	108.258	21.13		21.65	1826.88	1.01067		1.06577	1.01136		1.08793	0.921505		0.87836	1.0422		0.994752
GGPSSSGAAQSPSSASK	D4QFI1	N-Term(iTRAQ4plex); S6(Phospho); S11(Phospho); K17(iTRAQ4plex)	S(4): 2.7; S(5): 2.7; S(6): 94.5; S(11): 100.0; S(13): 0.0; S(14): 0.0; S(16): 0.0	216.033	53.04	89.56	46.09	1910.81	1.17681	1.26231	1.00528	1.00745	1.1427	0.940153	0.846099	0.804814	1.02234	0.878302	0.965962	0.985257
LFESIESEEASDESAEDVGANEGAPIGK	F2E093	N-Term(iTRAQ4plex); S7(Phospho); S11(Phospho); K28(iTRAQ4plex)	S(4): 2.6; S(7): 96.2; S(11): 50.6; S(14): 50.6	135.168	49.17	21.35	46.35	3328.45	0.735779	0.489651	1.05836	0.721881	1.49185	0.992052	1.32101	1.11622	1.04845	1.04561	0.812284	0.922321
LFESIQSEEASDESAEDVGANEGAPIGK	M8A7P4	N-Term(iTRAQ4plex); S14(Phospho); K28(iTRAQ4plex)	S(4): 2.6; S(7): 32.5; S(11): 32.5; S(14): 32.5	41.7392		17.21		3247.47		0.394397			0.714318			1.05013			1.67506
AQASPSGGWSGYPTSPAAYGSPK	M8AW67	N-Term(iTRAQ4plex); S15(Phospho); S21(Phospho); K23(iTRAQ4plex)	S(4): 2.2; S(6): 2.2; S(10): 2.2; Y(12): 45.6; T(14): 45.6; S(15): 2.2; Y(19): 4.7; S(21): 95.3	84.5634		28.27		2672.18		1.10778			1.01181			0.944808			0.960276
VDFSGCGSPTGLDAR	M7ZPZ2	N-Term(iTRAQ4plex); C6(Carbamidomethyl); S8(Phospho)	S(4): 2.1; S(8): 95.8; T(10): 2.1	118.178	16.21	22.33	22.19	1762.76	1.16457	0.996919	1.06719	0.68934	0.96805	0.922907	1.03821	1.0099	1.00072	1.07368	1.01545	1.00222
GMDSEEDGYEQQAVPSR	M8C2F8;M7ZCW0	N-Term(iTRAQ4plex); S4(Phospho)	S(4): 100.0; Y(9): 0.0; S(16): 0.0	294.951	37.41	51.09	71.73	2121.86	0.647291	1.20522	0.956273	0.979179	0.866435	0.966575	1.10316	0.914342	1.00171	1.10047	1.03528	1.0234
LAVSFYGVVLVAALV	M7YVN4	N-Term(iTRAQ4plex); S4(Phospho); Y6(Phospho)	S(4): 100.0; Y(6): 100.0	64.0477			17.59	1824.94			0.931407			0.902213			1.07988			1.05361
GDDSDGEAEEYLFK	M7Z0M8	N-Term(Acetyl); S4(Phospho); K14(iTRAQ4plex)	S(4): 100.0; Y(11): 0.0	132.096		38.99	52.15	1840.73		0.868926	0.982736		0.941017	1.09988		1.1325	0.946355		0.989287	1.07441
RMDSVAETMPDALR	M8BFW4	N-Term(iTRAQ4plex); S4(Phospho)	S(4): 100.0; T(8): 0.0	216.377	54.44	50.16	19.2	1815.83	2.49647	1.19434	0.963147	2.17394	1.63803	1.22187	1.60432	0.588489	0.901349		0.758323	0.945984
GLLSPVNTNR	M8AQ26	N-Term(iTRAQ4plex); S4(Phospho)	S(4): 100.0; T(8): 0.0	115.454	22.92	22.91	14.28	1294.66	1.09044	1.16954	1.13118	1.08549	1.26936	0.909336	0.822836	0.86197	1.01294	1.03467	0.789361	0.940085
RAPSGGADAIGQMFQGPELWTK	F8RP11	N-Term(iTRAQ4plex); S4(Phospho); K22(iTRAQ4plex)	S(4): 100.0; T(21): 0.0	261.064	44.79	45.3	56.71	2685.31	0.866673	1.03138	1.43832	1.25493	0.908518	0.768063	1.21384	1.08329	1.14234	0.539493	1.04724	0.835888
RAPSGGADAIGQMFQGPELWTK	F8RP11	N-Term(iTRAQ4plex); S4(Phospho); M13(Oxidation); K22(iTRAQ4plex)	S(4): 100.0; T(21): 0.0	109.343	39.03	27.33		2701.31	1.03062	1.01085		0.787072	1.05018		1.35481	0.996802		0.628515	0.954968
ELESDDENEGTEHNK	N1QY78	N-Term(iTRAQ4plex); S4(Phospho); K15(iTRAQ4plex)	S(4): 100.0; T(11): 0.0	180.87	16.49	14.45	14.64	2113.88	1.17084	0.891886	0.951886	0.800476	0.985038	0.811451	1.11041	1.05251	1.21019	0.899385	1.04688	0.968211
GQESNIQHSLSCNAR	M8CX86	N-Term(iTRAQ4plex); S4(Phospho); S9(Phospho); S11(Phospho); C12(Carbamidomethyl)	S(4): 100.0; S(9): 100.0; S(11): 100.0	166.601	42.44	39.12	48.52	2084.78	1.1341	1.00498	0.870227	0.948465	1.03811	1.05102	0.898438	1.0668	0.967878	1.01493	0.916627	1.15685
VVASPGQVSEDGDAK	M8CLJ9	N-Term(iTRAQ4plex); S4(Phospho); S9(Phospho); K15(iTRAQ4plex)	S(4): 100.0; S(9): 100.0	250.752	62.89	62.79	43.22	1906.85	1.05163	1.1157	0.968692	1.20093	1.02011	0.913057	0.880949	0.8552	1.04802	0.905157	0.953931	0.962332
IVQSDDDSEDEKPLASR	M7Y885;R7WCB2	N-Term(iTRAQ4plex); S4(Phospho); S8(Phospho); K12(iTRAQ4plex)	S(4): 100.0; S(8): 100.0; S(16): 0.0	387.743	67.33	76.94	83.15	2352.03	1.00103	1.01993	0.976614	0.961587	0.981368	0.980037	0.957509	0.955346	0.991695	1.04881	1.02994	1.04762
AAASPPPSPPHPK	M7ZNB9	N-Term(Acetyl); S4(Phospho); S8(Phospho); K13(iTRAQ4plex)	S(4): 100.0; S(8): 100.0	454.767	70.8	69.38	57.53	1599.71	1.03303	1.08055	0.901763	1.00645	1.10282	0.930513	0.965554	0.969535	1.05827	0.931537	0.935941	1.14473
EVDSDEDSPPR	M8C2F8;M7ZCW0	N-Term(iTRAQ4plex); S4(Phospho); S8(Phospho)	S(4): 100.0; S(8): 100.0	340.781	59.78	67.45	58.5	1549.56	0.974924	0.986708	1.01582	0.924027	0.94885	0.919917	1.05968	0.998713	1.00139	0.979864	0.93674	1.04361
VHESPVLSPQR	A0A077S2G3	N-Term(iTRAQ4plex); S4(Phospho); S8(Phospho)	S(4): 100.0; S(8): 100.0	340.309	40.74	42.04	43.73	1552.7	0.983438	0.905977	0.942047	0.951358	0.952932	0.973515	1.08977	1.06118	1.07584	0.960962	1.00829	0.975683
AAASPAGSGGGGGAAK	M7ZGV1	N-Term(iTRAQ4plex); S4(Phospho); S8(Phospho); K16(iTRAQ4plex)	S(4): 100.0; S(8): 100.0	209.076	27.45	52.21		1634.72	0.836381	0.847732		0.908927	0.848791		0.984787	0.9825		1.23571	1.26289
QGDSPDDSPVK	M8B9U9	N-Term(iTRAQ4plex); S4(Phospho); S8(Phospho); K11(iTRAQ4plex)	S(4): 100.0; S(8): 100.0	139.124		21.55	34.05	1592.65		1.00129	0.895815		1.21607	1.08974		0.769729	1.02086		1.06638	0.988773
EVDSDEDSPPRK	M8C2F8;M7ZCW0	N-Term(iTRAQ4plex); S4(Phospho); S8(Phospho); K12(iTRAQ4plex)	S(4): 100.0; S(8): 100.0	154.778			31.79	1821.75			0.994047			0.93255			0.918525			1.1034
QGDSPDDSR	M0XMX4	N-Term(iTRAQ4plex); S4(Phospho)	S(4): 100.0; S(8): 0.0	160.823	23.95	33.58	21.56	1200.46	1.124	0.906118	1.08375	0.760202	1.11783	0.840864	0.961808	1.10982	0.998762	1.12423	0.832083	1.05032
EPISPGSPSPASR	M7ZPW4	N-Term(iTRAQ4plex); S4(Phospho); S7(Phospho)	S(4): 100.0; S(7): 99.9; S(9): 0.1; S(12): 0.0	114.295		10.86		1585.68		1.20593			0.855642			0.963819			0.985042
ALGSFRSSR	N1QSF0	N-Term(iTRAQ4plex); S4(Phospho); S7(Phospho)	S(4): 100.0; S(7): 99.9; S(8): 0.1	206.625	28.34			1284.56	1.24799			0.693434			1.02341			1.01429
ALGSFRSTGAATAR	M7ZT14	N-Term(iTRAQ4plex); S4(Phospho); S7(Phospho)	S(4): 100.0; S(7): 95.9; T(8): 2.0; T(12): 2.0	227.516	49.86	55.45	44.35	1669.76	0.860388	0.905236	0.873071	0.674265	0.686443	0.720478	1.53168	1.50886	1.39391	0.826008	0.770623	0.887887
EPISPGSPSPASK	A0A077RT44	N-Term(iTRAQ4plex); S4(Phospho); S7(Phospho); K13(iTRAQ4plex)	S(4): 100.0; S(7): 100.0; S(9): 0.0; S(12): 0.0	400.588	34.4	43.94	48.94	1701.77	1.13112	1.28261	1.19573	0.83501	0.911126	0.908106	0.928684	0.911814	0.906391	1.10576	1.02069	1.02985
DEASGESAAGSK	M7ZB98	N-Term(iTRAQ4plex); S4(Phospho); S7(Phospho); K12(iTRAQ4plex)	S(4): 100.0; S(7): 100.0; S(11): 0.0	176.398	11.1	36.41		1556.61	0.883884	1.09739		1.12462	1.22318		0.98792	0.751476		1.00495	0.99116
GDKSDDSDDDKPLALR	M7Y885	N-Term(iTRAQ4plex); K3(iTRAQ4plex); S4(Phospho); S7(Phospho); K11(iTRAQ4plex)	S(4): 100.0; S(7): 100.0	209.387	16.11	15.35		2339.05	1.00035	0.910042		0.926555	1.1277		1.04058	0.776766		1.03488	1.20486
KGASDSDTDVDIGR	R7WCN4	K1(iTRAQ4plex); N-Term(iTRAQ4plex); S4(Phospho); S6(Phospho)	S(4): 100.0; S(6): 97.9; T(8): 2.1	225.795	46.2	46.85	52.75	1883.81	0.820665	1.05314	0.946416	1.07436	1.12637	1.10381	0.962063	0.973718	0.906349	1.01357	0.884757	0.998912
GQLSFSSR	M8BGD0	N-Term(iTRAQ4plex); S4(Phospho); S7(Phospho)	S(4): 100.0; S(6): 2.8; S(7): 97.2	138.475			33.27	1185.48			1.11921			0.94472			0.938803			0.984615
KGASDSDTDVDIGR	R7WCN4	K1(iTRAQ4plex); N-Term(iTRAQ4plex); S4(Phospho); S6(Phospho); T8(Phospho)	S(4): 100.0; S(6): 100.0; T(8): 100.0	182.731		20.13	44.67	1963.77		0.921641	0.898849		0.923401	0.972433		0.909679	1.01928		1.22065	1.04922
LLESPSGSAYAS	D7NXU0	N-Term(iTRAQ4plex); S4(Phospho); S6(Phospho)	S(4): 100.0; S(6): 100.0; S(8): 0.0; Y(10): 0.0; S(12): 0.0	296.025	58.4	46.61	51.13	1485.6	1.11088	1.12897	1.00395	1.03841	0.974642	1.06802	0.825475	1.0101	0.918109	0.954652	0.998002	0.953187
DGNSDSDIDEFGSMDVTK	N1R1R0	N-Term(iTRAQ4plex); S4(Phospho); S6(Phospho); K18(iTRAQ4plex)	S(4): 100.0; S(6): 100.0; S(13): 0.0; T(17): 0.0	131.946		19.1	41.15	2379.91		0.853855	0.850754		0.923646	1.17763		1.21243	0.763779		0.960741	1.24086
HAGSDSEEEGPVR	M7Z3N4	N-Term(iTRAQ4plex); S4(Phospho); S6(Phospho)	S(4): 100.0; S(6): 100.0	263.902	53.86	57.47	58.02	1673.63	0.3003	0.289721	0.408673	0.794792	0.643637	1.07249	1.2385	1.20845	1.24976	1.56436	1.63618	1.2386
DRQSGSDADVGK	M0XMX4;M8B9U9	N-Term(iTRAQ4plex); S4(Phospho); S6(Phospho); K12(iTRAQ4plex)	S(4): 100.0; S(6): 100.0	236.312	37.94	35.71		1682.7	0.848688	0.800894		1.05204	1.15308		1.06485	1.04855		0.980473	1.00784
RAWSESDDEEPVQR	M8BNJ5	N-Term(iTRAQ4plex); S4(Phospho); S6(Phospho)	S(4): 100.0; S(6): 100.0	270.107	30.84	43.87	33.65	2007.79	0.809353	0.882878	0.891346	0.873254	0.979199	0.860657	1.06705	1.01947	1.13985	1.19485	1.09038	1.05162
RAASKSPPLPPPPPFPPK	W5I0E2	N-Term(iTRAQ4plex); S4(Phospho); K5(iTRAQ4plex); S6(Phospho); K18(iTRAQ4plex)	S(4): 100.0; S(6): 100.0	165.646	27.48	23.09	37.88	2473.31	1.00911	1.07045	1.00465	1.06262	1.063	1.05461	0.854278	0.897031	1.02371	0.953172	0.958271	0.896483
GRGSASPPR	M7YUL5	N-Term(iTRAQ4plex); S4(Phospho); S6(Phospho)	S(4): 100.0; S(6): 100.0	76.5111			28.9	1188.51						1.66834						2.44362
LLESPSGSAYAS	D7NXU0	N-Term(iTRAQ4plex); S4(Phospho)	S(4): 100.0; S(6): 0.0; S(8): 0.0; Y(10): 0.0; S(12): 0.0	230.551	70.61	74.18	57.13	1405.64	1.06071	1.08461	1.2039	1.00095	1.0357	1.1308	0.96418	0.977574	0.934888	0.985719	0.944625	0.856313
NENSDSESSNPANR	N1R503	N-Term(iTRAQ4plex); S4(Phospho)	S(4): 100.0; S(6): 0.0; S(8): 0.0; S(9): 0.0	122.705			19.61	1744.69			1.07592			1.29555			0.583455			1.05881
GQLSFSSR	M8BGD0	N-Term(iTRAQ4plex); S4(Phospho)	S(4): 100.0; S(6): 0.0; S(7): 0.0	123.9			13.78	1105.52			1.05871			1.09757			0.875878			0.995566
GDGSPSRDGPDNQMFDSFR	N1QQA7	N-Term(iTRAQ4plex); S4(Phospho)	S(4): 100.0; S(6): 0.0; S(17): 0.0	121.596		8.48		2308.94		1.20236			0.782519			1.20072			0.799796
IWVSPSER	M7ZF60	N-Term(iTRAQ4plex); S4(Phospho)	S(4): 100.0; S(6): 0.0	117.208		20.83	22.44	1197.58		0.917714	0.922181		1.17157	0.972701		0.918206	1.01451		1.01603	1.07375
ARESSPEIDDELFNEVYGK	F2EEV1	N-Term(Acetyl); S4(Phospho); S5(Phospho); K19(iTRAQ4plex)	S(4): 100.0; S(5): 100.0; Y(17): 0.0	160.223			46.58	2544.08			0.723113			0.612485			1.02795			1.48159
VAESSDEEEEEEEPVSAK	M8BX21	N-Term(iTRAQ4plex); S4(Phospho); S5(Phospho); K18(iTRAQ4plex)	S(4): 100.0; S(5): 100.0; S(16): 0.0	522.786	110.7	108.33	111.75	2440.98	0.983603	0.980199	1.05578	0.895826	0.915931	0.863201	1.05175	1.03464	1.03091	1.03092	1.02466	1.04207
VPESSDEEEEEEEPVSAK	A0A077RU82	N-Term(iTRAQ4plex); S4(Phospho); S5(Phospho); K18(iTRAQ4plex)	S(4): 100.0; S(5): 100.0; S(16): 0.0	314.814	37.11	37.5	62.64	2467	0.913047	0.997223	0.800603	0.925322	0.950621	0.952841	1.09896	0.971995	1.02688	0.983991	1.02979	1.11869
FNESSAEVVPSR	M7YPM1;M8BR44	N-Term(iTRAQ4plex); S4(Phospho); S5(Phospho)	S(4): 100.0; S(5): 100.0; S(11): 0.0	156.743			24.13	1625.67			0.80726			1.15665			1.15317			0.863284
MEVSSDEGQVGK	M7ZQ56	N-Term(iTRAQ4plex); S4(Phospho); S5(Phospho); K12(iTRAQ4plex)	S(4): 100.0; S(5): 100.0	98.0653		19.27	18.49	1713.7		0.811108	1.0699		1.14433	0.876949		1.02226	1.06984		1.01704	0.94284
EAESSNEVPR	M7YY71	N-Term(iTRAQ4plex); S4(Phospho); S5(Phospho)	S(4): 100.0; S(5): 100.0	144.407		33.29		1421.54		1.04407			0.841977			1.03214			1.05778
DGMSPGDVDLSKPTSPEEAPK	M8BZP2	N-Term(iTRAQ4plex); S4(Phospho); K12(iTRAQ4plex); S15(Phospho); K21(iTRAQ4plex)	S(4): 100.0; S(11): 0.0; T(14): 4.6; S(15): 95.4	151.496		27.3		2749.24		0.98			0.865503			0.93138			1.19652
ECVSPEPEQVSSK	M7YYT0	N-Term(iTRAQ4plex); C2(Carbamidomethyl); S4(Phospho); K13(iTRAQ4plex)	S(4): 100.0; S(11): 0.0; S(12): 0.0	154.764	32.87	22.25		1843.84	1.06891	1.10364		1.06942	1.15137		0.848697	0.989455		1.01589	0.948898
GGDSWDEPFPSSAAAAAAGAGGR	A0A077RVJ6	N-Term(iTRAQ4plex); S4(Phospho)	S(4): 100.0; S(11): 0.0; S(12): 0.0	228.416	26.42	62.95	39.53	2329	0.858488	0.98385	1.10596	1.2692	1.03026	1.23195	0.821114	0.963003	0.745709	1.00205	0.982506	1.12028
AAASDEEEEDEEGEGLPLPR	M7ZUW9	N-Term(iTRAQ4plex); S4(Phospho)	S(4): 100.0	316.376	80.56	81.82	48.06	2367	0.92447	0.928245	1.14753	1.00003	0.989092	0.782328	0.99479	0.940688	1.06642	0.96454	1.14093	1.01692
LHGSENGEDDDDDDAVNAWNLR	M7YHX8	N-Term(iTRAQ4plex); S4(Phospho)	S(4): 100.0	264.038	79.45	61.83		2681.07	0.942372	0.998638		1.0838	1.16462		1.03994	1.00894		0.933808	0.845813
AAASDEEEEDEEEEDAGLPAPR	M8CM45	N-Term(iTRAQ4plex); S4(Phospho)	S(4): 100.0	197.035	61.66	13.68	48.17	2583.04	0.982035	1.01601	1.18157	1.07527	0.536747	0.790294	0.887738	1.26662	0.945064	0.998889	1.08127	1.04792
VFDSPEGEK	M7ZYV8;M8AQZ4;W5FLA4	N-Term(iTRAQ4plex); S4(Phospho); K9(iTRAQ4plex)	S(4): 100.0	131.912	34.84	37.6		1375.64	0.862853	0.959652		1.08643	1.0906		1.04754	0.963175		0.957431	0.956418
DDFSFGNR	M0Y1A1	N-Term(iTRAQ4plex); S4(Phospho)	S(4): 100.0	198.18		22.41	31.93	1181.48		1.0081	0.97739		1.05029	0.952979		0.756274	0.923145		1.20772	1.12377
IMASEDENEDAEAPVIQK	M0XJF8	N-Term(iTRAQ4plex); S4(Phospho); K18(iTRAQ4plex)	S(4): 100.0	172.161		17.47	30.49	2357.07		1.29977	1.29938		1.13514	1.10391		0.711744	0.74744		0.937957	0.914229
EAPSEDAAK	M7ZYV8	N-Term(iTRAQ4plex); S4(Phospho); K9(iTRAQ4plex)	S(4): 100.0	106.686	26.7			1285.59	0.718607			0.965162			1.11602			1.1444
FNNSDDE	M8CBB3	N-Term(iTRAQ4plex); S4(Phospho)	S(4): 100.0	95.5559			25.94	1064.37			0.893301			0.630131			1.26812			1.11474
NMASDMNEELDR	M7ZQV7	N-Term(iTRAQ4plex); S4(Phospho)	S(4): 100.0	146.046		16.34		1648.65		0.866487			0.782166			1.20007			1.07667
QNRSECEPPAPR	M8BL71	N-Term(iTRAQ4plex); S4(Phospho); C6(Carbamidomethyl)	S(4): 100.0	79.3854			24.09	1664.72			0.627705			0.838153			1.49122			0.900106
LLLSPTSK	M8A3G2	N-Term(iTRAQ4plex); T6(Phospho); K8(iTRAQ4plex)	S(4): 1.7; T(6): 96.7; S(7): 1.7	162.014			32.98	1226.7			0.921672			0.897268			1.06835			1.07319
AGGSSSPSPASALIQVR	R7W7P3	N-Term(iTRAQ4plex); S6(Phospho)	S(4): 1.6; S(5): 49.2; S(6): 49.2; S(8): 0.1; S(11): 0.1	71.4867		10.59		1808.9		0.932614			1.08683			0.945344			0.99214
MAESAAAVADALATLTIMDTLQHTLK	M7YQN4	M1(Oxidation); N-Term(iTRAQ4plex); M18(Oxidation); T20(Phospho); K26(iTRAQ4plex)	S(4): 0.8; T(14): 7.2; T(16): 7.2; T(20): 77.7; T(24): 7.2	38.6942	18.73			3086.54	0.447422			1.46504			0.971179			1.11357
VVASSVESSSDAGR	M8BX21;A0A077RU82	N-Term(iTRAQ4plex); S8(Phospho); S9(Phospho); S10(Phospho)	S(4): 0.8; S(5): 9.6; S(8): 95.0; S(9): 95.0; S(10): 99.7	121.799		15.42		1734.65		0.790545			0.904876			1.07883			1.16697
LFESIQSEEASDESAEDVGANEGTPIGK	N1QQC9	N-Term(iTRAQ4plex); T24(Phospho); K28(iTRAQ4plex)	S(4): 0.7; S(7): 0.7; S(11): 32.8; S(14): 32.8; T(24): 32.8	55.6183	10.44			3277.49	1.17728			1.04705			0.831218			0.983308
EEPSTDGSPESDKSTDK	M8A5V7	N-Term(iTRAQ4plex); S8(Phospho); K13(iTRAQ4plex); K17(iTRAQ4plex)	S(4): 0.1; T(5): 0.1; S(8): 99.6; S(11): 0.1; S(14): 0.0; T(15): 0.0	113.037		21.09	12.96	2321.05		1.05545	0.846864		0.831769	1.07297		0.970135	1.13184		1.12122	0.923897
VRPSTPVDLSPLPSPTK	M0UN78	N-Term(iTRAQ4plex); S10(Phospho); S14(Phospho); K17(iTRAQ4plex)	S(4): 0.1; T(5): 0.1; S(10): 99.7; S(14): 99.9; T(16): 0.1	99.4313	13.35	19.05		2239.14	1.39833	1.00365		0.661495	0.626816		1.44428	1.05029		0.995241	1.11254
INISASPSSTR	M7YT59	N-Term(iTRAQ4plex); S6(Phospho); S9(Phospho)	S(4): 0.1; S(6): 99.9; S(8): 1.3; S(9): 49.4; T(10): 49.4	188.769	35.28	41.92	28.26	1436.63	1.13635	1.29827	1.12354	0.967267	0.760931	0.91977	0.881996	1.01481	0.972537	1.01139	0.918325	1.04126
QFISNFVGMSPVR	M7YQM0	N-Term(iTRAQ4plex); M9(Oxidation); S10(Phospho)	S(4): 0.1; S(10): 99.9	91.9429	24.88	16.67	9.79	1721.82	1.22667	0.909312	0.888825	0.959973	1.19242	1.12268	0.893598	0.777019	1.11923	0.947581	1.1533	0.856445
VEASGAYSNK	M8BY61	N-Term(iTRAQ4plex); S8(Phospho); K10(iTRAQ4plex)	S(4): 0.0; Y(7): 1.4; S(8): 98.6	187.485	41.19	33.24		1393.66	0.806954	0.641128		0.73093	0.662205		1.68711	1.76451		0.66043	0.762889
VAASGAYSNK	M7ZEF9	N-Term(iTRAQ4plex); S8(Phospho); K10(iTRAQ4plex)	S(4): 0.0; Y(7): 1.4; S(8): 98.6	213.161	36.14	28.76		1335.66	0.767149	0.581969		0.606311	0.500789		1.71284	1.88752		0.743472	0.819797
GLVSYGDGSPDSAGK	M8C588	N-Term(iTRAQ4plex); S9(Phospho); S12(Phospho); K15(iTRAQ4plex)	S(4): 0.0; Y(5): 0.0; S(9): 100.0; S(12): 100.0	388.911	86.19	86.01	93.76	1857.79	0.979025	0.960532	1.005	0.918354	0.924227	0.984539	1.08901	1.02895	0.99282	1.03851	1.01982	1.03907
GLVSYGDGSPDSAGK	M8C588	N-Term(iTRAQ4plex); S9(Phospho); K15(iTRAQ4plex)	S(4): 0.0; Y(5): 0.0; S(9): 100.0; S(12): 0.0	221.451	39.27	44.07	48.99	1777.82	0.909984	0.931382	0.967715	1.02577	1.02652	1.07531	1.04396	1.07251	1.01946	1.03112	1.02343	0.921087
MMESYAASPK	M8ARI7;F2CUS7	N-Term(Acetyl); S8(Phospho); K10(iTRAQ4plex)	S(4): 0.0; Y(5): 0.0; S(8): 100.0	84.29		24.96		1380.57		0.862417			0.983247			0.961468			1.16737
DDGSYLSSPSSR	M7YYG1	N-Term(iTRAQ4plex); S10(Phospho)	S(4): 0.0; Y(5): 0.0; S(7): 0.6; S(8): 0.6; S(10): 49.4; S(11): 49.4	240.666	30.99	44.76	56.57	1494.63	1.03999	0.931173	0.996544	1.01708	1.07552	1.21107	0.942255	0.927301	0.961045	0.919244	1.01394	0.901059
IGPSLGETHVSTAVK	M7ZBV0	N-Term(iTRAQ4plex); S11(Phospho); T12(Phospho); K15(iTRAQ4plex)	S(4): 0.0; T(8): 0.1; S(11): 100.0; T(12): 100.0	63.8595			9.52	1943.95			1.27398			1.18092			0.795483			0.816608
NQFSLEDTDSTANVDEVGSPEK	M8A7P4	N-Term(iTRAQ4plex); S19(Phospho); K22(iTRAQ4plex)	S(4): 0.0; T(8): 0.0; S(10): 0.0; T(11): 0.0; S(19): 100.0	211.669	63.38	47.01	18.39	2750.24	1.0606	0.933937	1.09941	1.20939	1.07222	0.594644	0.94811	0.987531	1.04484	0.82466	1.00081	1.20741
WFASVPTSTQPNR	M8BYX0	N-Term(iTRAQ4plex); S8(Phospho)	S(4): 0.0; T(7): 33.3; S(8): 33.3; T(9): 33.3	226.194	39.93	33.88	34.44	1714.81	1.06801	1.13571	1.12743	1.28582	1.27965	1.28809	0.802999	0.83613	0.876887	0.809446	0.792197	0.777429
EEPSTDGSPESDK	M8A5V7	N-Term(iTRAQ4plex); S8(Phospho); K13(iTRAQ4plex)	S(4): 0.0; T(5): 0.0; S(8): 100.0; S(11): 0.0	397.273	78.53	81.86	73.89	1745.74	0.854736	0.903888	0.918654	1.10327	1.05116	1.07726	1.01278	1.01536	0.970653	0.973105	1.05776	1.04775
DPMSTAVDIGEHSFNEDSDDDEEVDK	M8CE51	N-Term(iTRAQ4plex); S18(Phospho); K26(iTRAQ4plex)	S(4): 0.0; T(5): 0.0; S(13): 2.1; S(18): 97.9	242.719	33.13	51.29	52.63	3264.34	1.06144	1.08773	0.92446	0.838284	0.593873	0.877559	0.819773	0.921718	0.948044	1.23144	1.27167	1.18266
VVPSTGMAANSPPSR	M8BGW7	N-Term(iTRAQ4plex); S11(Phospho)	S(4): 0.0; T(5): 0.0; S(11): 50.0; S(14): 50.0	140.764	22.06	23.22	13.34	1694.81	1.236	0.942202	0.752241	0.704751	1.05586	1.06059	1.03225	1.06319	0.849141	0.985523	0.934386	1.33714
VVPSTGMAANSPPSR	M8BGW7	N-Term(iTRAQ4plex); M7(Oxidation); S11(Phospho)	S(4): 0.0; T(5): 0.0; S(11): 0.0; S(14): 100.0	136.526		27.98	19.09	1710.8		0.790243	0.799192		1.06902	0.825044		1.05943	1.24595		1.03774	1.05563
QAGSGGVWGWLVGTPPDDDDSESS	M7ZP22	N-Term(iTRAQ4plex); S24(Phospho)	S(4): 0.0; T(14): 0.0; S(21): 33.3; S(23): 33.3; S(24): 33.3	83.2039	21.22			2643.11
DLGSMVPLSPTTAVDR	M8CEN1	N-Term(iTRAQ4plex); S9(Phospho)	S(4): 0.0; S(9): 94.5; T(11): 2.7; T(12): 2.7	96.2198	21.7	24.04		1882.91	0.415161	1.12181		0.966859	0.73479		1.23752	1.27345		1.27511	0.828474
IVESKPEFSTDEEQSPK	M8B436;M7ZLF7	N-Term(iTRAQ4plex); K5(iTRAQ4plex); S9(Phospho); T10(Phospho); K17(iTRAQ4plex)	S(4): 0.0; S(9): 100.0; T(10): 99.9; S(15): 0.1	165.261		10.78	33	2542.17		1.65786	1.51325		1.37302	1.4817		0.542096	0.568098		0.638355	0.759214
GQESNIQHSLSCNAR	M8CX86	N-Term(iTRAQ4plex); S9(Phospho); S11(Phospho); C12(Carbamidomethyl)	S(4): 0.0; S(9): 100.0; S(11): 100.0	173.946	18.23	37.64	17.22	2004.82	0.997605	1.04891	1.31582	1.32795	1.22498	0.6422	0.911589	0.922167	0.855721	0.802826	0.922648	1.10323
NPASEAEASGVAEASNAGRTTPSDDSLASPVWRR	N1QPI8	N-Term(iTRAQ4plex); S26(Phospho)	S(4): 0.0; S(9): 0.0; S(15): 3.1; T(20): 0.2; T(21): 0.2; S(23): 3.1; S(26): 46.7; S(29): 46.7	108.534	10.21		3.68	3680.7	1.07168		0.792359	0.885634		1.14966	0.98005		0.921777	1.04972		1.14176
HVPSFEDSSEVSNQDDGEQR	M8APM4	N-Term(iTRAQ4plex); S8(Phospho); S12(Phospho)	S(4): 0.0; S(8): 50.0; S(9): 50.0; S(12): 100.0	143.171	31.01	34.8	30.29	2565.99	0.976984	0.84877	0.927021	0.983002	0.895385	0.858509	0.840986	1.0691	1.24817	1.17863	1.10339	1.01636
LIESPAPSIISR	M8C5Z2	N-Term(iTRAQ4plex); S11(Phospho)	S(4): 0.0; S(8): 50.0; S(11): 50.0	129.656	28.08			1506.81	1.25292			1.14396			0.794531			0.876355
LELSAVPSSYYSGQLDPDK	W5AUS0	N-Term(iTRAQ4plex); Y10(Phospho); K19(iTRAQ4plex)	S(4): 0.0; S(8): 32.9; S(9): 32.9; Y(10): 32.9; Y(11): 0.6; S(12): 0.6	122.88	26.32	28	22.64	2437.18	1.17674	1.09377	1.05627	1.39422	1.37708	1.03201	0.529798	1.14605	1.03763	0.977871	0.818998	0.843179
IVQSDDDSEDEKPLASR	M7Y885;R7WCB2	N-Term(iTRAQ4plex); S8(Phospho); K12(iTRAQ4plex)	S(4): 0.0; S(8): 100.0; S(16): 0.0	304.705	65.15	57	24.04	2272.06	1.02791	1.08637	0.907387	1.07025	1.04218	1.15132	0.996755	0.891557	0.987795	0.960304	0.995996	0.961585
LELSAVPSSYYSGQLDPDR	M8CE96	N-Term(iTRAQ4plex); S12(Phospho)	S(4): 0.0; S(8): 0.0; S(9): 0.0; Y(10): 1.5; Y(11): 1.5; S(12): 97.0	368.664	83.14	91.53	99.2	2321.08	1.11444	1.12046	0.98989	1.08184	0.990744	1.14554	0.960573	0.967215	0.961513	0.879434	0.907519	1.06075
WEQSNDESGANSGGEGGAGGR	M0WHI5	N-Term(iTRAQ4plex); S12(Phospho)	S(4): 0.0; S(8): 0.0; S(12): 100.0	484.709	139.56	134.89	138.08	2245.89	1.08257	1.05192	0.929297	1.05333	1.03034	0.961077	0.96163	1.00078	1.00152	0.895565	0.950706	0.969713
LEQSLASPSPSPK	R7W5G2	N-Term(iTRAQ4plex); S7(Phospho); S11(Phospho); K13(iTRAQ4plex)	S(4): 0.0; S(7): 99.9; S(9): 0.1; S(11): 99.9	200.843	23.58	41.54	39.36	1788.84	0.904885	1.04136	0.97066	1.11981	0.924003	1.06712	1.012	1.10294	0.93828	0.956177	0.918852	0.968122
AAPSIVSPLSTR	M8CDA0	N-Term(iTRAQ4plex); S7(Phospho)	S(4): 0.0; S(7): 99.9; S(10): 0.0; T(11): 0.0	177.213	26.88	25.38		1422.75	1.34009	1.28511		1.03349	1.22832		0.908248	0.785528		0.77346	0.806956
EPISPGSPSPASK	A0A077RT44	N-Term(iTRAQ4plex); S7(Phospho); K13(iTRAQ4plex)	S(4): 0.0; S(7): 98.7; S(9): 1.3; S(12): 0.0	219.902	35.1	29.55	52.23	1621.81	1.16248	1.14392	1.13571	1.13566	0.958112	0.995629	1.02412	0.839599	0.801822	0.99394	0.979894	1.02348
LLLSQLSASR	M8AYU0	N-Term(iTRAQ4plex); S7(Phospho)	S(4): 0.0; S(7): 98.5; S(9): 1.5	168.601	31.76	43.91	31.6	1311.72	1.32336	1.43918	1.30607	1.27848	1.1861	1.20823	0.691039	0.833029	0.837828	0.779529	0.722165	0.726031
HMPSQDSTNTSGDEEEGGR	M8B9U9	N-Term(iTRAQ4plex); T10(Phospho); S11(Phospho)	S(4): 0.0; S(7): 0.0; T(8): 0.0; T(10): 100.0; S(11): 100.0	186.359	29.78	57.95	30.16	2337.85	0.571259	0.59333	0.608567	1.1742	0.839101	0.821807	1.16473	1.21345	1.25012	0.95251	1.3136	1.22761
LFESIQSEEASDESAEDVGANEGTPIGK	N1QQC9	N-Term(iTRAQ4plex); S11(Phospho); S14(Phospho); K28(iTRAQ4plex)	S(4): 0.0; S(7): 0.0; S(11): 100.0; S(14): 100.0; T(24): 0.0	353.813	107.9	109.98	113.55	3357.46	0.931373	1.04291	0.908287	1.07112	0.744479	0.95504	0.929102	1.07282	1.07674	1.01856	0.99806	1.04307
LFESIQSEEASDESAEDVGANEGAPIGK	M8A7P4	N-Term(iTRAQ4plex); S11(Phospho); S14(Phospho); K28(iTRAQ4plex)	S(4): 0.0; S(7): 0.0; S(11): 100.0; S(14): 100.0	303.249	135.07	123.37	138.77	3327.45	1.01543	0.961205	0.960787	0.984769	0.989391	1.0438	0.939047	0.936921	1.05172	1.10918	1.1499	0.981545
GAASLSGK	M7ZBB0	N-Term(iTRAQ4plex); S6(Phospho); K8(iTRAQ4plex)	S(4): 0.0; S(6): 100.0	164.811			28.76	1058.55			1.13592			0.968694			1.19297			0.725794
LGPSPSVK	M7ZVU1	N-Term(iTRAQ4plex); S6(Phospho); K8(iTRAQ4plex)	S(4): 0.0; S(6): 100.0	99.532			20.58	1152.63			1.14947			0.955654			1.00327			0.893904
AADSISNDGASDSPVRGDK	T1M7A9	N-Term(iTRAQ4plex); S13(Phospho); K19(iTRAQ4plex)	S(4): 0.0; S(6): 0.0; S(11): 50.0; S(13): 50.0	154.408	8.6			2230.02	1.17858			1.06514			0.884366			0.897356
LVASSPSFR	R7WG05	N-Term(iTRAQ4plex); S7(Phospho)	S(4): 0.0; S(5): 50.0; S(7): 50.0	148.467	31.78	30.3	29.5	1187.59	1.10815	1.01265	1.04231	0.935813	0.98081	1.05324	0.947929	0.994142	0.928835	1.02795	1.0192	1.00947
GEASSPAIAK	M8CF13	N-Term(Acetyl); S5(Phospho); K10(iTRAQ4plex)	S(4): 0.0; S(5): 100.0	165.892	36.26	19.23	23.33	1196.57	1.12838	0.85704	0.865549	0.99843	1.10527	0.923502	0.95466	1.15839	1.08814	0.90564	0.865976	1.08589
GGVSSPIADR	F2CW07	N-Term(iTRAQ4plex); S5(Phospho)	S(4): 0.0; S(5): 100.0	179.442	30.63	41.94	31.45	1182.56	1.03872	1.04201	0.959543	0.955034	1.04199	0.976388	1.00752	0.90126	1.0162	0.950192	1.04989	1.02762
GGPSSSGAGQSPSSASR	D4QFH9	N-Term(iTRAQ4plex); S6(Phospho); S11(Phospho)	S(4): 0.0; S(5): 0.1; S(6): 99.9; S(11): 99.8; S(13): 0.1; S(14): 0.1; S(16): 0.0	145.543		39.38	13.08	1780.7		1.01885	1.41535		1.20063	1.12224		0.955755	1.45602		0.947824
AAASSYSNDSPEAESPR	N1R4E2	N-Term(iTRAQ4plex); S10(Phospho)	S(4): 0.0; S(5): 0.0; Y(6): 0.0; S(7): 0.0; S(10): 99.9; S(15): 0.1	234.895		56.63	19.01	1962.82		1.05764	0.446233		1.02175	1.28573		0.975502	1.06007		0.999795	1.18423
AAASSYSNDSPEAESPRTPGRPGEDWR	N1R4E2	N-Term(iTRAQ4plex); S15(Phospho); T18(Phospho)	S(4): 0.0; S(5): 0.0; Y(6): 0.0; S(7): 0.0; S(10): 0.2; S(15): 99.8; T(18): 100.0	162.665	21.34	32.51	12.81	3194.34	1.48699	1.4642	1.28631	1.19848	1.13135	1.03003	0.56946	0.800728	0.726741	0.829247	0.690015	1.01364
EQGSSVNAGNDDPYNAYEMSPDDQR	M8AKL4	N-Term(iTRAQ4plex); S20(Phospho)	S(4): 0.0; S(5): 0.0; Y(14): 0.1; Y(17): 3.1; S(20): 96.8	177.39		38.24	37.21	2983.19		1.17797	1.45166		1.00486	0.4954		1.01114	1.32663		0.839082	0.657443
GVDSSVPTSPSR	M8BUM2;M7ZZ93	N-Term(iTRAQ4plex); S11(Phospho)	S(4): 0.0; S(5): 0.0; T(8): 0.0; S(9): 2.0; S(11): 98.0	203.991	47.53	52.1	51.43	1412.65	1.14312	1.06422	1.01619	1.00146	1.03817	0.962381	0.97819	0.936575	0.941517	0.929467	0.982745	1.08274
APASSATSNPATDQNQR	W5CVN6	N-Term(iTRAQ4plex); S8(Phospho)	S(4): 0.0; S(5): 0.0; T(7): 2.0; S(8): 95.9; T(12): 2.0	167.738	17.79	30.56	27.71	1939.86	1.02036	1.28154	0.816941	0.985213	0.827419	0.957133	0.944573	0.960604	1.04191	0.977607	0.948913	1.11845
VVASSVESSSDAGR	M8BX21;A0A077RU82	N-Term(iTRAQ4plex); S8(Phospho); S10(Phospho)	S(4): 0.0; S(5): 0.0; S(8): 100.0; S(9): 2.2; S(10): 97.9	339.306	49.81	64.55	83.65	1654.68	0.957708	1.04902	0.996743	1.0255	0.988922	1.04464	1.03112	0.989899	1.04378	0.954927	0.97088	0.916408
EDASSHISGTDLAPTTP	M7Y588	N-Term(iTRAQ4plex); T16(Phospho)	S(4): 0.0; S(5): 0.0; S(8): 0.0; T(10): 0.0; T(15): 1.8; T(16): 98.2	125.308			17.7	1922.85			0.786048			0.912571			0.67691			1.62784
VVASSVESSSDAGR	M8BX21;A0A077RU82	N-Term(iTRAQ4plex); S10(Phospho)	S(4): 0.0; S(5): 0.0; S(8): 0.0; S(9): 0.0; S(10): 100.0	359.617	80.8	82.37	84.78	1574.72	0.990489	0.960889	0.982206	1.10742	1.04736	1.0649	0.963034	1.0285	1.03465	0.973408	0.978238	0.970942
VPGSSESAEPVAEGSPGGVEQK	M8CRX8	N-Term(iTRAQ4plex); S15(Phospho); K22(iTRAQ4plex)	S(4): 0.0; S(5): 0.0; S(7): 0.0; S(15): 100.0	125.812	25.43		35.73	2466.16	1.03305		1.01876	0.743494		0.930875	1.01225		1.00715	1.16887		0.964063
VAASSSPWYGSDR	M7YUM9	N-Term(iTRAQ4plex); S11(Phospho)	S(4): 0.0; S(5): 0.0; S(6): 0.0; Y(9): 1.3; S(11): 98.7	302.857	72.67	75.36	68.01	1606.71	1.08167	1.02788	1.07607	1.17213	1.19788	1.20075	0.878543	0.911117	0.858859	0.917331	0.926614	0.912741
GGPSSSGAGQSPSSASR	D4QFH9	N-Term(iTRAQ4plex); S11(Phospho)	S(4): 0.0; S(5): 0.0; S(6): 0.0; S(11): 99.9; S(13): 0.0; S(14): 0.0; S(16): 0.0	216.539	24.96	59.42	32.06	1700.73	1.28478	0.912108	1.0746	0.935283	1.27261	1.0532	0.664319	0.946942	0.967809	1.16052	0.984368	0.921612
GGPSSSGAAQSPSSASK	D4QFI1	N-Term(iTRAQ4plex); S11(Phospho); K17(iTRAQ4plex)	S(4): 0.0; S(5): 0.0; S(6): 0.0; S(11): 100.0; S(13): 0.0; S(14): 0.0; S(16): 0.0	162.632	5.54	51.53	28.62	1830.85	0.358875	1.01134	1.01859	1.20273	0.826048	0.948485	1.25243	0.992881	0.8555	1.11108	1.13834	1.17745
LLQSGLPLDDRPEGARSPSPEPIYDNLGIR	M0WHI5	N-Term(iTRAQ4plex); S17(Phospho); S19(Phospho)	S(4): 0.0; S(17): 100.0; S(19): 100.0; Y(24): 0.0	217.571	37.89	36.99	51.18	3579.74	0.81774	0.899278	0.984544	1.04645	0.918664	1.04124	1.11159	1.03791	1.06349	0.963705	1.10776	0.864441
EPLSALAAEFQSGSPILQEK	F2DNP6	N-Term(iTRAQ4plex); S14(Phospho); K20(iTRAQ4plex)	S(4): 0.0; S(12): 2.0; S(14): 98.0	146.145	39.61	40.39		2483.26	1.16344	1.72861		0.904401	1.47122		0.77452	1.22367		1.17399	0.981139
AQASFPAEAPSPGK	M7ZUZ0	N-Term(iTRAQ4plex); S11(Phospho); K14(iTRAQ4plex)	S(4): 0.0; S(11): 100.0	143.065	31.26	33.93	35.86	1725.85	1.00619	1.07207	1.08759	0.980763	0.943323	1.02296	0.862175	0.921725	0.947293	0.996558	0.886494	0.979005
LHNSGGDGGNSILTDGDSPEK	F2D0G2	N-Term(iTRAQ4plex); T14(Phospho); S18(Phospho); K21(iTRAQ4plex)	S(4): 0.0; S(11): 0.0; T(14): 100.0; S(18): 100.0	202.22	15.9	20.91	22.74	2518.07	1.20029	0.817433	1.04249	0.870825	0.951768	0.875633	0.84031	1.12087	1.01189	1.09557	1.04592	1.05148
LHNSGGDGGNSILTDGDSPEK	F2D0G2	N-Term(iTRAQ4plex); S18(Phospho); K21(iTRAQ4plex)	S(4): 0.0; S(11): 0.0; T(14): 0.0; S(18): 100.0	226.991	40.99	37.69	2.97	2438.11	0.834064	0.988032	1.27664	0.928451	1.02775	0.935464	0.99	0.899014	0.929783	1.12429	1.11249	0.8777
NEDSIEDVDSPR	M8CA42;A0A077RQ44	N-Term(iTRAQ4plex); S10(Phospho)	S(4): 0.0; S(10): 100.0	155.673	36.26	34.98		1599.66	1.00588	1.08069		1.04719	1.09719		0.941444	0.894568		1.01387	0.961201
QFISNFVGMSPVR	M7YQM0	N-Term(iTRAQ4plex); S10(Phospho)	S(4): 0.0; S(10): 100.0	207.888	28.1	34.69		1705.82	1.03144	0.970644		1.09891	1.01436		0.949245	1.00829		0.935636	0.925471
NQFSLEDIDSTANVDEVGSPEK	N1QQC9	N-Term(iTRAQ4plex); S19(Phospho); K22(iTRAQ4plex)	S(4): 0.0; S(10): 0.0; T(11): 0.0; S(19): 100.0	394.506	89.16	92	92.72	2762.27	1.06463	0.945905	1.01553	1.13742	1.10857	1.0153	0.826279	0.925783	1.01307	0.984226	1.05784	0.901461
AQDSDVAKPSEVPLDNFSDDE	M7ZZM0	N-Term(iTRAQ4plex); K8(iTRAQ4plex); S18(Phospho)	S(4): 0.0; S(10): 0.0; S(18): 100.0	296.079	47.26	45.98	46.77	2646.17	0.845627	0.757962	0.77975	0.743494	0.632096	0.803044	1.13591	1.19545	1.15912	1.19954	1.22559	1.17476
VGSATNWAATWDEAAI	M8C9S7	N-Term(iTRAQ4plex); S3(Phospho)	S(3): 99.9; T(5): 0.1; T(10): 0.0	232.341	38.56	34.6		1886.85	1.02919	1.03406		0.71272	1.08884		0.94895	1.07931		1.09184	0.978324
VGSATNWAATWDDAAI	M8ASY7	N-Term(iTRAQ4plex); S3(Phospho)	S(3): 99.9; T(5): 0.1; T(10): 0.0	174.02	20.6	27.52	18.75	1872.83	0.633696	0.901503	0.85702	0.58893	0.993406	0.897726	1.23903	0.924074	1.25497	0.959147	1.15613	0.927183
NDSPSVVAEASPK	M7ZGU5	N-Term(iTRAQ4plex); S3(Phospho); S11(Phospho); K13(iTRAQ4plex)	S(3): 99.9; S(5): 2.8; S(11): 97.3	75.1483			25.32	1748.77			0.61405			0.410724			1.33331			1.48753
VGSPSGASAYGK	T1N9G3	N-Term(iTRAQ4plex); S3(Phospho); K12(iTRAQ4plex)	S(3): 99.9; S(5): 0.1; S(8): 0.0; Y(10): 0.0	105.959			36.39	1448.7			1.12367			0.893955			1.14309			0.814773
FGSSASFGSR	M0UVB7	N-Term(iTRAQ4plex); S3(Phospho); S6(Phospho)	S(3): 99.9; S(4): 0.1; S(6): 100.0; S(9): 0.0	211.448	41.9	40.43	37.83	1306.5	1.19048	1.20757	1.24189	1.36687	1.34427	1.29413	0.809848	0.806876	0.805993	0.742022	0.771191	0.716298
LASINVENVESNR	M8C9E4	N-Term(iTRAQ4plex); S3(Phospho)	S(3): 99.9; S(11): 0.1	93.7507		22.09		1668.81		1.07603			0.836746			1.13335			0.930288
DLSDLDLEDDTTATPLPK	M8BNH7	N-Term(iTRAQ4plex); S3(Phospho); K18(iTRAQ4plex)	S(3): 99.7; T(11): 0.2; T(12): 0.2; T(14): 0.0	78.4803		27.38		2327.12		1.65682			0.496578			0.863829			1.17773
DISSSSDELQNDAK	M8BXL9	N-Term(iTRAQ4plex); S3(Phospho); S5(Phospho); S6(Phospho); K14(iTRAQ4plex)	S(3): 99.0; S(4): 67.0; S(5): 67.0; S(6): 67.0	84.1767			24.41	2036.77			0.397557			1.24572			1.0638			1.25929
NLSTPPPAVK	M7ZQW5	N-Term(iTRAQ4plex); S3(Phospho); K10(iTRAQ4plex)	S(3): 98.5; T(4): 1.5	144.502		32.39	31.63	1391.75		1.31023	1.02519		0.873107	1.15072		0.818078	0.983015		1.03702	0.860021
KVSGSLDPAASMK	M7YFT8	N-Term(iTRAQ4plex); K1(iTRAQ4plex); S3(Phospho); S11(Phospho); K13(iTRAQ4plex)	S(3): 98.5; S(5): 1.5; S(11): 100.0	342.297	51.69	67.26	44.91	1882.91	1.08357	0.941235	0.977408	0.854876	0.863284	0.828632	0.956083	1.00168	1.06952	1.10713	1.07863	1.17701
EPSAGSSVVAGSAEDDAER	M8BUL4	N-Term(iTRAQ4plex); S3(Phospho); S7(Phospho)	S(3): 98.1; S(6): 50.0; S(7): 50.0; S(12): 1.9	78.332		9.48		2137.85		0.725016			0.676249			1.22902			1.24763
APSASPSPGLAVTAPVHQAR	M7Z6N9	N-Term(iTRAQ4plex); S3(Phospho); S7(Phospho)	S(3): 98.1; S(5): 51.0; S(7): 51.0; T(13): 0.0	182.826	29.45	29.63	25.69	2218.06	0.973768	1.18081	1.31328	1.07764	1.19427	1.17493	0.980552	0.842867	0.685154	0.917683	0.832272	0.973902
MDSGSDSDGAPEELTAVQGVEK	M8CM96	M1(Oxidation); N-Term(Acetyl); S3(Phospho); S5(Phospho); T15(Phospho); K22(iTRAQ4plex)	S(3): 98.0; S(5): 98.0; S(7): 52.0; T(15): 52.0	65.3502			13.6	2663.98			0.969153			1.5978			0.829972			0.692987
ILSSIQPSDATADPDAGLR	M8C9I1	N-Term(iTRAQ4plex); S3(Phospho)	S(3): 98.0; S(4): 2.0; S(8): 0.0; T(11): 0.0	170.247	41.23	30.71	28.04	2151.05	1.09018	0.802909	0.939563	0.85786	0.916479	0.79738	1.0855	1.12528	1.1187	1.03276	1.17503	1.07104
KGSGSDSDDDEQETQQK	M7YKI4	N-Term(iTRAQ4plex); K1(iTRAQ4plex); S3(Phospho); S7(Phospho); K17(iTRAQ4plex)	S(3): 97.6; S(5): 4.7; S(7): 97.6; T(14): 0.0	228.789	37.83	38.91	52.73	2446	0.975816	1.04522	1.02178	1.00618	1.03326	0.928444	1.08218	1.07481	0.915905	0.914298	0.786667	1.03481
DNSFSPAGSVDLASASDSR	M7YZ81	N-Term(iTRAQ4plex); S3(Phospho)	S(3): 97.3; S(5): 2.7; S(9): 0.0; S(14): 0.0; S(16): 0.0; S(18): 0.0	108.83	10.61			2106.91	1.05325			0.836556			1.0835			0.969796
RGSAPTTPGR	F2CW07	N-Term(iTRAQ4plex); S3(Phospho); T7(Phospho)	S(3): 95.6; T(6): 8.8; T(7): 95.6	96.1258		17.92	24.2	1303.57		1.08763	0.940965		0.995782	0.823867		0.853119	0.980702		1.08519	1.17011
QASSSALRLVACEDGAAAATAAK	M8A8V2	N-Term(iTRAQ4plex); S4(Phospho); S5(Phospho); C12(Carbamidomethyl); T20(Phospho); K23(iTRAQ4plex)	S(3): 66.7; S(4): 66.7; S(5): 66.7; T(20): 100.0	58.0761	19.28			2747.21							1.7707			1.8741
GASSSPEHPLMR	M0X1V5	N-Term(iTRAQ4plex); S4(Phospho); S5(Phospho)	S(3): 66.7; S(4): 66.7; S(5): 66.7	66.3868	17.88			1572.64	0.936413			0.896162			1.09119			1.04118
MDSLTASTTAKPTLRVAAFCGSLR	M8C0H4	N-Term(Acetyl); T5(Phospho); S7(Phospho); T8(Phospho); T9(Phospho); K11(iTRAQ4plex); C20(Carbamidomethyl)	S(3): 65.7; T(5): 65.7; S(7): 65.7; T(8): 65.7; T(9): 65.7; T(13): 65.7; S(22): 6.0	61.7445			12.27	3060.29			0.634826			0.940366			1.49124			0.830752
IGSTDAIDVWANQHK	M8ARL2	N-Term(iTRAQ4plex); S3(Phospho); K15(iTRAQ4plex)	S(3): 50.0; T(4): 50.0	117.755	25.73	35.79		2022.99		0.820757		1.40784	1.02333		1.46107	1.39674		1.02776	1.26977
EVSALSEPSSPK	M8CGD1	N-Term(iTRAQ4plex); S9(Phospho); S10(Phospho); K12(iTRAQ4plex)	S(3): 50.0; S(6): 1.5; S(9): 50.0; S(10): 98.5	128.193	41.57	28.14	17.85	1678.76	1.01493	1.12255	0.998571	0.972206	0.965083	0.933739	0.981012	0.993784	1.22164	1.03527	0.927014	0.806351
DNSFSPAGSVDLASASDSR	M7YZ81	N-Term(iTRAQ4plex); S5(Phospho); S9(Phospho)	S(3): 50.0; S(5): 50.0; S(9): 99.7; S(14): 0.2; S(16): 0.2; S(18): 0.0	88.7186		25.71		2186.87		1.03213			1.22777			0.771759			1.02956
VVSSPGQVSEDGDAK	T1NP49	N-Term(iTRAQ4plex); S4(Phospho); K15(iTRAQ4plex)	S(3): 50.0; S(4): 50.0; S(9): 0.0	120.566	12.21	35.48	18.64	1842.88	0.461599	1.08771	0.778158	1.24224	0.871324	1.08483	0.973783	1.01059	0.957791	1.28436	1.00108	1.17088
RPSSSSPAMDSPMQTPSK	N1R5T4	N-Term(iTRAQ4plex); S3(Phospho); S4(Phospho); K18(iTRAQ4plex)	S(3): 50.0; S(4): 50.0; S(5): 50.0; S(6): 50.0; S(11): 0.0; T(15): 0.0; S(17): 0.0	144.675			34.21	2339			0.820206			1.02275			0.990026			1.15055
DWSSDIPGDIDNDQSLDVSK	M7YPM1	N-Term(iTRAQ4plex); S3(Phospho); K20(iTRAQ4plex)	S(3): 50.0; S(4): 50.0; S(15): 0.0; S(19): 0.0	68.6091			23.82	2574.15			0.994976			0.894571			1.03549			1.03894
RVSSFEALQSATK	M8BCF1	N-Term(iTRAQ4plex); S4(Phospho); K13(iTRAQ4plex)	S(3): 50.0; S(4): 50.0; S(10): 0.0; T(12): 0.0	263.259	48.48	43.17	35.18	1791.92	1.15593	0.944239	1.13401	0.773006	0.91845	0.861969	1.13538	1.15414	0.977608	0.949897	0.945082	0.996634
RPSSPPEFVEAPDPR	R7VYV8	N-Term(iTRAQ4plex); S4(Phospho)	S(3): 50.0; S(4): 50.0	163.501	20.57	25.38	23.76	1904.91	0.981452	1.3416	1.05852	0.481878	1.14593	0.928801	1.31333	0.863143	0.871257	0.902984	0.744705	1.13612
DPSVNQVGSPVAASEPSGSILPK	W5CS75	N-Term(iTRAQ4plex); S9(Phospho); S19(Phospho); K23(iTRAQ4plex)	S(3): 5.8; S(9): 93.7; S(14): 33.5; S(17): 33.5; S(19): 33.5	55.0601		20.9		2684.29		1.07578			1.11373			0.980194			0.867982
AASSPTPGGGLGAILAAGDRDYLIR	N1R275	N-Term(Acetyl); S3(Phospho)	S(3): 49.9; S(4): 49.9; T(6): 0.2; Y(22): 0.0	83.9103		11.36	11.81	2521.24
AASSPTPGGGLGAILAAGDR	N1R275	N-Term(Acetyl); S4(Phospho)	S(3): 49.5; S(4): 49.5; T(6): 0.9	236.585	97.47	50.16	27.32	1860.89
PESDNDSGGPSNTGGEGELSSPR	M8AGE6	N-Term(iTRAQ4plex); S7(Phospho)	S(3): 49.0; S(7): 49.0; S(11): 1.9; T(13): 0.1; S(20): 0.0; S(21): 0.0	105.683		27.28		2470.01		0.868117			0.845099			1.00211			1.26859
APSGSASPGGG	W5CTF5	N-Term(iTRAQ4plex); S3(Phospho)	S(3): 49.0; S(5): 2.0; S(7): 49.0	83.5054	17.58			1068.45	0.854235			0.952516			1.14004			1.01314
GASFTPMSGFTPIMSSIPR	R7WCM5	N-Term(iTRAQ4plex); T11(Phospho); M14(Oxidation); S15(Phospho)	S(3): 46.1; T(5): 46.1; S(8): 7.8; T(11): 7.8; S(15): 46.1; S(16): 46.1	14.6657			26.33	2304.01			1.44058			0.775498			0.592992			1.24418
VHSGSVSPLHPR	M7YGI4	N-Term(iTRAQ4plex); S3(Phospho); S7(Phospho)	S(3): 4.6; S(5): 95.4; S(7): 100.0	66.066	22.27			1576.72	1.20816			1.04374			0.881539			0.906392
VLSHSNENSNVASPDISPR	A0A077RVA3	N-Term(iTRAQ4plex); S3(Phospho); S13(Phospho); S17(Phospho)	S(3): 4.6; S(5): 90.8; S(9): 4.6; S(13): 100.0; S(17): 100.0	118.208	22.11	9.34	25.15	2406.98	1.22422	0.684995	0.885368	0.398366	0.757189	1.14913	0.965156	1.35387	1.13739	1.3422	1.08555	0.816254
GESFEGDSDDDDDDDDVTTPK	M7ZF28	N-Term(iTRAQ4plex); S8(Phospho); K21(iTRAQ4plex)	S(3): 4.3; S(8): 91.2; T(18): 4.3; T(19): 0.2	71.0406	20.1	16.37		2642.01	0.448946	0.762878		0.948785	1.1536		1.10907	1.0816		1.36577	0.987408
ALSGGDGSSR	M8CGA4	N-Term(iTRAQ4plex); S9(Phospho)	S(3): 33.3; S(8): 33.3; S(9): 33.3	91.5119	19.46			1130.5	1.13188			0.974771			0.986651			0.918302
VPSNSSPRVSPNEAAASVASSPLAK	T1MKZ8	N-Term(iTRAQ4plex); S6(Phospho); S10(Phospho); K25(iTRAQ4plex)	S(3): 33.3; S(5): 33.3; S(6): 33.3; S(10): 96.5; S(17): 3.5; S(20): 0.0; S(21): 0.0	140.526	44.02		28.78	2871.39	1.09613		1.06563	1.41321		1.09901	0.630657		0.809906	0.932515		0.826546
VPSNSSPRVSPNETAASVASSPLAK	M0W3G3;M8BFW3	N-Term(iTRAQ4plex); S6(Phospho); S10(Phospho); K25(iTRAQ4plex)	S(3): 33.3; S(5): 33.3; S(6): 33.3; S(10): 33.3; T(14): 33.3; S(17): 33.3; S(20): 0.0; S(21): 0.0	91.0101	27.31	21.22	22.66	2901.4	1.22965	1.21786	1.20639	1.38367	1.33277	1.1446	1.00416	0.778711	0.750413	0.475042	0.799099	0.89806
AASPSSMSGGGGEAAAVR	I1IAT5	N-Term(iTRAQ4plex); S8(Phospho)	S(3): 32.9; S(5): 1.4; S(6): 32.9; S(8): 32.9	92.1346			18.23	1786.78			0.918882			1.1177			0.946894			1.02612
LPSTSAGSIAEADSSLK	M7ZTG0	N-Term(iTRAQ4plex); T4(Phospho); S5(Phospho); K17(iTRAQ4plex)	S(3): 3.6; T(4): 65.5; S(5): 65.5; S(8): 65.5; S(14): 0.0; S(15): 0.0	87.7698		12.7	25.49	2081.97		0.949394	1.01649		1.25466	1.07892		0.894953	1.08278		0.947619	0.818901
MASFSFQDGDFEDLK	M8ASJ4	N-Term(iTRAQ4plex); S3(Phospho); K15(iTRAQ4plex)	S(3): 3.5; S(5): 96.5	43.6823	24.58			2104.92	1.2629			0.705149			1.44756			0.543596
VESPTAGSTYGGGQQK	T1M7A9	N-Term(iTRAQ4plex); T9(Phospho); K16(iTRAQ4plex)	S(3): 24.7; T(5): 24.7; S(8): 24.7; T(9): 24.7; Y(10): 1.2	70.3827		16.86	29.74	1934.91		1.39754	1.25773		1.04696	1.16367		0.858618	0.812622		0.783866	0.827274
NVSASDDSSTAATTDPR	M8BTI2	N-Term(iTRAQ4plex); S5(Phospho)	S(3): 20.0; S(5): 20.0; S(8): 20.0; S(9): 20.0; T(10): 20.0; T(13): 0.0; T(14): 0.0	113.535	25.68	16.83		1918.81	1.00088	1.15157		1.16157	0.892206		0.956321	0.989771		0.891788	0.973344
AASGVGGNGSPMAPEESAVSSR	M7YEN7	N-Term(Acetyl); M12(Oxidation); S17(Phospho)	S(3): 20.0; S(10): 20.0; S(17): 20.0; S(20): 20.0; S(21): 20.0	9.26499			5.26	2155.9
DISSSSDELQNDAK	M8BXL9	N-Term(iTRAQ4plex); S4(Phospho); S5(Phospho); K14(iTRAQ4plex)	S(3): 2.6; S(4): 65.8; S(5): 65.8; S(6): 65.8	110.219		19.41	24.74	1956.81		1.24278	0.741923		0.909853	1.20228		0.963524	1.02851		0.911622	1.19175
HPSSGSPTFSSGSPSAHWDSACPPPTGVLQPSPR	M7Z123	N-Term(iTRAQ4plex); S15(Phospho); S20(Phospho); C22(Carbamidomethyl)	S(3): 18.3; S(4): 18.3; S(6): 18.3; T(8): 24.2; S(10): 24.2; S(11): 24.2; S(13): 24.2; S(15): 24.2; S(20): 24.2; T(26): 0.0; S(32): 0.0	99.2916		21.91		3776.62		0.680692			0.856112			1.40093			0.877172
LQSPGAQQYYGTSR	D7NXU0	N-Term(iTRAQ4plex); S3(Phospho)	S(3): 100.0; Y(9): 0.0; Y(10): 0.0; T(12): 0.0; S(13): 0.0	312.7	54.11	60.89	71.13	1779.82	1.15975	1.09011	1.11631	1.05198	1.09701	1.10586	0.945012	0.998646	0.938845	0.855073	0.850018	0.86196
WGSPDPYGR	M0ULA6	N-Term(iTRAQ4plex); S3(Phospho)	S(3): 100.0; Y(7): 0.0	158.522	29.37	25.38	28.82	1258.54	0.989375	1.0486	0.906166	0.992118	0.911969	0.977428	1.03206	1.06897	1.02847	0.967822	0.950549	1.06862
AGSPPYTSLR	M8B5I0	N-Term(iTRAQ4plex); S3(Phospho)	S(3): 100.0; Y(6): 0.0; T(7): 0.0; S(8): 0.0	102.374	20.05			1272.61	0.814938			0.943168			1.01275			1.18916
EASPAYDR	M8A4U2;M0WUU9	N-Term(iTRAQ4plex); S3(Phospho)	S(3): 100.0; Y(6): 0.0	140.02		34.97	27.04	1132.48		1.04069	0.999309		0.907077	0.939709		0.998685	0.995587		1.04322	1.05067
LQSPYGSPK	N1QTD0	N-Term(iTRAQ4plex); S3(Phospho); S7(Phospho); K9(iTRAQ4plex)	S(3): 100.0; Y(5): 0.0; S(7): 100.0	229.714			45.37	1424.65			0.793073			0.905595			1.1902			1.13063
GGSPYGSK	M8A4U2	N-Term(iTRAQ4plex); S3(Phospho); K8(iTRAQ4plex)	S(3): 100.0; Y(5): 0.0; S(7): 0.0	146.303		33.89		1120.53		1.02223			0.893225			1.15092			0.908176
GGSPYGGK	M0WUU9	N-Term(iTRAQ4plex); S3(Phospho); K8(iTRAQ4plex)	S(3): 100.0; Y(5): 0.0	142.012	42.78	40.21	43.49	1090.52	0.999491	1.03641	1.00026	0.880511	0.926544	1.04683	1.00131	1.02458	0.962181	1.03851	1.02281	1.00419
AGSYSDEGSQK	M8CDJ0	N-Term(iTRAQ4plex); S3(Phospho); K11(iTRAQ4plex)	S(3): 100.0; Y(4): 0.0; S(5): 0.0; S(9): 0.0	204.067	40.87	47.39		1496.65	0.987056	0.831759		1.04269	0.994427		0.933524	1.05838		1.0278	1.06643
NASYVDR	T1MRF2	N-Term(iTRAQ4plex); S3(Phospho)	S(3): 100.0; Y(4): 0.0	99.0814		22.88	24.09	1048.46		1.03832	1.17179		1.00764	0.790178		1.01112	1.02519		0.951594	0.986614
QPSEEPEEQVDLEGDDDVMDDEEGYR	R7WBJ6;M0X0M4	N-Term(iTRAQ4plex); S3(Phospho)	S(3): 100.0; Y(25): 0.0	337.967	71.19	49.34	71.89	3249.28	0.943155	0.912749	0.90936	0.873426	0.951772	1.10321	0.97291	1.04553	0.846761	1.19836	1.08976	1.15942
QPSEEPEEQVDLEGDDDVMDDEEGYR	R7WBJ6;M0X0M4	N-Term(iTRAQ4plex); S3(Phospho); M19(Oxidation)	S(3): 100.0; Y(25): 0.0	89.8056			22.91	3265.29			0.930383			0.799278			0.62346			1.65465
DVSEQFDEFPLAYNK	T1LMM4	N-Term(iTRAQ4plex); S3(Phospho); K15(iTRAQ4plex)	S(3): 100.0; Y(13): 0.0	298.823	68.04	70.72	72.77	2169.99	1.0838	0.977	1.05421	1.10217	1.12716	1.02737	0.870875	0.929436	0.918695	1.00206	0.93478	1.01839
GVSPQPAAAAGYGGQWTA	T1LRL7	N-Term(iTRAQ4plex); S3(Phospho)	S(3): 100.0; Y(12): 0.0; T(17): 0.0	195.523	43.43	60.06	60.05	1912.87	1.19823	1.13044	1.19611	1.14359	0.981792	0.991542	0.81382	1.00169	0.882985	0.903234	0.891449	0.940063
VQSPGLAPTVPR	M7ZXG0	N-Term(iTRAQ4plex); S3(Phospho)	S(3): 100.0; T(9): 0.0	108.928	19.62	16.32	25.26	1445.76	0.756129	1.09378	1.02355	0.990791	1.02004	0.962015	1.18972	0.986038	1.14126	1.01297	0.922223	0.848856
VQSPGLAPTAPR	M7ZXG0	N-Term(iTRAQ4plex); S3(Phospho)	S(3): 100.0; T(9): 0.0	82.8011	22.2			1417.73	1.05724			0.801868			1.16012			0.943229
GVSPQPATAAGYGGQWTA	N1R5G9	N-Term(iTRAQ4plex); S3(Phospho)	S(3): 100.0; T(8): 0.0; Y(12): 0.0; T(17): 0.0	256.128	82.4	76.59	59.14	1942.88	1.38247	1.12074	0.999365	0.893149	0.862852	1.04835	0.995705	0.882484	1.00064	0.852461	1.13658	0.939103
QGSGIIGTFGQSEELR	M7YDH3	N-Term(iTRAQ4plex); S3(Phospho)	S(3): 100.0; T(8): 0.0; S(12): 0.0	258.337	58.73	59.46	51.59	1902.91	1.16807	1.16272	1.21745	1.22431	1.15552	1.15617	0.747369	0.845181	0.849057	0.926688	0.900281	0.883628
AASADDLTLPK	T1MBW0	N-Term(iTRAQ4plex); S3(Phospho); K11(iTRAQ4plex)	S(3): 100.0; T(8): 0.0	121.147		37.68		1469.75		1.02886			1.01082			0.959048			1.01106
LGSPEATFPTQYGDK	M7ZT97	N-Term(iTRAQ4plex); S3(Phospho); K15(iTRAQ4plex)	S(3): 100.0; T(7): 0.0; T(10): 0.0; Y(12): 0.0	369.706	124.35	100.92	104.33	1978.94	1.0288	0.887554	0.841322	0.990621	1.0422	1.13967	1.0061	1.07558	0.96649	0.96548	1.02891	1.0123
DGSLQITSTQ	M0VUF4	N-Term(iTRAQ4plex); S3(Phospho)	S(3): 100.0; T(7): 0.0; S(8): 0.0; T(9): 0.0	94.7989	25.17	19.99		1273.58	0.934643	1.04509		0.921276	1.00035		1.01278	1.04267		1.10461	0.919011
VGSAGNTAGSSRPR	M8BRG0	N-Term(iTRAQ4plex); S3(Phospho); S10(Phospho)	S(3): 100.0; T(7): 0.0; S(10): 97.8; S(11): 2.2	256.269	42.82	49.56	33.93	1620.7	1.30293	1.17249	1.20013	0.98002	0.946653	0.901796	0.896036	0.981595	1.05583	0.856634	0.836136	0.796944
MDSVAETMPDALR	M8BFW4	N-Term(iTRAQ4plex); S3(Phospho)	S(3): 100.0; T(7): 0.0	185.114	12.34		42	1659.73	0.980202		1.07847	1.01279		1.02825	1.20275		0.988297	0.788508		0.887721
EDSPVTSAK	A0A077RU82	N-Term(iTRAQ4plex); S3(Phospho); K9(iTRAQ4plex)	S(3): 100.0; T(6): 0.0; S(7): 0.0	144.232	41.18	34.08	15.67	1301.62	0.968641	0.818871	1.21556	1.07727	1.22109	1.10468	1.06666	1.03819	0.951856	0.888473	0.932526	0.761365
VGSPTGASAYGK	M8BRX5	N-Term(iTRAQ4plex); S3(Phospho); K12(iTRAQ4plex)	S(3): 100.0; T(5): 0.0; S(8): 0.0; Y(10): 0.0	192.039	78.38	60.73	67.87	1462.72	1.05104	0.995366	1.07233	1.01862	0.954556	1.07279	0.938859	0.992128	0.99028	0.977566	1.02871	0.872294
AQSVTDDQLDELR	F2CVD9	N-Term(iTRAQ4plex); S3(Phospho)	S(3): 100.0; T(5): 0.0	84.1549		20.36		1713.78		1.04279			0.790963			1.1323			0.995393
NLSTPPPVAR	M7Z361	N-Term(iTRAQ4plex); S3(Phospho)	S(3): 100.0; T(4): 0.0	216.578	46.64	24.12	27.92	1275.66	0.874328	0.898511	0.970274	0.878816	0.837704	0.874177	1.06917	1.095	1.04987	1.08212	1.11441	1.05286
APSGGADAIGQMFQGPELWTK	F8RP11	N-Term(iTRAQ4plex); S3(Phospho); K21(iTRAQ4plex)	S(3): 100.0; T(20): 0.0	76.1997		18.16		2529.2		0.708967			1.08797			1.63271			0.510176
NPSGVFVPVENPVITR	M8BLZ0	N-Term(iTRAQ4plex); S3(Phospho)	S(3): 100.0; T(15): 0.0	142.954	35.48		16.98	1949	1.06409		1.00848	0.936137		0.97599	1.13643		0.918062	0.850463		1.09509
GRSPAFNALAATFENSNAR	M7Z361	N-Term(iTRAQ4plex); S3(Phospho)	S(3): 100.0; T(12): 0.0; S(16): 0.0	161.179	32.33	37.27	18.28	2218.05	1.46844	1.1084	1.29914	1.00494	1.19933	0.690123	1.02302	0.72203	0.868435	1.27631	1.05492	1.13944
GQSLPPPPPLPTSFVPQSVAANR	M8C3P4	N-Term(iTRAQ4plex); S3(Phospho)	S(3): 100.0; T(12): 0.0; S(13): 0.0; S(18): 0.0	137.353	12.84	11.58	12.35	2581.34	0.979406	0.522949	1.14715	1.12036	1.67708	0.66613	0.687541	0.912224	1.02267	1.15387	0.941256	1.05827
AASFNIIPSSTGAAK	W5G5H3	N-Term(iTRAQ4plex); S3(Phospho); K15(iTRAQ4plex)	S(3): 100.0; S(9): 0.0; S(10): 0.0; T(11): 0.0	116.785	22.71		21.02	1802.93	0.808697		0.931131	0.882678		1.06986	1.16087		1.1246	1.08843		0.85785
ALSGGDGSSR	M8CGA4	N-Term(iTRAQ4plex); S3(Phospho); S8(Phospho)	S(3): 100.0; S(8): 97.4; S(9): 2.6	98.2129		23.33	26.83	1210.46		1.5415	1.40079		1.07595	0.942161		0.757391	0.833014		0.747815	0.781592
AHSDEGGSSDGVLVELPSQDAR	R7WF71	N-Term(iTRAQ4plex); S3(Phospho); S8(Phospho); S9(Phospho)	S(3): 100.0; S(8): 100.0; S(9): 100.0; S(18): 0.1	45.4723			21.47	2610.02			1.02825			0.812463			1.16245			0.951085
EASDVEDSPR	M7Z6Y4	N-Term(iTRAQ4plex); S3(Phospho); S8(Phospho)	S(3): 100.0; S(8): 100.0	268.948	41.91	50.16	51.52	1408.51	1.00165	1.02838	1.01236	1.05322	1.05557	1.21266	0.962276	0.888156	0.855066	0.984503	0.970698	0.923331
EASDDEGSEEGR	A0A077RX98	N-Term(iTRAQ4plex); S3(Phospho); S8(Phospho)	S(3): 100.0; S(8): 100.0	217.212	32.23	38.06	58.15	1584.52	0.97303	0.968704	1.02623	0.814764	1.28088	0.927932	1.32444	0.73728	0.997739	0.96084	1.07499	0.992413
AFSDDDRSDHGGR	A0A077RVJ6	N-Term(iTRAQ4plex); S3(Phospho); S8(Phospho)	S(3): 100.0; S(8): 100.0	116.338	13.1		11	1738.63	1.01153		0.97085	0.957002		1.10311	1.02		1.01452	1.0012		0.915797
VGSAADWSNHY	F2D074	N-Term(iTRAQ4plex); S3(Phospho)	S(3): 100.0; S(8): 0.0; Y(11): 0.0	286.454	61.73	77.2	71.44	1430.59	1.26015	1.20721	1.25597	1.30999	1.35545	1.28346	0.743482	0.716492	0.717264	0.801929	0.874982	0.814599
PDSDNEDSGNAGGELSSPR	M8ATG2	N-Term(iTRAQ4plex); S3(Phospho); S17(Phospho)	S(3): 100.0; S(8): 0.0; S(16): 50.0; S(17): 50.0	194.361		19.52	44.66	2207.82		1.46769	1.32528		1.62312	1.74484		0.461784	0.47812		0.62925	0.619482
PDSDNEDSGNAGGELSSPR	M8ATG2	N-Term(iTRAQ4plex); S3(Phospho)	S(3): 100.0; S(8): 0.0; S(16): 0.0; S(17): 0.0	190.72	27.64	48.57	20.68	2127.86	0.886427	0.751971	1.00598	0.972761	0.803734	0.834128	1.00688	0.91452	0.890751	1.08954	1.44278	1.24762
VGSAADWSNHF	R7W122	N-Term(iTRAQ4plex); S3(Phospho)	S(3): 100.0; S(8): 0.0	262.723	53.43	58.57	50.89	1414.59	1.14831	1.11886	1.13161	1.13462	1.19415	1.30785	0.729797	0.733557	0.774713	0.925059	0.942741	0.855448
PESDNDSGGPSNTGGEGELSSPR	M8AGE6	N-Term(iTRAQ4plex); S3(Phospho); S7(Phospho); S21(Phospho)	S(3): 100.0; S(7): 100.0; S(11): 0.0; T(13): 0.0; S(20): 50.0; S(21): 50.0	132.208	34.52	29.35	36.43	2629.94	0.607274	0.9052	0.960998	0.745138	1.54665	2.26446	1.12477	0.70229	1.02683	1.41414	0.908898	0.479457
PESDNDSGGPSNTGGEGELSSPR	M8AGE6	N-Term(iTRAQ4plex); S3(Phospho); S7(Phospho)	S(3): 100.0; S(7): 100.0; S(11): 0.0; T(13): 0.0; S(20): 0.0; S(21): 0.0	345.798	106.04	111.32	104.95	2549.98	1.08938	1.02894	0.884687	0.820772	0.983126	0.92294	0.977055	0.861881	1.06418	1.06304	1.05817	1.02721
AGSDVESDDEKHDEL	M7ZB42	N-Term(iTRAQ4plex); S3(Phospho); S7(Phospho); K11(iTRAQ4plex)	S(3): 100.0; S(7): 100.0	440.506	60.06	63.79	63.07	2093.82	0.901125	0.85906	0.894059	1.14844	1.15976	1.13731	0.908623	0.902413	0.924434	1.05128	1.05857	1.04998
AGSDAESDDEKHDEL	N1QSA4	N-Term(iTRAQ4plex); S3(Phospho); S7(Phospho); K11(iTRAQ4plex)	S(3): 100.0; S(7): 100.0	417.597	59.58	59.74	64	2065.79	0.903309	0.884727	0.87511	1.111	1.10356	1.13117	0.955855	0.958606	0.941238	1.04962	1.04207	1.05165
VLSPADSAELGQGK	M7ZHG4	N-Term(iTRAQ4plex); S3(Phospho); S7(Phospho); K14(iTRAQ4plex)	S(3): 100.0; S(7): 100.0	124.226	40.68	39.13		1819.85	0.895101	1.0068		1.16589	0.931139		1.01661	1.07345		0.930377	0.953776
IFSPEVSPK	M8BUM2;M7ZZ93	N-Term(iTRAQ4plex); S3(Phospho); S7(Phospho); K9(iTRAQ4plex)	S(3): 100.0; S(7): 100.0	131.029	37.79	37.72	52.09	1451.69	1.0036	0.962919	1.10994	1.19818	1.1078	1.06392	0.785845	0.821735	0.823246	1.07026	1.1094	0.940837
RASFPFSPAGAR	M8CBD6;A0A080YUA1	N-Term(iTRAQ4plex); S3(Phospho); S7(Phospho)	S(3): 100.0; S(7): 100.0	97.1888			32.53	1567.69			1.22268			1.40004			0.951131			0.498494
ALSPLPSPR	M8AJR2	N-Term(iTRAQ4plex); S3(Phospho); S7(Phospho)	S(3): 100.0; S(7): 100.0	246.819	35.32	28.64	22.09	1241.58	0.884407	1.11479	0.977115	1.01529	0.950346	1.18925	0.998638	0.942822	0.752748	1.07717	1.00586	1.12785
GISPADSAELGQGK	M0WAF8	N-Term(iTRAQ4plex); S3(Phospho); S7(Phospho); K14(iTRAQ4plex)	S(3): 100.0; S(7): 100.0	77.8923			21.88	1777.8			0.797504			1.41115			0.770146			1.07896
ELSPGPSMR	F2E3F5	N-Term(iTRAQ4plex); S3(Phospho)	S(3): 100.0; S(7): 0.0	138.16		23.78		1197.55		1.03812			0.954079			1.15075			0.839248
FASPEESK	M8BP32	N-Term(iTRAQ4plex); S3(Phospho); K8(iTRAQ4plex)	S(3): 100.0; S(7): 0.0	117.208	30.55		27.96	1262.59	0.936157		0.999068	1.03827		1.07334	1.13554		0.959646	0.876095		0.976719
EVSALSEPSSPK	M8CGD1	N-Term(iTRAQ4plex); S3(Phospho); S6(Phospho); S10(Phospho); K12(iTRAQ4plex)	S(3): 100.0; S(6): 66.7; S(9): 66.7; S(10): 66.7	128.959	37.25	56.31	52.81	1758.73	0.946373	0.754176	0.863363	0.531343	0.732475	1.01256	1.24388	1.27697	0.998974	1.15909	1.15076	1.11005
DASNASEHVADMQYER	M8BN04;W5FP08	N-Term(iTRAQ4plex); S3(Phospho); S6(Phospho)	S(3): 100.0; S(6): 100.0; Y(14): 0.0	338.404	61.86	76.47	84.55	2126.8	0.956728	1.17992	0.973121	1.10053	1.00323	1.03023	1.09009	0.978327	1.08394	0.816516	0.959017	0.892815
FDSFRSQDSAVPQESR	M8BRX5;T1N9G3	N-Term(iTRAQ4plex); S3(Phospho); S6(Phospho)	S(3): 100.0; S(6): 100.0; S(9): 0.0; S(15): 0.0	90.9234		15.05	22.74	2159.89		0.646086	0.92738		0.85766	1.01972		1.36134	0.907502		1.02918	1.14775
AESPFSPSR	M8APJ5	N-Term(iTRAQ4plex); S3(Phospho); S6(Phospho)	S(3): 100.0; S(6): 100.0; S(8): 0.0	179.592	27.51	29.2	27.03	1281.5	0.97836	1.01602	0.973904	0.948034	1.13483	0.955065	1.04494	0.944186	1.06806	1.0108	0.93542	0.934617
VVSIGSEICEQDR	N1QRY5	N-Term(iTRAQ4plex); S3(Phospho); S6(Phospho); C9(Carbamidomethyl)	S(3): 100.0; S(6): 100.0	265.293	41.47	44.24	46.68	1795.75	0.926742	0.948485	1.05487	0.945371	1.02624	0.994248	0.97638	1.0267	1.01384	1.09508	0.991387	0.963379
ALSIDSAEGLR	M8BM76;M7YYS5	N-Term(iTRAQ4plex); S3(Phospho); S6(Phospho)	S(3): 100.0; S(6): 100.0	234.041	39.7	46.45	41.94	1435.63	0.887525	0.889412	0.852328	0.956165	0.961984	0.885135	1.1486	1.0891	1.05283	0.998944	1.0623	1.13756
VMSVGSNEAAPR	M7Z7A5	N-Term(iTRAQ4plex); S3(Phospho); S6(Phospho)	S(3): 100.0; S(6): 100.0	202.728	30.16			1521.63	0.698675			1.06456			1.14603			1.04696
EDSPVSSAK	M8BX21	N-Term(iTRAQ4plex); S3(Phospho); K9(iTRAQ4plex)	S(3): 100.0; S(6): 0.0; S(7): 0.0	192.304	53.68	45.5	52.75	1287.61	0.821072	0.793344	0.880794	1.16272	1.01278	0.938511	0.977518	1.07488	1.12256	1.03811	1.06676	0.94226
VMSVGSNEAAPR	M7Z7A5	N-Term(iTRAQ4plex); S3(Phospho)	S(3): 100.0; S(6): 0.0	147.517		18.98		1441.66		0.817996			0.948399			1.23601			0.945783
LQSPISK	T1LYG7	N-Term(iTRAQ4plex); S3(Phospho); K7(iTRAQ4plex)	S(3): 100.0; S(6): 0.0	138.71	33.41			1140.63	1.11887			0.907934			0.967551			1.00537
GASDSDTDVDIGR	R7WCN4	N-Term(iTRAQ4plex); S3(Phospho); S5(Phospho); T7(Phospho)	S(3): 100.0; S(5): 100.0; T(7): 100.0	245.191			61.15	1691.57			0.99196			0.922134			1.01669			1.10733
GASDSDTDVDIGR	R7WCN4	N-Term(iTRAQ4plex); S3(Phospho); S5(Phospho)	S(3): 100.0; S(5): 100.0; T(7): 0.0	313.544	64.47	78	67.45	1611.6	1.02283	1.0484	1.00233	1.23111	1.00552	1.05336	0.877414	0.982871	1.02326	0.914315	0.927112	0.977241
KGSGSDSDDDEQETQQK	M7YKI4	K1(iTRAQ4plex); N-Term(iTRAQ4plex); S3(Phospho); S5(Phospho); S7(Phospho); K17(iTRAQ4plex)	S(3): 100.0; S(5): 100.0; S(7): 100.0; T(14): 0.0	110.063		37.83		2525.97		0.781514			0.870035			0.963327			1.31398
APSGSASPGGG	W5CTF5	N-Term(iTRAQ4plex); S3(Phospho); S5(Phospho); S7(Phospho)	S(3): 100.0; S(5): 100.0; S(7): 100.0	211.738	22.1	22.18	22.96	1228.38	0.909884	1.11421	0.946541	0.950711	0.923593	0.946607	1.00384	0.940189	0.842059	1.08809	1.019	1.22934
EESLSPSK	M8CA42;A0A077RQ44	N-Term(iTRAQ4plex); S3(Phospho); S5(Phospho); K8(iTRAQ4plex)	S(3): 100.0; S(5): 100.0; S(7): 0.0	170.99			27.44	1324.57			0.907618			1.1217			1.01322			0.978994
AASKSPPLPPPPPFPPK	W5I0E2	N-Term(iTRAQ4plex); S3(Phospho); K4(iTRAQ4plex); S5(Phospho); K17(iTRAQ4plex)	S(3): 100.0; S(5): 100.0	440.563	66.67	56.11	55.94	2317.21	0.958514	0.978992	0.945529	0.940218	0.935092	0.943732	1.02627	1.04029	1.01766	1.05248	1.02844	1.06094
AWSESDDEEPVQR	M8BNJ5	N-Term(iTRAQ4plex); S3(Phospho); S5(Phospho)	S(3): 100.0; S(5): 100.0	383.204	60.42	57.13	65.46	1851.69	0.974003	0.909028	0.878637	0.960793	1.02446	1.0155	1.01327	1.0323	1.02611	1.09682	1.01346	1.08121
GNSLSPAR	M0X8M9	N-Term(iTRAQ4plex); S3(Phospho); S5(Phospho)	S(3): 100.0; S(5): 100.0	137.818		31.08	33.33	1105.46		1.17188	0.904897		0.96648	0.851386		0.966722	1.02875		0.917961	1.15838
QASDSEEEQPK	M0W259	N-Term(iTRAQ4plex); S3(Phospho); S5(Phospho); K11(iTRAQ4plex)	S(3): 100.0; S(5): 100.0	125.271		30.43	32.17	1695.68		0.834515	0.957096		1.0152	0.997979		1.06899	1.19999		1.05265	0.840719
ERSISPR	M7Z3L2	N-Term(iTRAQ4plex); S3(Phospho); S5(Phospho)	S(3): 100.0; S(5): 100.0	110.679	34.74		34.69	1148.5	1.17329		0.983549	0.872563		0.501681	0.96251		1.15591	0.993457		1.16896
RQSLSPHR	M0XMX4	N-Term(iTRAQ4plex); S3(Phospho); S5(Phospho)	S(3): 100.0; S(5): 100.0	155.31	28.22	29.11		1284.57	1.01633	0.90188		1.10747	0.733201		0.960049	0.849591		0.906542	1.34413
DMSRSPPPDVLPR	M8B713	N-Term(iTRAQ4plex); S3(Phospho); S5(Phospho)	S(3): 100.0; S(5): 100.0	75.785			23.95	1770.78			1.2301			1.11333			0.867853			0.834528
QNSPSISPK	M8AB82	N-Term(iTRAQ4plex); S3(Phospho); S7(Phospho); K9(iTRAQ4plex)	S(3): 100.0; S(5): 0.0; S(7): 100.0	174.266	34.46	37.75	33.44	1405.64	0.877316	0.860295	0.94791	0.948659	1.03707	1.10924	1.06455	1.02398	0.905771	1.0763	0.995548	1.05301
KVSGSLDPAASMK	M7YFT8	K1(iTRAQ4plex); N-Term(iTRAQ4plex); S3(Phospho); S11(Phospho); M12(Oxidation); K13(iTRAQ4plex)	S(3): 100.0; S(5): 0.0; S(11): 100.0	270.886	29.65	32.77		1898.91	0.948986	1.13935		1.00569	0.978426		0.917233	0.836737		1.12288	1.06858
AASPSGAAAK	M7ZUJ1;N1QR99;W5GLR8	N-Term(iTRAQ4plex); S3(Phospho); K10(iTRAQ4plex)	S(3): 100.0; S(5): 0.0	184.96	52.59	28.05	37.71	1198.61	0.863471	0.950094	0.889597	0.902281	0.995857	0.981831	1.12549	1.17397	1.00067	1.06246	0.863855	1.06842
VQSISDLEK	M8D2C9	N-Term(iTRAQ4plex); S3(Phospho); K9(iTRAQ4plex)	S(3): 100.0; S(5): 0.0	188.01	32.87	46.88	50.39	1386.71	1.14016	1.02302	0.994177	1.1861	1.05809	1.01238	0.847223	0.992151	0.976507	0.868673	0.881431	1.01247
LGSSASFGRN	N1R4G7	N-Term(iTRAQ4plex); S3(Phospho); S6(Phospho)	S(3): 100.0; S(4): 97.3; S(6): 2.7	168.717	27.96	28.71	32.12	1299.53	1.35867	1.36986	1.33458	1.22879	1.10238	1.41598	0.741448	0.79346	0.700951	0.78859	0.830047	0.661957
FGSSASFGSR	M0UVB7	N-Term(iTRAQ4plex); S3(Phospho); S6(Phospho); S9(Phospho)	S(3): 100.0; S(4): 97.0; S(6): 3.0; S(9): 100.0	182.838	27.36	31.62	32.74	1386.46	1.13684	1.18126	1.2658	1.28606	1.30561	1.31265	0.752549	0.785779	0.767099	0.901915	0.830034	0.740149
VCSSPGPYFAK	M7ZJP5	N-Term(iTRAQ4plex); C2(Carbamidomethyl); S3(Phospho); S4(Phospho); K11(iTRAQ4plex)	S(3): 100.0; S(4): 100.0; Y(8): 0.0	115.416		20.3	29.47	1660.72		0.888177	0.886947		0.725625	0.912606		1.2266	1.11631		1.07654	1.04436
DISSSSDELQNDAK	M8BXL9	N-Term(iTRAQ4plex); S3(Phospho); S4(Phospho); S5(Phospho); S6(Phospho); K14(iTRAQ4plex)	S(3): 100.0; S(4): 100.0; S(5): 100.0; S(6): 100.0	240.495			66.19	2116.74			0.93637			1.02213			0.979551			1.10153
AVSSPEEVVK	M0X275	N-Term(iTRAQ4plex); S3(Phospho); S4(Phospho); K10(iTRAQ4plex)	S(3): 100.0; S(4): 100.0	87.7082	25.89	27.81	23.82	1492.69	0.830818	0.91755	0.799255	0.815435	0.996771	1.07928	1.22164	1.01098	1.1262	1.08951	1.05015	0.96812
DGSGNEGDEDDDEVSFDR	T1N701	N-Term(iTRAQ4plex); S3(Phospho)	S(3): 100.0; S(15): 0.0	465.913	111.06	104.97	108.57	2181.79	0.804079	0.854036	0.909866	1.13995	1.06244	1.1932	0.860745	0.91769	0.884907	1.19167	1.18064	1.03276
IISPERHDAFASGEATPDPSVR	M7ZUW4	N-Term(iTRAQ4plex); S3(Phospho); T16(Phospho)	S(3): 100.0; S(12): 4.0; T(16): 95.8; S(20): 0.2	160.143	19.88	20.59		2656.19	1.28824	1.02976		1.0232	1.03942		0.79747	1.02775		0.943587	0.914586
QQSIHPPPAFGSSTNLEALALEASK	M7ZWD3	N-Term(iTRAQ4plex); S3(Phospho); T14(Phospho); K25(iTRAQ4plex)	S(3): 100.0; S(12): 2.4; S(13): 2.4; T(14): 95.3; S(24): 0.0	400.171	37.94	82.74	70.37	3041.47	1.34406	1.29043	1.09092	0.725628	1.096	1.11662	1.07886	0.761708	0.815406	0.756311	0.926718	1.00441
ADSPEREPPKASDADK	R7WF07	N-Term(iTRAQ4plex); S3(Phospho); K10(iTRAQ4plex); S12(Phospho); K16(iTRAQ4plex)	S(3): 100.0; S(12): 100.0	252.037	10.51	10.29		2305.05	0.752675	0.826037		0.924969	1.04262		1.06886	0.914765		1.19849	1.1983
FDSFDEADPFGSTGPFK	M8BRX5;T1N9G3	N-Term(iTRAQ4plex); S3(Phospho); K17(iTRAQ4plex)	S(3): 100.0; S(12): 0.0; T(13): 0.0	151.357		33.18	57.16	2231.97		0.89192	0.703838		0.925991	1.26656		1.42393	1.24348		0.963577	0.729257
ELSIGDEVGWSK	M8B7V4	N-Term(iTRAQ4plex); S3(Phospho); K12(iTRAQ4plex)	S(3): 100.0; S(11): 0.0	254.448	64.52	56.18	45.27	1687.82	0.741732	0.736419	0.827114	0.744811	0.807587	0.689943	1.3096	1.27039	1.35698	1.08118	1.0567	1.02362
QLSLDQFENESR	W5AAI0	N-Term(iTRAQ4plex); S3(Phospho)	S(3): 100.0; S(11): 0.0	346.574	48.41	56.1	53.72	1689.76	1.06281	1.26774	1.14268	0.968908	0.875166	0.916612	1.00498	0.992205	1.00836	0.941389	0.889049	0.931287
EISDDEDEDASEEK	M8AYD9	N-Term(iTRAQ4plex); S3(Phospho); K14(iTRAQ4plex)	S(3): 100.0; S(11): 0.0	102.942	17.13			1978.79	0.809834			1.052			1.09281			1.01823
HDSEEPQDISPPR	R7VZ74	N-Term(iTRAQ4plex); S3(Phospho); S10(Phospho)	S(3): 100.0; S(10): 100.0	254.465	50.9	56.59	51.62	1810.72	0.856392	0.810749	0.939747	0.959581	0.900272	1.03094	0.971369	1.10696	1.10648	1.17345	1.0992	1.01994
HDSEEPGDISPPR	R7VZ74	N-Term(iTRAQ4plex); S3(Phospho); S10(Phospho)	S(3): 100.0; S(10): 100.0	174.166	25.07	45.82		1739.68	0.793803	0.991323		0.814858	0.814436		1.14954	0.971244		1.25358	1.18663
VDSQGQMCGSTFK	F2D074;R7W122	N-Term(iTRAQ4plex); S3(Phospho); C8(Carbamidomethyl); K13(iTRAQ4plex)	S(3): 100.0; S(10): 0.0; T(11): 0.0	403.757	80.55	84.16	82.35	1812.79	1.22169	1.21354	1.19694	1.31424	1.27904	1.3099	0.717867	0.727341	0.761457	0.826093	0.844661	0.820233
VDSQGQMCGSTFK	F2D074;R7W122	N-Term(iTRAQ4plex); S3(Phospho); M7(Oxidation); C8(Carbamidomethyl); K13(iTRAQ4plex)	S(3): 100.0; S(10): 0.0; T(11): 0.0	234.713	52.82	56.53	60.36	1828.78	1.14922	1.18265	1.23047	1.29078	1.24002	1.19625	0.756063	0.769398	0.809417	0.893074	0.849475	0.779746
NLSFGGQGPSSLGGNR	M7ZTG0	N-Term(iTRAQ4plex); S3(Phospho)	S(3): 100.0; S(10): 0.0; S(11): 0.0	190.183		35.09	52.84	1771.83		0.948292	1.00007		0.963516	0.881318		1.12529	0.957569		0.996528	1.13985
LVSDDEDEQSK	M8AFZ7;M8BZK7	N-Term(iTRAQ4plex); S3(Phospho); K11(iTRAQ4plex)	S(3): 100.0; S(10): 0.0	308.068	67.57	68.7	64.59	1632.72	1.04815	1.12597	1.02787	1.26509	1.37468	1.41775	0.841746	0.785763	0.761415	0.924094	0.859586	0.831498
LVSDDEDEQSKDR	M8BZK7	N-Term(iTRAQ4plex); S3(Phospho); K11(iTRAQ4plex)	S(3): 100.0; S(10): 0.0	378.137	52.95	39.8	27.54	1903.85	1.06241	1.0717	1.03556	1.2008	1.24431	1.25875	0.831439	0.866535	0.889331	0.941865	0.895219	0.88067
EGSAEQNENDDIPAVR	W5FP08	N-Term(iTRAQ4plex); S3(Phospho)	S(3): 100.0	409.52	120.27	93.15	85.73	1967.85	0.872248	0.926753	0.856403	0.877603	0.88957	1.09469	1.1271	1.05929	1.03944	1.0721	1.05394	0.959411
RPSGIQQLLAAEQEAQQIVNAAR	M7YG20	N-Term(iTRAQ4plex); S3(Phospho)	S(3): 100.0	530.064	77.52	105.97	108.87	2715.41		2.21776	1.90108		4.57231	1.93576		2.49563	1.79161		3.66572	1.82689
VDSEGVMCGANFK	M8ASY7;M8C9S7	N-Term(iTRAQ4plex); S3(Phospho); C8(Carbamidomethyl); K13(iTRAQ4plex)	S(3): 100.0	368.285	74.05	78.68	78.53	1781.78	1.08964	1.06604	1.14825	1.14103	1.17842	1.20275	0.907473	0.922797	0.970146	0.870669	0.905289	0.767787
QLSIDQFENEGR	M7ZNC0	N-Term(iTRAQ4plex); S3(Phospho)	S(3): 100.0	306.686	60.12	67.59	59.47	1659.75	1.05065	1.10198	0.926013	0.852704	0.89846	0.967762	1.04702	1.01896	1.06359	1.02765	0.945778	0.944449
GDSPPPLPDNLR	M8BFJ1	N-Term(iTRAQ4plex); S3(Phospho)	S(3): 100.0	334.944	58.69	56.35	70.43	1501.72	0.976065	0.980784	1.00564	0.970686	0.959071	0.958662	1.03455	1.04387	1.00841	0.976115	1.03235	1.02785
EISDDEDEEEK	M7ZQA6	N-Term(iTRAQ4plex); S3(Phospho); K11(iTRAQ4plex)	S(3): 100.0	341.878	52.8	58.02	70.62	1705.69	0.786189	0.767872	0.728372	1.21221	1.25915	1.30594	0.942918	0.938256	1.03182	1.06598	1.0124	1.06927
VDSEGVMCGANFK	M8ASY7;M8C9S7	N-Term(iTRAQ4plex); S3(Phospho); M7(Oxidation); C8(Carbamidomethyl); K13(iTRAQ4plex)	S(3): 100.0	163.957	45.13	46.96	45.91	1797.78	0.953758	1.18655	1.06174	1.02533	1.06671	1.04557	1.03676	0.936371	0.959107	0.950475	0.983958	0.920008
EISDDEDEDEKK	F4Y592	N-Term(iTRAQ4plex); S3(Phospho); K11(iTRAQ4plex); K12(iTRAQ4plex)	S(3): 100.0	230.913	37.19	24.18	20.84	1963.87	0.688435	0.826112	0.799389	1.12423	1.02911	1.07971	1.02552	1.08431	0.936822	1.1306	1.03245	1.17943
QLSIHDNR	N1R4E2	N-Term(iTRAQ4plex); S3(Phospho)	S(3): 100.0	235.309	36.94	36.45		1206.58	0.972193	0.932091		0.969656	0.89529		1.02722	1.14716		1.00795	0.958923
EISDDEDEDEK	F4Y592	N-Term(iTRAQ4plex); S3(Phospho); K11(iTRAQ4plex)	S(3): 100.0	281.734	36.82	37.57	61.26	1691.68	0.776562	0.818936	0.741965	1.19972	1.15505	1.17547	1.01192	1.0088	0.957032	1.04333	1.02687	1.07254
EGSAEQNENNENVDIPAVR	M8BN04	N-Term(iTRAQ4plex); S3(Phospho)	S(3): 100.0	159.361	35.43	37.32		2309.01	0.883795	0.699921		0.946238	1.07123		0.972207	1.04698		1.16101	1.12609
EQSPGPVAR	M8C9B9	N-Term(iTRAQ4plex); S3(Phospho)	S(3): 100.0	135.644	33.49		28.47	1164.55	1.06548		1.11715	1.16908		0.857245	0.838714		1.14449	0.959923		0.851116
NNSPEIVPNR	M7Z1F0	N-Term(iTRAQ4plex); S3(Phospho)	S(3): 100.0	210.02	33.33	38.07	31.14	1363.65	1.00237	1.06271	1.12161	1.1864	1.2908	1.18876	0.976374	0.91935	0.865908	0.829594	0.787903	0.869283
EISDDEDEEEKK	M7ZQA6	N-Term(iTRAQ4plex); S3(Phospho); K11(iTRAQ4plex); K12(iTRAQ4plex)	S(3): 100.0	167.173		44.25	23.71	1977.89		0.738347	0.796155		1.0821	1.17649		1.0567	0.858452		1.09082	1.18576
LASGLGLR	M8ABS4	N-Term(iTRAQ4plex); S3(Phospho)	S(3): 100.0	171.383	28.33	24.13	27.61	1010.55	0.81157	0.833722	0.857711	0.842549	0.644734	0.797206	1.03875	1.27393	1.18564	1.23539	1.14648	1.08262
DNSPGNVK	N1QWG1	N-Term(iTRAQ4plex); S3(Phospho); K8(iTRAQ4plex)	S(3): 100.0	176.289			37.66	1198.57			0.834851			0.918411			1.1489			1.00618
DDSPDAK	F2DSZ6	N-Term(iTRAQ4plex); S3(Phospho); K7(iTRAQ4plex)	S(3): 100.0	158.613			34.75	1115.49			0.886608			0.991589			1.05664			1.04384
AFSDDDR	A0A077RVJ6	N-Term(iTRAQ4plex); S3(Phospho)	S(3): 100.0	178.419	34.8	34.86	37.46	1049.41	1.09246	0.991916	0.949292	0.968653	0.998131	1.0717	0.99456	1.01549	0.949372	0.924894	0.947836	0.993307
MGSPPPLPK	T1NHA8;A0A077S390	N-Term(iTRAQ4plex); S3(Phospho); K9(iTRAQ4plex)	S(3): 100.0	99.3199	25.72	27.42		1291.67	1.07184	0.958571		0.830804	0.923316		1.04966	1.08208		1.01594	1.01078
EVSPVADPK	M7Z6G0	N-Term(iTRAQ4plex); S3(Phospho); K9(iTRAQ4plex)	S(3): 100.0	158.522	29.75	26.57		1309.66	0.999748	0.993541		1.08988	1.03722		1.04281	1.01184		0.876457	0.952136
ADSPEREPPK	R7WF07	N-Term(iTRAQ4plex); S3(Phospho); K10(iTRAQ4plex)	S(3): 100.0	90.6725		17.86		1493.73		1.23078			0.997766			0.716744			1.10808
AASPDRANDDLR	M8ALK7	N-Term(Acetyl); S3(Phospho)	S(3): 100.0	123.739			22.68	1422.6
LDSLVEK	M7ZBP7	N-Term(iTRAQ4plex); S3(Phospho); K7(iTRAQ4plex)	S(3): 100.0	109.063	31.18	29.31		1171.62	0.823978	0.920083		0.679685	0.960856		1.28832	1.03994		1.10987	1.05619
APSVLER	M7Z2H1	N-Term(iTRAQ4plex); S3(Phospho)	S(3): 100.0	176.226		33.65	27.59	995.504		1.03901	0.923601		0.599825	0.718081		1.28618	1.15586		0.991425	1.13608
AVSGGGH	Q4A1H2	N-Term(iTRAQ4plex); S3(Phospho)	S(3): 100.0	165.897		28.78		808.347		0.879775			0.605807			1.36138			1.03909
LNSQEEVLK	M8AT56	N-Term(iTRAQ4plex); S3(Phospho); K9(iTRAQ4plex)	S(3): 100.0	145.967		24.05		1427.74		0.712599			0.977861			1.15897			1.089
DLSQADFGR	M7ZAK2	N-Term(iTRAQ4plex); S3(Phospho)	S(3): 100.0	96.4678			18.9	1232.54			0.797511			0.931408			1.25137			0.958475
NLSNVGNR	M8BN00	N-Term(iTRAQ4plex); S3(Phospho)	S(3): 100.0	223.997			21.64	1097.52			0.862246			0.995137			1.18133			0.92229
EWSGAPER	M0YNU9	N-Term(iTRAQ4plex); S3(Phospho)	S(3): 100.0	131.267		25.65		1155.5		0.896951			1.19593			0.888987			1.044
ILSGFDNR	F2DLL5	N-Term(iTRAQ4plex); S3(Phospho)	S(3): 100.0	115.249			20.39	1145.55			1.50873			0.890479			0.984984			0.643492
VLSSVEK	A0A077RT18	N-Term(iTRAQ4plex); S4(Phospho); K7(iTRAQ4plex)	S(3): 1.4; S(4): 98.6	132.428	31.12			1129.61	1.42554			1.64927			0.594099			0.518741
LESVPDMNYDALASTPR	M7Z6E4	N-Term(iTRAQ4plex); S3(Phospho)	S(3): 0.8; Y(9): 33.1; S(14): 33.1; T(15): 33.1	72.9367	15.7			2102.96	1.00667			0.941859			1.01933			1.0187
MISAFESSSLQGPPSVPR	M7ZIB5	N-Term(iTRAQ4plex); S7(Phospho)	S(3): 0.6; S(7): 33.1; S(8): 33.1; S(9): 33.1; S(15): 0.0	86.6171	21.28	12.73		2114.01	1.2565	1.38636		1.33785	1.14343		0.943862	0.62657		0.524237	0.957439
MISAFESSSPQGLPSVPR		N-Term(iTRAQ4plex); S7(Phospho)	S(3): 0.6; S(7): 33.1; S(8): 33.1; S(9): 33.1; S(15): 0.0	86.6171	21.28	12.73		2114.01
GGSAESPDSVHNNFEDALPTSGSFGK	M8AW16;A0A077RY75	N-Term(iTRAQ4plex); S6(Phospho); S9(Phospho); K26(iTRAQ4plex)	S(3): 0.4; S(6): 99.6; S(9): 100.0; T(20): 0.0; S(21): 0.0; S(23): 0.0	160.739			11.53	3055.3			0.971051			0.981633			1.04044			0.992405
NISYAESDSDDSEEK	W5BP21	N-Term(iTRAQ4plex); S7(Phospho); S9(Phospho); S12(Phospho); K15(iTRAQ4plex)	S(3): 0.1; Y(4): 2.2; S(7): 97.8; S(9): 99.9; S(12): 100.0	106.796		19.74	16.66	2216.78		0.798742	0.607794		0.68366	1.08078		1.26377	1.1766		1.14492	1.08503
AASAFVAGAEGYGCPQPGGAAPGAAPSILGFGAAGAYATPAMQRMVGASR	A0A077S6A8	N-Term(iTRAQ4plex); C14(Carbamidomethyl); S49(Phospho)	S(3): 0.1; Y(12): 0.1; S(27): 0.3; Y(37): 33.2; T(39): 33.2; S(49): 33.2	26.4157		5.82		4890.28
AASDDTSASGDEIIEDLK	F2D8N3	N-Term(iTRAQ4plex); S9(Phospho); K18(iTRAQ4plex)	S(3): 0.1; T(6): 2.4; S(7): 2.4; S(9): 95.1	135.07	36.99	36.67	39.08	2205.01	1.12262	1.05008	1.09154	0.884496	0.880276	0.955324	1.10564	1.05831	0.975432	0.86847	0.83243	0.940964
IGSGGLGSGR	F2DHT8	N-Term(iTRAQ4plex); S8(Phospho)	S(3): 0.1; S(8): 99.9	139.223	33.75	27.77	23.45	1084.53	0.838873	0.842066	1.07733	1.15721	0.990544	0.808043	1.03683	1.10996	1.183	0.964755	1.02192	0.887207
VPSNSSPRVSPNETAASVASSPLAK	M0W3G3;M8BFW3	N-Term(iTRAQ4plex); S3(Phospho); S20(Phospho); S21(Phospho); K25(iTRAQ4plex)	S(3): 0.1; S(5): 0.1; S(6): 0.1; S(10): 34.0; T(14): 34.0; S(17): 35.7; S(20): 96.3; S(21): 99.7	93.6112			40.01	2981.38			1.43974			1.35924			0.622491			0.703644
IESSSSPVQAPSTPK	M8BGL7	N-Term(iTRAQ4plex); S4(Phospho); T13(Phospho); K15(iTRAQ4plex)	S(3): 0.1; S(4): 3.5; S(5): 3.5; S(6): 92.9; S(12): 0.2; T(13): 99.8	113.328	20.53	28.25	40.93	1962.91	0.910909	0.976308	0.884824	1.26805	1.08089	1.30729	1.15236	0.939579	1.19248	0.688469	0.960309	0.617414
VESSVVPEVSTPDVSEAPAADDDDDDDVDLFGEETEEEK	I1GSE3	N-Term(iTRAQ4plex); S15(Phospho); K39(iTRAQ4plex)	S(3): 0.1; S(4): 0.1; S(10): 0.1; T(11): 0.1; S(15): 99.6; T(35): 0.0	115.784	21.04		22.54	4548.91	0.964273		0.655587	0.538671		1.41773	1.20081		0.89413	1.19942		1.06398
NDSKDDEWASSDDDADAMEQDGDSEADR	M8D0U5	N-Term(iTRAQ4plex); K4(iTRAQ4plex); S11(Phospho)	S(3): 0.1; S(10): 50.0; S(11): 50.0; S(24): 0.0	91.9756		22.25		3457.3		0.58797			0.862019			1.2375			1.20243
LWSGGAYDSDTEDPDNMK	M7YME0	N-Term(iTRAQ4plex); S9(Phospho); M17(Oxidation); K18(iTRAQ4plex)	S(3): 0.0; Y(7): 0.9; S(9): 49.6; T(11): 49.6	100.464	12.52		14.16	2384.98	0.824211		0.954764	0.97574		1.30074	0.936669		0.816516	1.23443		0.979838
LWSGGAYDSDTEDPDNMK	M7YME0	N-Term(iTRAQ4plex); S9(Phospho); K18(iTRAQ4plex)	S(3): 0.0; Y(7): 0.0; S(9): 98.7; T(11): 1.3	208.271	25.83	23.45	65.63	2368.99	0.885156	0.750413	0.899677	0.980866	0.829385	1.03112	1.1423	1.0667	1.08186	0.948594	1.31156	0.97767
DFSLLQYDSDDFDDFEEEDDEVAK	M8APZ9	N-Term(iTRAQ4plex); S9(Phospho); K24(iTRAQ4plex)	S(3): 0.0; Y(7): 0.0; S(9): 100.0	373.638	98.98	102.19	99.99	3254.34	0.63318	0.613077	0.704938	0.63001	0.721716	0.659503	1.46777	1.33368	1.27441	1.20931	1.24627	1.20684
LGSLLYSPGR	A0A077S491	N-Term(iTRAQ4plex); S7(Phospho)	S(3): 0.0; Y(6): 0.0; S(7): 100.0	236.962	47.19	48.51	44.5	1286.66	0.95623	0.921657	1.20601	1.01554	1.0315	1.05623	0.973055	0.900133	0.92031	1.06984	1.13193	0.847545
MESYAASPK	M8ARI7;F2CUS7	N-Term(Acetyl); S7(Phospho); K9(iTRAQ4plex)	S(3): 0.0; Y(4): 0.0; S(7): 100.0	124.93			36.94	1249.53			1.00167			0.890566			1.01952			1.06768
EASMEIGEAEGEEEDEKEDGYWSE	M8AHI4	N-Term(iTRAQ4plex); K17(iTRAQ4plex); S23(Phospho)	S(3): 0.0; Y(21): 0.1; S(23): 99.9	137.731	26.44	29.78	31.76	3116.21	1.02595	1.02941	0.986676	1.10846	1.12737	1.07391	0.989554	0.973379	0.979408	0.873112	0.88038	0.975966
EASMEIGEAEGEEEDEKEDGYWSE	M8AHI4	N-Term(iTRAQ4plex); M4(Oxidation); K17(iTRAQ4plex); S23(Phospho)	S(3): 0.0; Y(21): 0.0; S(23): 100.0	153.013	48.29	41.45		3132.23	1.12949	0.958326		0.844981	1.10074		0.9995	0.983433		0.966472	0.941722
NVSAAAAQTEGSGDDGSR	W6EK38	N-Term(iTRAQ4plex); T9(Phospho)	S(3): 0.0; T(9): 49.4; S(12): 49.4; S(17): 1.3	123.486	30.32	15.63	40.86	1916.81	1.00379	0.933362	1.05922	1.02143	0.976782	1.18798	1.16256	1.13389	1.25526	0.799173	0.886349	0.492057
VVSQLETREDEDDSD	M8B406	N-Term(iTRAQ4plex); S14(Phospho)	S(3): 0.0; T(7): 0.0; S(14): 100.0	338.949	47.22	47.31	44.78	1960.82	0.813838	0.830469	0.89462	0.816086	0.804533	0.855594	1.10165	1.13293	1.1484	1.12563	1.12946	1.07234
VVSQLETQEDEDDSD	M7YNY5	N-Term(iTRAQ4plex); S14(Phospho)	S(3): 0.0; T(7): 0.0; S(14): 100.0	148.53	39.43	44	39.95	1932.77	1.01536	0.991068	1.02518	0.933536	0.989362	0.971754	0.792619	1.12943	1.01932	1.23101	1.03353	0.979881
DDSLFTQSCR	M0VDW8	N-Term(iTRAQ4plex); S8(Phospho); C9(Carbamidomethyl)	S(3): 0.0; T(6): 50.0; S(8): 50.0	112.191			11.91	1452.59			1.02639			0.881583			1.05872			1.00861
EDSHATEIYNDHQSDSADVQNVDR	M8CD34	N-Term(iTRAQ4plex); S14(Phospho)	S(3): 0.0; T(6): 0.0; Y(9): 0.0; S(14): 50.0; S(16): 50.0	295.888	70.56	61.11	54.34	2969.23	0.968225	1.19014	1.06907	1.04124	0.760993	1.09312	1.03071	1.12443	0.904424	0.851265	0.913236	0.93116
ALSATAHADQSPQDADPER	A0A077RQ44	N-Term(iTRAQ4plex); S11(Phospho)	S(3): 0.0; T(5): 0.0; S(11): 100.0	277.727	67.35	75.63	48.4	2203.97	1.34057	1.22444	1.14922	0.776262	0.804661	0.862551	0.93422	0.943003	0.922442	0.910161	1.00977	1.0163
FGSFTPGFDSPEHEQTR	M7YR46	N-Term(iTRAQ4plex); S10(Phospho)	S(3): 0.0; T(5): 0.0; S(10): 100.0; T(16): 0.0	268.794	10.03		56.4	2162.93	1.04875		1.07225	0.725978		1.02274	0.982617		1.05512	1.20131		0.862464
LNSGTDVLQSQQISSPAQSK	M0Y865	N-Term(iTRAQ4plex); S15(Phospho); K20(iTRAQ4plex)	S(3): 0.0; T(5): 0.0; S(10): 0.1; S(14): 2.5; S(15): 97.4; S(19): 0.0	123.857	21.04	31.27	30.23	2456.23	1.01196	0.993639	0.889631	1.03668	1.2731	1.07761	1.1831	0.809499	0.900985	0.722312	0.902815	1.12609
LASTSEDQK	R7WC87	N-Term(iTRAQ4plex); S5(Phospho); K9(iTRAQ4plex)	S(3): 0.0; T(4): 1.8; S(5): 98.1	97.5053			20.75	1346.65			1.08797			1.04801			0.960026			0.917923
AVSTGTLESPR	M7ZGF0	N-Term(iTRAQ4plex); S9(Phospho)	S(3): 0.0; T(4): 0.1; T(6): 2.1; S(9): 97.8	208.793	28.79	39.99		1341.66	1.22584	1.29347		1.12819	1.22018		0.913841	0.869015		0.786693	0.714351
EQSTPATELEEESEGDGK	M8B103	N-Term(iTRAQ4plex); S13(Phospho); K18(iTRAQ4plex)	S(3): 0.0; T(4): 0.0; T(7): 2.6; S(13): 97.4	145.334	51.66	31.42	28.92	2304	1.2453	0.992407	0.709866	0.468015	0.831255	0.929747	1.30999	0.982931	1.05408	0.90172	1.14378	1.18452
EQSTPATELEEESEGDGKR	M8B103	N-Term(iTRAQ4plex); S13(Phospho); K18(iTRAQ4plex)	S(3): 0.0; T(4): 0.0; T(7): 0.0; S(13): 100.0	132.932	19.16	29.11		2460.1	0.962105	0.72024		0.526123	0.686023		1.07122	1.12367		1.34866	1.35347
KPSTEDSPAYNK	M8BWZ1	N-Term(iTRAQ4plex); K1(iTRAQ4plex); S7(Phospho); K12(iTRAQ4plex)	S(3): 0.0; T(4): 0.0; S(7): 100.0; Y(10): 0.0	310.305	43.91	54.27	47.08	1848.91	0.660883	0.753174	0.842596	0.717386	0.729767	0.770725	1.34027	1.31861	1.2386	1.14206	1.14803	1.06343
GISTDSASVNCLLGLEDDNASQHSR	A0A077RVJ6	N-Term(iTRAQ4plex); C11(Carbamidomethyl); S21(Phospho)	S(3): 0.0; T(4): 0.0; S(6): 0.0; S(8): 0.0; S(21): 98.4; S(24): 1.6	301.831	61.92	56.82	58.1	2870.26	1.33165	0.844026	1.10111	0.486128	0.835814	0.958127	0.543345	0.733349	0.975407	1.58647	1.42914	0.987958
GISTDSASVNCLLGLEDDNASQHSR	A0A077RVJ6	N-Term(iTRAQ4plex); C11(Carbamidomethyl); S21(Phospho); S24(Phospho)	S(3): 0.0; T(4): 0.0; S(6): 0.0; S(8): 0.0; S(21): 100.0; S(24): 100.0	482.484	93.2	106.01	83.75	2950.24	1.13434	1.03248	1.05309	0.797895	1.1238	0.988772	0.644973	1.14255	0.971417	1.10798	0.624441	1.16535
LQSHGIDPDTFSDEEDEELYEEQR	M8CQH5	N-Term(iTRAQ4plex); T10(Phospho)	S(3): 0.0; T(10): 50.0; S(12): 50.0; Y(20): 0.0	121.435	19.48		34.12	3105.3	1.0008		0.872355	0.86297		0.449917	0.893		1.43755	1.22297		1.10126
DPSVNQVGSPVAASEPSGSILPK	W5CS75	N-Term(iTRAQ4plex); S9(Phospho); K23(iTRAQ4plex)	S(3): 0.0; S(9): 100.0; S(14): 0.0; S(17): 0.0; S(19): 0.0	287.461	42.42	51.94	64.78	2604.32	1.10686	0.893015	0.965993	1.09073	1.24948	1.10528	0.93639	1.01658	1.03992	0.941472	0.842866	0.87866
ADSFNLGLSSGDER	M7YMA1	N-Term(iTRAQ4plex); S9(Phospho); S10(Phospho)	S(3): 0.0; S(9): 100.0; S(10): 100.0	290.838	43.03	57.44	50.15	1771.71	0.937743	0.889738	0.885771	0.786462	0.911874	0.747026	1.11635	1.08742	1.1767	1.02242	1.08817	1.07686
VPSVFGNDSDEEA	M8BHV5	N-Term(iTRAQ4plex); S9(Phospho)	S(3): 0.0; S(9): 100.0	153.194	75.89	62.93	80.76	1589.65	0.907978	0.960041	0.956268	0.973378	0.873186	0.990975	1.01004	1.03092	1.06517	1.08564	1.10974	0.952524
ALSAPGGGSGK	F2CR56	N-Term(Acetyl); S9(Phospho); K11(iTRAQ4plex)	S(3): 0.0; S(9): 100.0	289.984	72.75	72.47	69.58	1167.55	1.04663	1.07767	0.962838	1.0308	1.0101	1.10212	1.03276	1.05689	1.08195	0.907484	0.85201	0.855298
GESFEGDSDDDDDDDDVTTPK	M7ZF28	N-Term(iTRAQ4plex); S8(Phospho); T19(Phospho); K21(iTRAQ4plex)	S(3): 0.0; S(8): 4.7; T(18): 95.5; T(19): 99.8	103.689	14.24	18.96	18.16	2721.97	1.03354	1.14865	1.02599	1.13689	1.09931	0.84112	1.11167	0.908976	1.06852	0.735511	0.893876	1.03326
AASKEPISPGSPSPASK	A0A077RT44	N-Term(iTRAQ4plex); K4(iTRAQ4plex); S8(Phospho); S11(Phospho); K17(iTRAQ4plex)	S(3): 0.0; S(8): 100.0; S(11): 100.0; S(13): 0.0; S(16): 0.0	285.385	23.68	21.05	31.37	2203.08	1.29926	1.55621	1.38531	0.873648	0.814889	0.815197	0.860668	0.921784	0.935868	0.988768	0.773775	0.99562
EASNVEDSPR	N1R3G9	N-Term(iTRAQ4plex); S8(Phospho)	S(3): 0.0; S(8): 100.0	246.452	43.81	50.17	52.76	1327.56	1.04779	1.05226	0.993499	0.939728	0.996374	1.01774	0.967783	1.02132	0.819839	1.0385	0.940548	1.10816
EASDVEDSPR	M7Z6Y4	N-Term(iTRAQ4plex); S8(Phospho)	S(3): 0.0; S(8): 100.0	208.575	41.55	29.09	17.67	1328.55	0.923666	0.953583	1.00106	1.02058	1.01831	1.0133	0.957054	1.06295	0.99301	1.08689	1.01952	0.990513
AASAAESSENEAESQSTSAER	R7WG18	N-Term(iTRAQ4plex); S7(Phospho)	S(3): 0.0; S(7): 49.9; S(8): 49.9; S(14): 0.0; S(16): 0.0; T(17): 0.0; S(18): 0.0	97.5379	15.15	30.05	15.55	2335.96	0.588672	0.778347	0.40006	0.780772	0.588626	1.11749	1.65808	2.10256	1.2125	0.836938	0.917956	1.20236
IASEALSIPSSPR	M8ADY7	N-Term(iTRAQ4plex); S11(Phospho)	S(3): 0.0; S(7): 33.3; S(10): 33.3; S(11): 33.3	135.729	36	20.74	21.66	1551.79	0.928236	0.923111	0.944237	1.13039	1.03317	0.875649	0.968583	1.14384	1.09725	0.959787	0.8875	1.04199
IASEALSIPSSPR	M8ADY7	N-Term(iTRAQ4plex); S7(Phospho); S11(Phospho)	S(3): 0.0; S(7): 100.0; S(10): 50.0; S(11): 50.0	154.764			32.79	1631.76			0.966907			1.07168			1.06833			0.886579
QASLFGSLDQNR	F2CPU8;N1QPW1	N-Term(iTRAQ4plex); S7(Phospho)	S(3): 0.0; S(7): 100.0	152.698	38.94			1559.73	0.957354			1.13119			1.00471			0.918671
IFSPEVSPK	M8BUM2;M7ZZ93	N-Term(iTRAQ4plex); S7(Phospho); K9(iTRAQ4plex)	S(3): 0.0; S(7): 100.0	214.19	36.58	42.81	39.38	1371.72	0.791619	0.874598	1.00639	0.894215	0.872217	0.940962	1.0974	1.06932	0.972981	1.20135	1.12113	1.06448
GPSIALSPNK	A0A077RWS0	N-Term(iTRAQ4plex); S7(Phospho); K10(iTRAQ4plex)	S(3): 0.0; S(7): 100.0	141.135	21.81	16.16		1351.72	1.18115	1.18099		1.03413	1.15183		0.966736	0.87238		0.847577	0.863335
GPSMLGSVLSLASR	M7ZC22	N-Term(iTRAQ4plex); S13(Phospho)	S(3): 0.0; S(7): 0.0; S(10): 2.3; S(13): 97.7	149.341	55.49	40.88	38.34	1598.81	0.333443		0.959693	0.738544		0.888296	1.3329	3.51871	1.21762	1.5501	1.35894	1.20401
ADSVESGEK	M8CX86	N-Term(iTRAQ4plex); S6(Phospho); K9(iTRAQ4plex)	S(3): 0.0; S(6): 100.0	160.797	32.74	32.14	25.25	1289.59	0.960964	0.854528	0.745212	0.93217	1.00035	0.980585	0.97797	1.00033	1.13061	1.09927	1.11965	1.09841
ADSASSDAEEGK	M0UEN9	N-Term(iTRAQ4plex); S6(Phospho); K12(iTRAQ4plex)	S(3): 0.0; S(5): 2.3; S(6): 97.7	137.639	27.22			1534.65	0.919889			0.900598			1.02792			1.1179
VLSHSNENSNVASPDISPR	A0A077RVA3	N-Term(iTRAQ4plex); S13(Phospho); S17(Phospho)	S(3): 0.0; S(5): 0.0; S(9): 0.0; S(13): 100.0; S(17): 100.0	204.126	38.35	28.67	40.31	2327.03	0.89521	0.986168	1.14664	1.27513	1.0024	0.934024	1.00027	1.00695	0.931996	0.850343	0.94178	0.968293
VLSHSSENSNIESPDISPR	T1NHA8	N-Term(iTRAQ4plex); S13(Phospho); S17(Phospho)	S(3): 0.0; S(5): 0.0; S(6): 0.0; S(9): 0.0; S(13): 100.0; S(17): 100.0	353.917	67.22	76.74	72.4	2372.03	1.21333	1.06401	1.04718	0.986682	1.07514	1.00262	0.817479	0.91989	0.93615	1.0449	1.06025	1.00578
VLSHSSENSNVASPDISPR	M8ABR8	N-Term(iTRAQ4plex); S13(Phospho); S17(Phospho)	S(3): 0.0; S(5): 0.0; S(6): 0.0; S(9): 0.0; S(13): 100.0; S(17): 100.0	327.748	56.66	71.16	70.79	2300.01	0.987256	0.985614	1.19977	1.06247	0.898927	1.08169	0.834384	0.892664	0.911953	1.02824	1.20712	0.862698
VLSHSSENLNIESPDISPR	A0A077S390	N-Term(iTRAQ4plex); S13(Phospho); S17(Phospho)	S(3): 0.0; S(5): 0.0; S(6): 0.0; S(13): 100.0; S(17): 100.0	261.588	28.29	61.38	47	2398.08	1.39324	0.928182	0.904905	1.11975	0.87629	1.22723	0.471039	0.984167	0.914034	1.11786	1.00852	1.16189
VPSNSSPRVSPNEAAASVASSPLAK	T1MKZ8	N-Term(iTRAQ4plex); S3(Phospho); S20(Phospho); S21(Phospho); K25(iTRAQ4plex)	S(3): 0.0; S(5): 0.0; S(6): 0.0; S(10): 98.4; S(17): 51.6; S(20): 51.6; S(21): 98.4	124.854	33.88	37.75	22.69	2951.36	1.36121	1.44018	1.40477	1.42263	1.45455	1.13497	0.686195	0.570365	0.624336	0.665574	0.648873	0.863559
MGSLSDGALQEGSPR	R7W0N2	N-Term(iTRAQ4plex); S13(Phospho)	S(3): 0.0; S(5): 0.0; S(13): 100.0	182.119	47.31	37.14	25.1	1728.78	1.11777	0.966993	1.05643	1.06242	1.03876	1.03327	0.939173	1.06877	0.912144	0.910333	0.924043	0.889622
LGSSASFGRN	N1R4G7	N-Term(iTRAQ4plex); S6(Phospho)	S(3): 0.0; S(4): 50.0; S(6): 50.0	169.756	32.15	35.29	39.64	1219.56	1.22031	1.15978	1.2586	1.00324	0.974596	0.97221	0.886777	0.897734	0.902776	0.950915	0.989554	0.894929
VVSSPGQVSEDGDAK	T1NP49	N-Term(iTRAQ4plex); S4(Phospho); S9(Phospho); K15(iTRAQ4plex)	S(3): 0.0; S(4): 100.0; S(9): 100.0	200.494	38.74	70.36	54.11	1922.84	1.05543	1.05078	1.10428	0.991032	1.05648	0.957007	0.910554	0.904957	0.902394	1.04089	1.02444	1.01674
GFSSADWSQQPRSESPVDR	N1QXR8;A0A077RT49	N-Term(iTRAQ4plex); S13(Phospho); S15(Phospho)	S(3): 0.0; S(4): 0.2; S(8): 66.6; S(13): 66.6; S(15): 66.6	110.544			17.46	2440.01			1.15252			0.932904			0.77149			1.17016
VLSSVVPETSTTDVAEAPAADDDDDSDVDLFGEETEEEK	W5BMW7	N-Term(iTRAQ4plex); S26(Phospho); K39(iTRAQ4plex)	S(3): 0.0; S(4): 0.0; T(9): 0.0; S(10): 0.0; T(11): 0.0; T(12): 0.0; S(26): 100.0; T(35): 0.0	312.661	72.06	61	86.76	4494.99	0.981667	0.75426	0.862536	1.16498	0.878559	1.04148	1.01882	1.29829	1.01685	1.16085	1.25977	0.951072
VLSSVVPETSTTDVAEAPAADDDDDSDVDLFGEETEEEKK	W5BMW7	N-Term(iTRAQ4plex); S26(Phospho); K39(iTRAQ4plex); K40(iTRAQ4plex)	S(3): 0.0; S(4): 0.0; T(9): 0.0; S(10): 0.0; T(11): 0.0; T(12): 0.0; S(26): 100.0; T(35): 0.0	343.091	25.64	54.38	19.45	4767.18	0.859559	0.573893	0.881592	0.789553	1.02738	0.91997	1.21648	1.01246	1.23781	1.38142	1.26564	0.94511
AGSSATVLSAPDSPR	M7ZMH6	N-Term(iTRAQ4plex); S13(Phospho)	S(3): 0.0; S(4): 0.0; T(6): 0.0; S(9): 0.1; S(13): 99.9	148.083		27.95		1639.78		1.43103			0.978891			0.867843			0.801314
AGSSTTFLSPPSSPR	F2CTH1	N-Term(iTRAQ4plex); S9(Phospho); S12(Phospho)	S(3): 0.0; S(4): 0.0; T(5): 0.0; T(6): 0.0; S(9): 100.0; S(12): 97.8; S(13): 2.2	359.892	82.2	71.96	69.32	1795.78	1.0389	1.04435	0.983509	0.951312	0.973477	1.01605	0.999013	1.0295	1.04994	1.01762	0.969494	0.997927
DESSTEQSSAAPTGSVRPLSR	N1QZ68	N-Term(iTRAQ4plex); S15(Phospho)	S(3): 0.0; S(4): 0.0; T(5): 0.0; S(8): 0.0; S(9): 0.0; T(13): 0.1; S(15): 50.0; S(20): 50.0	212.529		28.44	11.16	2386.1		0.898048	0.960638		0.905478	0.875749		0.98458	0.972486		1.17637	1.1701
AESSTQQAAANNEDIELPDEESDEEDDVQIAER	M8A2M2	N-Term(iTRAQ4plex); S22(Phospho)	S(3): 0.0; S(4): 0.0; T(5): 0.0; S(22): 100.0	341.064		101.99	76.43	3871.61		1.20037	0.754241		1.13788	0.923449		0.85325	1.49012		1.30711	1.03348
AESSTQQAAANNEDIELPEEESDEEDDVQIAER	N1QPH1	N-Term(iTRAQ4plex); S22(Phospho)	S(3): 0.0; S(4): 0.0; T(5): 0.0; S(22): 100.0	192.831			41.24	3885.64			1.48167			0.986191			0.721218			0.879835
DLSSPISSSFR	W5CZX8	N-Term(iTRAQ4plex); S7(Phospho)	S(3): 0.0; S(4): 0.0; S(7): 33.3; S(8): 33.3; S(9): 33.3	125.96			19.48	1419.66			1.02781			0.9961			1.01921			0.944008
DVSSLGSASPLQEQNQK	M8APF2	N-Term(iTRAQ4plex); S9(Phospho); K17(iTRAQ4plex)	S(3): 0.0; S(4): 0.0; S(7): 0.0; S(9): 100.0	214.504	64.08	34.67		2156.06	0.934374	0.961248		1.16199	1.18187		0.992702	1.01702		0.91311	0.865753
FGSSASFGSR	M0UVB7	N-Term(iTRAQ4plex); S6(Phospho)	S(3): 0.0; S(4): 0.0; S(6): 100.0; S(9): 0.0	282.127	46.11	45.69	45.1	1226.53	0.962839	0.935663	0.989683	1.00753	0.981971	1.02151	1.02788	1.02345	1.03092	1.02176	1.06992	0.936026
LGSSASFGR	N1R4G7;F2CQF9	N-Term(iTRAQ4plex); S6(Phospho)	S(3): 0.0; S(4): 0.0; S(6): 100.0	239.767	41.76	43.15	45.2	1105.52	1.03319	0.978836	1.00502	1.08474	1.09727	1.10396	0.93352	0.930456	0.941484	1.00047	1.02109	0.981901
GASSLLQLLSIPR	M0YVH6	N-Term(iTRAQ4plex); S10(Phospho)	S(3): 0.0; S(4): 0.0; S(10): 100.0	84.4382		14.35		1578.88					0.860506			1.90974			0.986304
EASPQDPAEDALVVVQEEEEEEEAGSPTR	M7Z4F4	N-Term(iTRAQ4plex); S26(Phospho)	S(3): 0.0; S(26): 98.7; T(28): 1.3	424.216	35.34		70.01	3364.48	4.3624		0.799424			1.32951			0.972366			1.06736
EASPQDPAEDALVVVEEEEEEEEAGSPTR	M8BEZ7	N-Term(iTRAQ4plex); S26(Phospho)	S(3): 0.0; S(26): 50.0; T(28): 50.0	452.59	78.62	79.12	85.54	3365.46	1.23862	1.17175	1.22373	1.14106	1.36614	1.1726	0.910236	0.66321	0.910708	0.996221	0.993563	0.876698
LQSLAGQHADVLESLSPNVR	M8A9P7	N-Term(iTRAQ4plex); S16(Phospho)	S(3): 0.0; S(14): 50.0; S(16): 50.0	94.11	13.22			2358.19	0.715051			1.12542			0.981598			1.1559
NPSDLAGVLGPPSPSAPR	F2DJJ7	N-Term(iTRAQ4plex); S13(Phospho)	S(3): 0.0; S(13): 96.9; S(15): 3.1	135.153		25.33	26.99	1955.97		1.51364	0.832823		0.79671	1.24694		0.683659	0.83501		0.928877	1.13373
IESVPEFPLVVSDSAEGIEK	M8A580	N-Term(iTRAQ4plex); S12(Phospho); K20(iTRAQ4plex)	S(3): 0.0; S(12): 50.0; S(14): 50.0	65.825	18.52	27.4	32.81	2513.27	0.794544	0.612582	1.05637	0.696551	0.915292	0.792308	0.842574	1.39899	1.06204	1.59202	0.855893	0.994355
GPSGFPGAGGSGSDSDEPQEYYTGGEK	M8CUZ4	N-Term(iTRAQ4plex); S11(Phospho); S13(Phospho); S15(Phospho); K27(iTRAQ4plex)	S(3): 0.0; S(11): 100.0; S(13): 100.0; S(15): 100.0; Y(21): 0.0; Y(22): 0.0; T(23): 0.0	328.975	35.71	63.11	64.12	3161.2	0.889597	0.901371	1.03597	0.979247	1.0643	0.938179	0.857747	0.909943	0.962713	1.02913	1.06971	1.03619
GPSGFPGAGGSGSDSDEPQEYYTGGEK	M8CUZ4	N-Term(iTRAQ4plex); S13(Phospho); S15(Phospho); K27(iTRAQ4plex)	S(3): 0.0; S(11): 0.2; S(13): 99.9; S(15): 100.0; Y(21): 0.0; Y(22): 0.0; T(23): 0.0	311.873	42.61	81.22	81.6	3081.22	0.881692	1.01061	0.894869	0.815579	0.889992	0.850896	1.1013	1.0599	1.10548	1.08052	1.02451	1.13541
GPSGFPGAGGSGSDSDEPQEYYTGGEK	M8CUZ4	N-Term(iTRAQ4plex); S13(Phospho); K27(iTRAQ4plex)	S(3): 0.0; S(11): 0.0; S(13): 97.1; S(15): 2.9; Y(21): 0.0; Y(22): 0.0; T(23): 0.0	328.384		87.92	76.62	3001.26		0.925716	0.951809		0.724535	0.911076		1.40823	1.0328		0.804095	1.02851
GGSFLAGNLSFSR	M8BRG0	N-Term(iTRAQ4plex); S12(Phospho)	S(3): 0.0; S(10): 50.0; S(12): 50.0	170.302	46.04	36.47	27.27	1536.73	1.12402	1.18287	0.98798	0.985579	0.88724	0.916459	1.10399	1.09222	1.01433	0.791546	0.871098	0.959709
VASDNQDLASGELSPGTNGGNNK	M8BX21	N-Term(iTRAQ4plex); S14(Phospho); K23(iTRAQ4plex)	S(3): 0.0; S(10): 33.3; S(14): 33.3; T(17): 33.3	205.029		58.67		2613.19		0.930725			0.970602			1.04253			1.03026
NDSKDDEWASSDDDADAMEQDGDSEADR	M8D0U5	N-Term(iTRAQ4plex); K4(iTRAQ4plex); S10(Phospho); S11(Phospho)	S(3): 0.0; S(10): 100.0; S(11): 100.0; S(24): 0.0	249.721		68.47	64.19	3537.28		0.947574	0.858796		0.755716	0.942034		0.6745	1.14202		1.31499	1.01564
DGFIVDDADEDEEEEEEEARASDDER	M8BLK9	N-Term(iTRAQ4plex); S22(Phospho)	S(22): 100.0	379.325	54.32	55.79	41.72	3238.25	0.996403	1.08245	0.949088	0.967744	0.96665	0.970294	1.00775	1.00296	0.952436	1.01736	0.956699	1.0673
EVEAVDDEIVLAAADEKDGSGNEGDEDDDEVSFDR	T1N701	N-Term(iTRAQ4plex); K17(iTRAQ4plex); S20(Phospho)	S(20): 100.0; S(32): 0.0	333.543	44.92	50.8	58.18	4122.76	1.28715	1.06949	0.921408	1.04446	0.869319	0.869766	1.20652	0.989287	1.07257	1.28197	0.895252	1.07366
EVEAVDDEIVLAAADEEDGSGNEGDEDDDEVSFDR	R7W023	N-Term(iTRAQ4plex); S20(Phospho)	S(20): 100.0; S(32): 0.0	208.976	44.08	26.06	65.64	3979.63	1.1714	1.9859	1.11797	1.25691	0.850465	1.21684	1.14622	1.85404	0.818503	0.853971	1.46321	1.17073
AVIPAPEPAAEEEKPPADDSK	M8C871	N-Term(iTRAQ4plex); K14(iTRAQ4plex); S20(Phospho); K21(iTRAQ4plex)	S(20): 100.0	250.243			25.9	2673.34			1.02451			1.22883			0.939787			0.840978
VSPSSSPPPISSPR	M7ZKH8	N-Term(iTRAQ4plex); S2(Phospho); S4(Phospho); S12(Phospho)	S(2): 99.9; S(4): 0.3; S(5): 3.4; S(6): 96.4; S(11): 3.4; S(12): 96.6	171.389	27.55	35.23	35.42	1778.73	1.17725	1.1231	1.02422	0.981514	1.1308	1.04693	0.908523	0.898252	0.967422	0.96562	0.833762	0.982418
RSKSAEEAGPSEDIAK	A0A077RS16	N-Term(iTRAQ4plex); S2(Phospho); K3(iTRAQ4plex); S4(Phospho); K16(iTRAQ4plex)	S(2): 99.6; S(4): 100.0; S(11): 0.4	74.3192			34.9	2267.06			1.09498			1.14096			0.935278			0.857081
ASSNSGGIPIK	M8ASI2	N-Term(Acetyl); S2(Phospho); S5(Phospho); K11(iTRAQ4plex)	S(2): 97.9; S(3): 2.1; S(5): 100.0	225.962	49.23	54.23	52.9	1376.6	0.827555	0.718658	1.05919	0.80195	0.875284	0.983874	1.29178	1.40912	0.982734	0.997025	0.875075	0.993573
ISTSSLSDLK	R7W7G2	N-Term(iTRAQ4plex); S2(Phospho); S5(Phospho); K10(iTRAQ4plex)	S(2): 97.4; T(3): 0.1; S(4): 2.5; S(5): 99.9; S(7): 0.0	209.937	79.42	69.88	73.62	1498.7	0.933302	0.92744	0.985972	1.17914	1.0788	1.16447	0.856975	0.888245	0.879161	1.04138	1.11201	1.03612
VSPSSSPPPISSPR	M7ZKH8	N-Term(iTRAQ4plex); S2(Phospho); S12(Phospho)	S(2): 96.9; S(4): 2.9; S(5): 5.8; S(6): 88.5; S(11): 2.9; S(12): 2.9	87.9816	26.71	19.32	19.92	1698.76	1.15869	0.870736	0.921325	0.979856	1.19616	0.879756	0.96633	0.913395	1.09041	0.912525	1.03991	1.07057
LSSSPHGIPTGSSPIGSVPK	A0A077RPK9	N-Term(iTRAQ4plex); S2(Phospho); S13(Phospho); S17(Phospho); K20(iTRAQ4plex)	S(2): 94.6; S(3): 2.7; S(4): 2.7; T(10): 33.3; S(12): 33.3; S(13): 33.3; S(17): 100.0	241.728	29.4		26.09	2433.11	0.859503		0.800387	0.783607		0.826847	1.14785		1.21813	1.14115		1.07379
GSLDPSSEVEADALIGAMGAGPGSAAVLPGTTGR	M7ZC09	N-Term(iTRAQ4plex); S2(Phospho); S7(Phospho); M18(Oxidation)	S(2): 76.7; S(6): 16.3; S(7): 29.1; S(24): 12.8; T(31): 32.5; T(32): 32.5	17.8307	11.91			3431.56				4.49282
MSPQVRPPXPPARRTYYLAELLQEHQK	W4ZSE0	N-Term(iTRAQ4plex); M1(Oxidation); S2(Phospho); X9(P); Y17(Phospho); K27(iTRAQ4plex)	S(2): 6.7; T(15): 64.4; Y(16): 64.4; Y(17): 64.4	5.71811			33.02	3666.83			1.10407			0.973709			1.01909			0.901878
ISSSPDEQGAR	R7W801	N-Term(iTRAQ4plex); S3(Phospho); S4(Phospho)	S(2): 6.3; S(3): 96.9; S(4): 96.9	111.681			28.05	1450.57			0.865075			0.959824			1.1121			1.02789
VSSPSADEAIPEEAAEK	M7YL15;M8CBD6	N-Term(iTRAQ4plex); S3(Phospho); S5(Phospho); K17(iTRAQ4plex)	S(2): 50.4; S(3): 50.4; S(5): 99.2	301.675	73.92	76.99	89.54	2177.95	0.96993	1.03848	0.989883	1.07672	1.08527	1.03579	0.888917	0.94597	0.979219	1.09347	0.978149	0.983757
ASGNSDVNLHLK	M8D2C9	N-Term(iTRAQ4plex); S5(Phospho); K12(iTRAQ4plex)	S(2): 50.0; S(5): 50.0	84.455		17.49		1622.82		1.12508			1.11665			1.00755			0.796652
QSPSMPTTPTTPVTPSSSTPPR	M7Y489	N-Term(iTRAQ4plex); T11(Phospho); T14(Phospho)	S(2): 50.0; S(4): 50.0; T(7): 0.0; T(8): 0.0; T(10): 0.0; T(11): 0.0; T(14): 93.8; S(16): 2.0; S(17): 0.0; S(18): 2.0; T(19): 2.0	219.525	42.48	47.74	34.78	2558.14	0.903582	1.03864	0.991362	0.991779	0.749456	0.940829	1.03113	0.96832	1.12987	1.04392	1.10122	0.985546
MSDSEDHHFESK	M7YJI2	N-Term(Acetyl); S4(Phospho); K12(iTRAQ4plex)	S(2): 50.0; S(4): 50.0; S(11): 0.0	85.7759		23.63		1714.66		1.10152			1.14841			0.933656			0.850073
ESSPEIDDELFNEVYGK	F2EEV1	N-Term(iTRAQ4plex); S3(Phospho); K17(iTRAQ4plex)	S(2): 50.0; S(3): 50.0; Y(15): 0.0	142.824		19.23	40.54	2339.06		0.540191	0.957884		1.57807	1.17124		0.994017	0.8927		0.921269	0.913767
GSSPAAVASPDPGADAGPK	M7ZNK2	N-Term(Acetyl); S2(Phospho); S9(Phospho); K19(iTRAQ4plex)	S(2): 50.0; S(3): 50.0; S(9): 100.0	129.74	23.11	39.11	37.07	1997.84	1.08099	1.15132	0.798956	0.671355	0.528336	1.30593	1.24756	1.14671	1.22686	1.02546	0.925354	1.06482
ASSDIDSGSDD	N1R4N7	N-Term(iTRAQ4plex); S3(Phospho); S7(Phospho); S9(Phospho)	S(2): 50.0; S(3): 50.0; S(7): 100.0; S(9): 100.0	90.0165			28.24	1452.4			1.0183			1.61162			1.05273			1.53292
VSSPHADDEVIPEEAAEKVSSPSADEAIPEEAAEK	M7YL15;M8CBD6	N-Term(iTRAQ4plex); S3(Phospho); K18(iTRAQ4plex); S20(Phospho); S21(Phospho); S23(Phospho); K35(iTRAQ4plex)	S(2): 50.0; S(3): 50.0; S(20): 100.0; S(21): 100.0; S(23): 100.0	110.029		9.23	14.71	4385.86		0.632944	1.04412		0.732536	1.14291		0.485677	0.764512		2.05254	1.05077
VSSPNADEAIPEEAADKVSSPHADEAIPEK	A0A080YUA1	N-Term(iTRAQ4plex); S3(Phospho); K17(iTRAQ4plex); S19(Phospho); K30(iTRAQ4plex)	S(2): 50.0; S(3): 50.0; S(19): 50.0; S(20): 50.0	71.0867	11.84	13.38		3695.72	0.578602	1.87725		0.502404	0.438542		1.48168	0.794673		1.26399	0.944204
VSSPNADEAIPEEAADK	A0A080YUA1	N-Term(iTRAQ4plex); S3(Phospho); K17(iTRAQ4plex)	S(2): 50.0; S(3): 50.0	283.645	69.06	52.29	44.25	2110.98	0.961545	0.996249	0.982677	0.879262	0.968796	0.906834	1.01784	1.02925	0.97066	1.03674	1.01023	0.938194
VSSPNADEVIPEEAAEK	M8CBD6	N-Term(iTRAQ4plex); S2(Phospho); K17(iTRAQ4plex)	S(2): 50.0; S(3): 50.0	284.952	44.02	47.97	29.36	2153.03	0.945437	1.04664	0.982678	1.058	0.929031	1.07838	0.911186	1.02498	1.02001	0.895647	0.966523	1.04115
VSSPHADDEVIPEEAAGK	A0A080YUA1	N-Term(iTRAQ4plex); S3(Phospho); K18(iTRAQ4plex)	S(2): 50.0; S(3): 50.0	222.068	43.66	37.12	37.93	2219.05	0.96671	0.833918	1.10626	1.10907	1.22926	0.856394	0.817916	0.979624	0.876232	1.0778	0.969066	1.13419
VSSPNADEEIPEEAAADK	M7YL15	N-Term(iTRAQ4plex); S3(Phospho); K18(iTRAQ4plex)	S(2): 50.0; S(3): 50.0	291.516	40.07	49.22	49.28	2240.02	0.95029	1.05263	1.06077	1.12193	1.01509	1.08163	0.935476	0.900446	0.970671	1.02835	1.09058	0.912584
VSSPNADEVIPEK	A0A080YUA1	N-Term(iTRAQ4plex); S3(Phospho); K13(iTRAQ4plex)	S(2): 50.0; S(3): 50.0	150.03	30.29	31.5	27.2	1752.87	0.93846	0.969253	0.87607	0.971818	0.976942	1.01019	1.04311	1.05093	1.03355	1.05342	0.989868	1.00269
ASSGDAAGVVVPR	F2E223	N-Term(Acetyl); S2(Phospho)	S(2): 50.0; S(3): 50.0	113.275	28.73	26.09	28.75	1307.6
VSSPNADEVIPEEAADK	M7YL15	N-Term(iTRAQ4plex); S2(Phospho); K17(iTRAQ4plex)	S(2): 50.0; S(3): 50.0	277.499	24.92	37.19	24.24	2139.02	1.07454	1.183	0.896289	1.22853	1.10929	0.970671	0.90722	0.916796	1.15167	0.840168	0.767741	0.924663
VSSPNADEEIPEK	A0A080YUA1	N-Term(iTRAQ4plex); S2(Phospho); K13(iTRAQ4plex)	S(2): 50.0; S(3): 50.0	160.645	23.35	37.35	47.47	1782.84	1.00015	1.06271	1.04535	0.993547	1.05324	0.998676	0.976914	1.07646	1.02943	1.01526	0.827211	0.912364
VSSPNADEVVPEK	M7YL15	N-Term(iTRAQ4plex); S2(Phospho); K13(iTRAQ4plex)	S(2): 50.0; S(3): 50.0	121.146	20.6	29.87	29.01	1738.85	0.963188	1.08267	1.17883	1.01966	0.97308	0.766361	1.02227	1.07061	1.00764	1.08752	1.01519	1.02707
ASSPDADEEIPEK	M8CBD6	N-Term(iTRAQ4plex); S2(Phospho); K13(iTRAQ4plex)	S(2): 50.0; S(3): 50.0	145.687		36.16	37.07	1755.79		1.08451	1.01183		0.898928	0.934688		0.993035	1.08148		1.01222	0.885926
VSSPPHADEAIPEK	A0A080YUA1	N-Term(iTRAQ4plex); S3(Phospho); K14(iTRAQ4plex)	S(2): 50.0; S(3): 50.0	118.663		8.88		1844.9		0.832744			1.21782			0.826153			1.14465
DSSPVQNFPK	M7Z7Y1	N-Term(iTRAQ4plex); S3(Phospho); K10(iTRAQ4plex)	S(2): 50.0; S(3): 50.0	127.964	23.57			1486.72	1.01371			1.0668			1.08593			0.83814
VSSPNADEVMPEK	M8CBD6	N-Term(iTRAQ4plex); S3(Phospho); K13(iTRAQ4plex)	S(2): 50.0; S(3): 50.0	71.4078		15.61		1770.82		1.01612			1.19732			1.08447			0.741347
VSSPHADEAIPEK	A0A080YUA1	N-Term(iTRAQ4plex); S3(Phospho); K13(iTRAQ4plex)	S(2): 50.0; S(3): 50.0	145.463		17.94		1747.85		0.897957			1.01513			1.06545			1.00429
RSNTLTSSHLAMVGAK	T1N9X4	N-Term(iTRAQ4plex); S2(Phospho); T6(Phospho); K16(iTRAQ4plex)	S(2): 48.9; T(4): 48.9; T(6): 34.1; S(7): 34.1; S(8): 34.1	59.8516		33.91		2121.02		1.09934			1.08941			0.807686			1.04785
VSSPSADEAIPEEAAEK	M7YL15;M8CBD6	N-Term(iTRAQ4plex); S3(Phospho); K17(iTRAQ4plex)	S(2): 48.9; S(3): 48.9; S(5): 2.2	81.9683	12.1			2097.98	0.962936			1.07149			1.01012			0.957916
ASSSSPASSRPPGPFALGLESSANK	M8BCB2	N-Term(Acetyl); S3(Phospho); K25(iTRAQ4plex)	S(2): 46.1; S(3): 46.1; S(4): 1.9; S(5): 1.9; S(8): 1.9; S(9): 1.9; S(21): 0.0; S(22): 0.0	64.8842		19.41		2668.27		1.07405			1.28416			0.907986			0.807992
VSLLNKPSNEDSDEELEYADTNSGITDSPPFSISK	M7Z4C6	N-Term(iTRAQ4plex); K6(iTRAQ4plex); S8(Phospho); S12(Phospho); K35(iTRAQ4plex)	S(2): 4.8; S(8): 46.7; S(12): 46.7; Y(18): 7.5; T(21): 7.5; S(23): 7.5; T(26): 7.5; S(28): 71.5; S(32): 0.0; S(34): 0.0	40.0354			19.11	4390.99			0.329149			1.59739			0.856783			1.24699
MSSLPGDDAGSALPSAR	M7Z690	N-Term(iTRAQ4plex); M1(Oxidation); S11(Phospho)	S(2): 4.7; S(3): 4.7; S(11): 85.9; S(15): 4.7	49.2678	14.25			1871.83	0.757502			0.785203			0.696698			1.70405
VSSILGLTIQMAESLINTGFSNR	M7ZQC4	N-Term(Acetyl); S3(Phospho); M11(Oxidation); S21(Phospho)	S(2): 4.1; S(3): 91.7; T(8): 5.4; S(14): 32.9; T(18): 32.9; S(21): 32.9	34.341			17.18	2669.22
MSTPQSGGPSPATTAAAAETSK	M8BL34	N-Term(Acetyl); M1(Oxidation); S10(Phospho); T13(Phospho); K22(iTRAQ4plex)	S(2): 33.3; T(3): 33.3; S(6): 33.3; S(10): 33.3; T(13): 33.3; T(14): 33.3; T(20): 0.0; S(21): 0.0	48.9354	15.64			2410.01	0.75983			0.991858			0.896708			1.31848
ASASNSPWYGPDR	M8CA60	N-Term(iTRAQ4plex); S6(Phospho)	S(2): 33.3; S(4): 33.3; S(6): 33.3; Y(9): 0.0	90.2406	14.07			1631.7	1.06261			1.05705			1.00481			0.889996
ISTSSLSDLK	R7W7G2	N-Term(iTRAQ4plex); S4(Phospho); K10(iTRAQ4plex)	S(2): 33.0; T(3): 33.0; S(4): 33.0; S(5): 0.8; S(7): 0.0	77.0264			17.58	1418.74			1.15909			1.05068			0.751535			1.08393
ASTSPEPAATETGDSVK	F2DNU7	N-Term(Acetyl); S4(Phospho); K17(iTRAQ4plex)	S(2): 32.5; T(3): 32.5; S(4): 32.5; T(10): 1.2; T(12): 1.2; S(15): 0.1	36.7945		15.76		1913.85					0.731912			0.947225			2.09213
HSTVEEESDEDEEFQLPESELEPSTR	T1NTT5	N-Term(iTRAQ4plex); S8(Phospho)	S(2): 3.8; T(3): 3.8; S(8): 92.4; S(19): 0.0; S(24): 0.0; T(25): 0.0	75.3284	17.18			3272.37	1.03682			0.624235			1.34903			0.909222
ASSDTDDDDDDDFVMPK	M8BE35	N-Term(iTRAQ4plex); S3(Phospho); T5(Phospho); K17(iTRAQ4plex)	S(2): 3.3; S(3): 96.7; T(5): 100.0	111.422		34.47		2335.85		0.855298			1.01945			0.998449			1.10567
MSSAANSPPR	M8D4R2	N-Term(iTRAQ4plex); S3(Phospho); S7(Phospho)	S(2): 3.1; S(3): 97.0; S(7): 99.9	93.7759	21.33	21.57		1321.51	1.00908	0.938041		0.918512	0.994496		0.906563	0.892493		1.15523	1.16808
ISSPLVAPATPSGGGYKSPYWDLK	R7WF07	N-Term(iTRAQ4plex); S3(Phospho); T10(Phospho); Y16(Phospho); K17(iTRAQ4plex); K24(iTRAQ4plex)	S(2): 2.9; S(3): 97.1; T(10): 100.0; S(12): 0.0; Y(16): 49.2; S(18): 49.2; Y(20): 1.5	395.376	43.77	43.8	39.39	3163.5	0.798995	0.852688	0.816261	0.875839	0.927227	0.902255	1.01537	1.03748	1.04465	1.23798	1.12848	1.24258
ASSACDFGGAGTIVNQAPSGRCDASSSWCVANSAVGAER	F2DEP6	N-Term(iTRAQ4plex); S3(Phospho); C5(Carbamidomethyl); C22(Carbamidomethyl); C29(Carbamidomethyl)	S(2): 2.9; S(3): 94.0; T(12): 2.9; S(19): 0.0; S(25): 0.0; S(26): 0.1; S(27): 0.1; S(33): 0.0	105.873	8.77			4154.81	1.00858			1.35999			0.831008			0.867501
DSGSKSPPPR	W5I0E2	N-Term(iTRAQ4plex); S4(Phospho); K5(iTRAQ4plex); S6(Phospho)	S(2): 2.5; S(4): 97.5; S(6): 99.9	134.838	28.02			1475.65	0.866053			0.933338			1.00446			1.1607
VSLLNKPSNEDSDEELEYADTNSGITDSPPFSISK	M7Z4C6	N-Term(iTRAQ4plex); K6(iTRAQ4plex); S8(Phospho); K35(iTRAQ4plex)	S(2): 2.4; S(8): 48.5; S(12): 48.5; Y(18): 0.1; T(21): 0.1; S(23): 0.1; T(26): 0.1; S(28): 0.0; S(32): 0.0; S(34): 0.0	79.3172	21.9	19.98		4311.05	1.49006				1.60331		1.42275	1.04087		0.962581	1.29596
ASSSFVDPPSYADVAASSPR	F2DMA9	N-Term(iTRAQ4plex); S3(Phospho); S10(Phospho)	S(2): 2.4; S(3): 95.2; S(4): 2.4; S(10): 50.0; Y(11): 50.0; S(17): 0.0; S(18): 0.0	250.929	54.99	57.71	42.89	2314.97	1.17365	1.25441	1.13795	0.921934	0.913359	1.05214	1.13525	0.956289	0.857206	0.872236	0.904235	0.956651
QSSLAPNR	A0A077S350	N-Term(iTRAQ4plex); S3(Phospho)	S(2): 2.1; S(3): 97.9	115.696		23.54		1096.53		0.92198			1.12193			0.950384			1.0188
ASIGTCQAYRLLQVSEGGFPYVGCSKR	T1MPJ1	N-Term(iTRAQ4plex); T5(Phospho); C6(Carbamidomethyl); C24(Carbamidomethyl); K26(iTRAQ4plex)	S(2): 2.0; T(5): 96.0; Y(9): 2.0; S(15): 0.0; Y(21): 0.0; S(25): 0.0	133.402		18.16		3372.65								3.51871
LSSSLQDLPTFSR	N1QR44	N-Term(iTRAQ4plex); S4(Phospho)	S(2): 2.0; S(3): 2.0; S(4): 95.9; T(10): 0.0; S(12): 0.0	155.057	25.61		50.83	1674.82	1.06848		1.04488	0.988567		1.06733	0.957741		0.901035	0.991778		1.00638
MSASNHSSAGASSPSAPSAPPPPAVPK	R7W4Z9	N-Term(iTRAQ4plex); S15(Phospho); K27(iTRAQ4plex)	S(2): 12.5; S(4): 12.5; S(7): 12.5; S(8): 12.5; S(12): 12.5; S(13): 12.5; S(15): 12.5; S(18): 12.5	53.3356	36.11			2855.41	1.10544			1.71381			1.29425
NSGASLDQHCIGTIINICTGLQDMDK	I1HH76	N-Term(iTRAQ4plex); C10(Carbamidomethyl); T13(Phospho); C18(Carbamidomethyl); M24(Oxidation); K26(iTRAQ4plex)	S(2): 11.1; S(5): 11.1; T(13): 11.1; T(19): 66.8	5.24616	26.3			3245.5							1.81566			1.82659
GSDDGYSSDSVLK	T1NMN2	N-Term(iTRAQ4plex); S2(Phospho); S8(Phospho); K13(iTRAQ4plex)	S(2): 100.0; Y(6): 33.0; S(7): 33.0; S(8): 33.0; S(10): 1.0	83.084		27.05	29.72	1777.72		0.950192	0.977197		0.828318	0.920914		1.11709	1.04103		1.0462	1.02502
RSYSPPGR	M8BQL1	N-Term(iTRAQ4plex); S2(Phospho); S4(Phospho)	S(2): 100.0; Y(3): 0.1; S(4): 99.9	133.751			26.39	1223.51			0.674863			0.95092			0.651853			1.72386
ASPMPLTPGVSK	M8AVM1	N-Term(iTRAQ4plex); S2(Phospho); T7(Phospho); K12(iTRAQ4plex)	S(2): 100.0; T(7): 97.2; S(11): 2.8	96.6107	22.42			1632.77	0.770841			1.40476			0.925251			0.934704
VSPNETAASVASSPLAK	M0W3G3;M8BFW3	N-Term(iTRAQ4plex); S2(Phospho); S12(Phospho); K17(iTRAQ4plex)	S(2): 100.0; T(6): 100.0; S(9): 0.0; S(12): 0.0; S(13): 0.0	44.3203	27.84	19.81	23.83	2076.99	1.13747	1.1853	0.999276	1.09924	1.02977	1.03056	0.858614	1.00158	0.897495	0.93343	0.82305	1.0983
VSPTHVHSNSISEDPALTETSEPTR	M7ZED3	N-Term(iTRAQ4plex); S2(Phospho); T4(Phospho)	S(2): 100.0; T(4): 99.7; S(8): 0.2; S(10): 0.2; S(12): 0.0; T(18): 0.0; T(20): 0.0; S(21): 0.0; T(24): 0.0	215.34	46.62	49.96	46.68	2995.32	1.19609	0.939722	1.09357	0.586675	0.863138	0.624539	0.996412	1.22038	1.00154	1.05535	1.01065	1.23513
GSDTETEK	F2E1A0	N-Term(iTRAQ4plex); S2(Phospho); K8(iTRAQ4plex)	S(2): 100.0; T(4): 0.0; T(6): 0.0	193.46	35.38	35.14	36.15	1234.54	0.920889	0.928113	0.784471	0.929557	0.875615	0.944338	1.10122	1.11893	1.10552	1.01535	1.03565	1.12999
ASADEANAAAEGTEGK	W5CUU6	N-Term(Acetyl); S2(Phospho); K16(iTRAQ4plex)	S(2): 100.0; T(13): 0.0	131.502	31.29	48.68	33.3	1757.74	0.730724	0.652144	0.945745	0.533615	1.4932	1.00245	1.36629	0.810125	1.08613	1.2293	1.25429	0.692617
ASEGEHAAAGEQTPLK	M8B6Q5	N-Term(Acetyl); S2(Phospho); K16(iTRAQ4plex)	S(2): 100.0; T(13): 0.0	100.589		23.16	27.21	1861.85		1.01357	1.15088		0.748668	1.04525		0.976035	0.839314		1.2161	0.997975
ASPDAAAAPPTEPER	A0A077S011	N-Term(Acetyl); S2(Phospho)	S(2): 100.0; T(11): 0.0	246.769	63.94	40.25	42.2	1601.69
ASPQCCANPPTLNPAAGEGK	M8BYH9	N-Term(Acetyl); S2(Phospho); C5(Carbamidomethyl); C6(Carbamidomethyl); K20(iTRAQ4plex)	S(2): 100.0; T(11): 0.0	271.32	59.08	66.99	53.17	2306.01	0.985049	1.01479	0.852377	0.951753	0.999013	1.03304	1.12744	1.0563	1	1.02664	0.92103	0.989271
ASPAPVPASPGSSSQK	M7ZE55	N-Term(Acetyl); S2(Phospho); S9(Phospho); K16(iTRAQ4plex)	S(2): 100.0; S(9): 94.2; S(12): 2.9; S(13): 2.9; S(14): 0.1	138.469		34.66	44.35	1813.79		1.05914	0.956785		1.24484	1.18317		1.3215	0.903624		0.420968	0.816579
VSPALDPPSPR	F2CXG5	N-Term(iTRAQ4plex); S2(Phospho); S9(Phospho)	S(2): 100.0; S(9): 100.0	426.804	46.95	47.7	43.72	1439.65	1.11352	1.08171	1.09625	1.22003	1.21302	1.24165	0.764794	0.839606	0.81902	0.923461	0.922885	0.903619
VSPNEAAASVASSPLAK	T1MKZ8	N-Term(iTRAQ4plex); S2(Phospho); S13(Phospho); K17(iTRAQ4plex)	S(2): 100.0; S(9): 0.1; S(12): 0.1; S(13): 99.9	260.013	32.24	34.87	36.05	2046.98	1.27552	1.0598	1.05802	1.46932	1.29601	1.25805	0.638098	0.864572	0.803492	0.745425	0.843129	0.981467
ASGGDLPSGFADESK	M8CL56	N-Term(Acetyl); S2(Phospho); K15(iTRAQ4plex)	S(2): 100.0; S(8): 0.0; S(14): 0.0	147.144			52.05	1703.72			1.01324			0.996235			1.1055			0.820182
NSLNISMR	M7YPP9	N-Term(iTRAQ4plex); S2(Phospho); S6(Phospho)	S(2): 100.0; S(6): 100.0	174.305	32.75	32.09	30.06	1238.51	1.02623	0.943404	1.00854	1.19275	1.15057	1.19139	0.8807	0.911625	0.908675	0.988592	1.01411	0.899144
LSPQASGNLTESPK	M7YDB1	N-Term(iTRAQ4plex); S2(Phospho); S12(Phospho); K14(iTRAQ4plex)	S(2): 100.0; S(6): 0.0; T(10): 2.7; S(12): 97.3	142.195		32.76		1876.87		0.917301			0.823628			1.17472			0.90868
ASPRSPAAGALAGDEAIWR	A0A077RF24	N-Term(Acetyl); S2(Phospho); S5(Phospho)	S(2): 100.0; S(5): 100.0	207.007		47.39	37.47	2097.91
ISLDSEK	M8ARL2	N-Term(iTRAQ4plex); S2(Phospho); S5(Phospho); K7(iTRAQ4plex)	S(2): 100.0; S(5): 100.0	137.73	29.93		26.27	1239.55	0.917453		1.04609	1.09889		0.885612	1.02688		1.14217	0.951449		0.893813
RSISPVAK	M7YYP4	N-Term(iTRAQ4plex); S2(Phospho); S4(Phospho); K8(iTRAQ4plex)	S(2): 100.0; S(4): 100.0	247.753	32.62	35.57	37.92	1305.66	0.891114	0.938181	0.820503	0.997105	0.890912	0.961377	1.0064	1.08819	1.09835	1.08521	1.06689	1.07515
DSLSPR	N1R0G1	N-Term(iTRAQ4plex); S2(Phospho); S4(Phospho)	S(2): 100.0; S(4): 100.0	129.118			25.68	978.382			0.830541			1.19633			1.1017			0.865068
ISPSELAAVSR	M7ZM28	N-Term(iTRAQ4plex); S2(Phospho)	S(2): 100.0; S(4): 0.0; S(10): 0.0	113.214	16.22	21.22	15.49	1353.69	0.904434	0.926914	0.785096	1.06322	1.04522	0.903759	1.1077	1.06297	1.25248	0.91194	0.945957	0.992634
ASSNSGGIPIK	M8ASI2	N-Term(Acetyl); S2(Phospho); S3(Phospho); S5(Phospho); K11(iTRAQ4plex)	S(2): 100.0; S(3): 100.0; S(5): 100.0	190.16		28.76	40.36	1456.56		1.19492	0.93427		1.34097	0.92863		0.752174	1.08754		0.825483	1.01942
ASPPEGVEPAVIHAWSAPR	M8B0B3	N-Term(Acetyl); S2(Phospho)	S(2): 100.0; S(16): 0.0	269.546	65.43	58.88	67.45	2092.99
NSLNLNLGDILNPSNS	M7YBA9	N-Term(iTRAQ4plex); S2(Phospho)	S(2): 100.0; S(14): 0.0; S(16): 0.0	269.61	58.42	42.11	27.06	1908.92	0.887603	0.653096	0.809246	1.25773	0.665453	1.41444	1.27907	1.19627	0.821483	1.09888	1.17992	0.960393
ASAGGAGPAAPFSMLEGAGR	M8C0T9	N-Term(iTRAQ4plex); S2(Phospho); S13(Phospho)	S(2): 100.0; S(13): 100.0	173.559		37.37	25.81	2078.89		0.860918	1.12343		0.945091	0.897853		1.1899	1.05826		0.961212	0.906467
ASPGPAPAGELLR	M8A010	N-Term(Acetyl); S2(Phospho)	S(2): 100.0	324.796	62.46	65.39	67.66	1357.65
ASAEVLGK	T1NA04	N-Term(iTRAQ4plex); S2(Phospho); K8(iTRAQ4plex)	S(2): 100.0	223.997	40.01	44.12	44.39	1142.6	1.03436	1.04263	0.972814	1.07427	1.12244	1.0466	0.951793	0.954748	0.954556	0.951428	0.951626	0.981346
ASAGNLALQPK	M7YSC2	N-Term(iTRAQ4plex); S2(Phospho); K11(iTRAQ4plex)	S(2): 100.0	153.624	23.6		25.26	1437.77	1.07218		1.09885	1.05932		1.21383	0.939584		0.859996	0.94881		0.875491
GSVAGDAVR	M7YHR0	N-Term(Acetyl); S2(Phospho)	S(2): 100.0	54.9398			20.7	953.408
ASLGGDDDLLAHHK	R7W0D5	N-Term(iTRAQ4plex); S2(Phospho); K14(iTRAQ4plex)	S(2): 100.0	60.002			14.87	1816.88			0.847599			0.813823			1.18266			1.09204
QSWVDVQSAVGLLDYLSYMASEGATSK	M0WIF7	N-Term(iTRAQ4plex); S8(Phospho); K27(iTRAQ4plex)	S(2): 1.9; S(8): 1.9; Y(15): 31.5; S(17): 31.5; Y(18): 31.5; S(21): 1.9; T(25): 0.0; S(26): 0.0	44.025	18.59			3273.56	1.13218			1.19722			0.741142			0.992021
VSSPSVPR	F2CRV5	N-Term(iTRAQ4plex); S3(Phospho)	S(2): 1.8; S(3): 98.2; S(5): 0.0	98.0709		18.4	29.42	1052.53		1.04884	0.998843		0.971505	0.954291		1.01803	1.00433		0.964724	1.02148
VSSQFLPPEGSR	M8BVP3	N-Term(iTRAQ4plex); S3(Phospho)	S(2): 1.8; S(3): 98.2; S(11): 0.0	173.415	22.63		33	1527.74	0.82093		1.15213	0.919013		0.906085	1.11157		1.00993	1.09974		0.910347
LSSSPHGIPTGSSPIGSVPK	A0A077RPK9	N-Term(iTRAQ4plex); S4(Phospho); T10(Phospho); K20(iTRAQ4plex)	S(2): 1.8; S(3): 49.1; S(4): 49.1; T(10): 33.3; S(12): 33.3; S(13): 33.3; S(17): 0.0	180.967	28.71	37.83	34.54	2353.14	0.932012	1.1187	1.12668	0.931749	0.877449	0.901885	0.966382	0.900388	0.92439	1.16972	1.12641	1.15176
QSSLLSK	N1R4E2	N-Term(iTRAQ4plex); S3(Phospho); K7(iTRAQ4plex)	S(2): 1.7; S(3): 98.3; S(6): 0.0	112.176		27.78	33.94	1130.6		1.01098	0.796624		0.953075	1.29445		1.04808	1.1417		0.979291	0.765819
VSSPHADDEVIPEEAAEK	M7YL15;M8CBD6;A0A080YUA1	N-Term(iTRAQ4plex); S3(Phospho); K18(iTRAQ4plex)	S(2): 1.4; S(3): 98.6	388.307	48.41	45.9	53.21	2291.07	0.904087	0.987409	1.15394	1.01188	1.0171	0.875344	0.981842	0.976627	1.06696	1.05903	1.00897	1.01196
QSSFNSLAK	M7ZZ79	N-Term(iTRAQ4plex); S3(Phospho); K9(iTRAQ4plex)	S(2): 1.4; S(3): 98.5; S(6): 0.0	131.912	26.67	21.69	34.38	1349.67	1.01103	0.997121	1.0263	0.662414	0.895607	0.937799	1.16965	1.08102	1.07457	1.08906	1.00243	1.03971
ASGNSDVNLPLK	M8ARI0	N-Term(iTRAQ4plex); S5(Phospho); K12(iTRAQ4plex)	S(2): 1.3; S(5): 98.7	205.025	57.14	43.52	53.11	1582.81	0.967998	1.08362	1.00816	1.11301	1.03985	1.03647	0.947823	0.9252	1.00754	0.999053	0.979911	0.94761
LSKSDDSGAQFLIPQSQSGVAR	M8CGA4	N-Term(iTRAQ4plex); K3(iTRAQ4plex); S7(Phospho); S16(Phospho)	S(2): 1.3; S(4): 49.3; S(7): 49.3; S(16): 97.4; S(18): 2.6	201.594			20.36	2739.3			0.756818			1.17222			1.08913			0.96735
LSSQWSFSR	T1NSM1	N-Term(iTRAQ4plex); S6(Phospho)	S(2): 1.1; S(3): 48.9; S(6): 48.9; S(8): 1.1	80.1892			35.3	1321.6			1.50547			1.24741			0.637931			0.723821
QSPSMPTTPTTPVTPSSSTPPR	M7Y489	N-Term(iTRAQ4plex); T8(Phospho); T10(Phospho); T11(Phospho)	S(2): 0.7; S(4): 5.2; T(7): 47.0; T(8): 47.0; T(10): 49.7; T(11): 49.7; T(14): 49.7; S(16): 12.7; S(17): 12.7; S(18): 12.7; T(19): 12.7	51.3803			15.97	2638.1			0.890471			0.884769			1.28421			0.877591
QSPCLVYSSGDRDADTVTLHNMSTDK	A0A077RQR2	N-Term(iTRAQ4plex); C4(Carbamidomethyl); T16(Phospho); K26(iTRAQ4plex)	S(2): 0.2; Y(7): 3.7; S(8): 0.2; S(9): 0.2; T(16): 92.1; T(18): 3.7; S(23): 0.0; T(24): 0.0	85.8503		7		3265.48		1.27855			0.856841			0.962471			0.925838
GSKPDGSDDNVDASTQENR	M8A1X6	N-Term(iTRAQ4plex); K3(iTRAQ4plex); S7(Phospho)	S(2): 0.2; S(7): 99.8; S(14): 0.0; T(15): 0.0	130.05	27.18	10.63		2360.03	0.966283	0.928254		1.13521	0.993308		0.925491	0.959787		0.991354	1.10697
ASAGRVSPALDPPSPR	F2CXG5	N-Term(iTRAQ4plex); S7(Phospho); S14(Phospho)	S(2): 0.1; S(7): 99.9; S(14): 100.0	254.164	30.59	31.68	43.88	1881.88	1.30442	1.22996	1.23578	1.04744	0.991714	1.02858	0.81293	0.886267	0.891659	0.892271	1.00739	0.85557
ASSDTDDDEDDDFVK	M8BE35	N-Term(iTRAQ4plex); S3(Phospho); T5(Phospho); K15(iTRAQ4plex)	S(2): 0.1; S(3): 99.9; T(5): 100.0	230.544	53.61	71.67	75.86	2121.77	0.870114	1.07	1.04855	0.87237	0.811516	0.807246	1.00453	1.05174	0.976228	1.19118	1.072	1.16536
GSSPAAVASPDPGADAGPK	M7ZNK2	N-Term(iTRAQ4plex); S3(Phospho); S9(Phospho); K19(iTRAQ4plex)	S(2): 0.1; S(3): 99.9; S(9): 100.0	401.599	83.64	89.56	88.6	2099.93	1.07492	0.963251	1.09938	0.952111	1.09092	1.09881	1.03745	1.03731	0.977688	0.928148	0.955111	0.87724
NSSGDLMSSSK	M7ZBB0	N-Term(iTRAQ4plex); S3(Phospho); M7(Oxidation); K11(iTRAQ4plex)	S(2): 0.1; S(3): 99.9; S(8): 0.0; S(9): 0.0; S(10): 0.0	151.84	21.57	43.45	35.9	1496.65	0.941734	0.881374	0.931934	0.741078	0.831715	0.82164	1.23542	1.15996	0.983235	1.01158	1.06489	1.0994
VSPQPGVPPEVAGAAVAAESSTGTWTTVWTDGLTSLDR	G0Y7R9	N-Term(iTRAQ4plex); S20(Phospho)	S(2): 0.1; S(20): 31.9; S(21): 31.9; T(22): 31.9; T(24): 1.4; T(26): 1.4; T(27): 1.4; T(30): 0.0; T(34): 0.0; S(35): 0.0	109.897	22.1			4035.02	2.12332									1.92214
VSDFKYTPSPPQR	F2D0G2	N-Term(iTRAQ4plex); K5(iTRAQ4plex); T7(Phospho); S9(Phospho)	S(2): 0.0; Y(6): 0.1; T(7): 99.9; S(9): 100.0	184.606	24.32	20.05	21.73	1969.91	1.03519	1.0677	1.05676	1.26347	0.915519	0.932298	0.8153	0.939313	0.912236	0.941707	1.08088	1.00605
LSFYDDIGNGSDEDEFENQETQK	M7YJT6	N-Term(iTRAQ4plex); S11(Phospho); K23(iTRAQ4plex)	S(2): 0.0; Y(4): 0.0; S(11): 100.0; T(21): 0.0	287.093	80.2	31.3	64.19	3048.28	0.936347	0.906009	0.973634	1.05382	0.911086	0.938568	0.972722	1.01641	0.909205	1.02639	1.00267	1.11247
ASVPPLQVALDEYEGSDQEGDQK	R7WDH5	N-Term(iTRAQ4plex); S16(Phospho); K23(iTRAQ4plex)	S(2): 0.0; Y(13): 0.0; S(16): 100.0	332.333	71.37	78.43	70.82	2843.32	0.904281	0.999791	0.763208	0.879405	0.703368	0.725573	1.09286	1.16914	1.25896	1.06724	1.06884	1.18902
ASVPPLQVALDEYEVSDQEGDQK	M7Z943	N-Term(iTRAQ4plex); S16(Phospho); K23(iTRAQ4plex)	S(2): 0.0; Y(13): 0.0; S(16): 100.0	225.356	34.04	63.25	17.61	2885.38	1.12731	0.960729	0.908464	0.618	0.51292	0.867889	1.20114	1.25656	1.08025	0.906954	1.13279	1.10781
LSGDDVGELHYHYYPVQAAPVEQEMAEAPSAST	W5HUF2	N-Term(iTRAQ4plex); T33(Phospho)	S(2): 0.0; Y(11): 0.0; Y(13): 0.0; Y(14): 0.0; S(30): 33.3; S(32): 33.3; T(33): 33.3	64.9911	6.88			3785.67	1.96186						0.993089			1.01151
ASHPPEEDFAYGNPLAGETPGR	N1R4K3	N-Term(iTRAQ4plex); T19(Phospho)	S(2): 0.0; Y(11): 0.0; T(19): 100.0	306.349	34.6	48.9	42.19	2536.13	0.997706	1.01523	1.13252	0.85393	0.872391	0.959235	1.11903	1.06358	0.969228	0.929884	1.07314	0.832986
ASDAMPKTPESSPK	M8BZ09	N-Term(iTRAQ4plex); K7(iTRAQ4plex); S11(Phospho); S12(Phospho); K14(iTRAQ4plex)	S(2): 0.0; T(8): 66.7; S(11): 66.7; S(12): 66.7	155.881		18.89	19.52	2037.93		1.03429	1.06045		0.910825	0.981738		1.06814	0.97651		0.973122	0.982187
DSAAEETGVSEEYDGDETPSPETSTDEEVPR	M7Z0P4	N-Term(iTRAQ4plex); Y13(Phospho); T18(Phospho)	S(2): 0.0; T(7): 2.0; S(10): 65.5; Y(13): 65.5; T(18): 66.2; S(20): 0.7; T(23): 0.0; S(24): 0.0; T(25): 0.0	146.11	52.7	32.04	26.99	3632.39		0.7937	1.32661	1.67484	0.995971		1.09137	1.0722	1.5658	1.1958	1.0393	0.935366
DSAAEETGVSEESDDDETPSPETSTDEEVPR	N1R046	N-Term(iTRAQ4plex); S10(Phospho); S13(Phospho)	S(2): 0.0; T(7): 0.3; S(10): 97.0; S(13): 50.0; T(18): 50.0; S(20): 2.8; T(23): 0.0; S(24): 0.0; T(25): 0.0	146.814	23.01	40.68	32.51	3614.38	1.84493	1.40311	2.66167		0.765624	1.21632	1.11148	0.676735	1.1849	1.51858	0.79737
DSAAEETGVSEEYDGDETPSPETSTDEEVPR	M7Z0P4	N-Term(iTRAQ4plex); S10(Phospho)	S(2): 0.0; T(7): 0.0; S(10): 33.1; Y(13): 33.1; T(18): 33.1; S(20): 0.6; T(23): 0.0; S(24): 0.0; T(25): 0.0	154.415	44.65	34.43	28.13	3552.43	0.591324	0.927683	0.655284	0.758636	0.58052	0.624595	1.18571	0.970015	1.32086	1.45032	1.20373	1.23193
ESLAMTSLSK	M7YYM9	N-Term(iTRAQ4plex); S9(Phospho); K10(iTRAQ4plex)	S(2): 0.0; T(6): 0.7; S(7): 49.7; S(9): 49.7	134.007	29.45	35.99		1434.72	0.872907	1.11349		0.84532	0.889742		0.955193	0.964793		1.28176	1.06445
ESKEDTIEEATDSSETVPSAR	M0UW71	N-Term(iTRAQ4plex); K3(iTRAQ4plex); S13(Phospho); S14(Phospho); T16(Phospho)	S(2): 0.0; T(6): 0.0; T(11): 99.7; S(13): 5.8; S(14): 94.5; T(16): 99.6; S(19): 0.4	115.197		22.8	24.56	2809.14		0.681439	1.10213		1.1092	1.01063		1.18927	0.860752		0.977735	1.02582
ESKEDTIEEATDSSETVPSAR	M0UW71	N-Term(iTRAQ4plex); K3(iTRAQ4plex); T11(Phospho); S13(Phospho)	S(2): 0.0; T(6): 0.0; T(11): 97.6; S(13): 49.9; S(14): 49.9; T(16): 2.4; S(19): 0.1	100.496			27.43	2729.17			1.03031			0.888517			0.964938			1.10389
ESKEDTIEEATDSSETVPSAR	M0UW71	N-Term(iTRAQ4plex); K3(iTRAQ4plex); S14(Phospho)	S(2): 0.0; T(6): 0.0; T(11): 1.4; S(13): 48.6; S(14): 48.6; T(16): 1.4; S(19): 0.0	130.83		24.01		2649.2		1.09504			1.08232			0.856037			1.00668
VSPNETAASVASSPLAK	M0W3G3;M8BFW3	N-Term(iTRAQ4plex); S13(Phospho); K17(iTRAQ4plex)	S(2): 0.0; T(6): 0.0; S(9): 0.0; S(12): 0.1; S(13): 99.9	238.465	55.47	48.93	50.18	1997.02	1.08189	1.21531	1.16483	1.00882	0.842646	1.14215	0.835583	0.830879	0.842735	1.05783	1.0766	0.897042
ASAETLARSPSREPSSDPPR	M0WHI5	N-Term(Acetyl); S9(Phospho); S11(Phospho); S15(Phospho)	S(2): 0.0; T(5): 97.8; S(9): 2.2; S(11): 99.9; S(15): 50.0; S(16): 50.0	257.947	31.62	33.6	32.37	2392.95
ASAETLARSPSREPSSDPPR	M0WHI5	N-Term(Acetyl); S9(Phospho); S11(Phospho)	S(2): 0.0; T(5): 50.0; S(9): 50.0; S(11): 90.7; S(15): 4.6; S(16): 4.6	172.464	24.25	30.14	24.83	2312.99
ASDTPKTPEGSPK	R7WA78	N-Term(iTRAQ4plex); K6(iTRAQ4plex); T7(Phospho); S11(Phospho); K13(iTRAQ4plex)	S(2): 0.0; T(4): 0.0; T(7): 100.0; S(11): 100.0	408.685	48.11	44.71	43.93	1906.89	0.944001	0.929482	0.973808	0.905823	0.926298	0.934369	1.09517	1.06472	1.06634	1.03501	1.05231	0.977113
GSTSDSEDEKPLSAR	M7Y885	N-Term(iTRAQ4plex); S4(Phospho); S6(Phospho); K10(iTRAQ4plex)	S(2): 0.0; T(3): 2.1; S(4): 97.9; S(6): 100.0; S(13): 0.0	276.277	55.89	60.03	51.62	2026.86	0.991312	1.09412	1.00759	0.943077	0.962855	0.960693	0.979606	0.923134	0.984744	1.11292	1.00988	1.03643
ASTSDSEDEKPLSAR	R7WCB2	N-Term(iTRAQ4plex); S4(Phospho); S6(Phospho); K10(iTRAQ4plex)	S(2): 0.0; T(3): 0.0; S(4): 100.0; S(6): 100.0; S(13): 0.0	386.686	87.23	71.21	77.55	2040.88	1.08909	1.10608	1.01669	0.981605	1.00626	0.98294	0.973955	0.955936	0.95338	0.948263	0.991863	1.01738
LSTSDGAISPSMR	M7ZF44	N-Term(iTRAQ4plex); S9(Phospho)	S(2): 0.0; T(3): 0.0; S(4): 0.0; S(9): 96.2; S(11): 3.8	104.266			22.07	1545.71			0.91397			1.00471			1.08013			0.979978
DSTDADEDNAEEELASDNELEAENK	N1R2C2	N-Term(iTRAQ4plex); S16(Phospho); K25(iTRAQ4plex)	S(2): 0.0; T(3): 0.0; S(16): 100.0	147.718	41.94	32.25	53.89	3121.28	1.19331	0.732159	0.907778	1.18347	1.11349	0.890938	0.84377	0.930882	0.854474	0.842573	1.20181	1.33707
DSTAAPEVDLQPEASNPPK	M7Z4R5;R7W0M2	N-Term(iTRAQ4plex); S15(Phospho); K19(iTRAQ4plex)	S(2): 0.0; T(3): 0.0; S(15): 100.0	285.704	46.98	42.34	45.64	2334.11	1.00889	0.872526	1.08257	0.922388	0.888084	1.00893	1.01638	0.964046	0.970859	0.947623	1.11746	0.947904
ASVAADPHAALAGAGTPPHGSPVAAK	M7ZSY7	N-Term(Acetyl); T16(Phospho); S21(Phospho); K26(iTRAQ4plex)	S(2): 0.0; T(16): 100.0; S(21): 100.0	196.771	53.46	17.87	18.39	2667.25	1.14413	1.10155	1.08683	1.24187	1.13964	1.02263	0.779174	0.789312	0.945973	0.893569	1.00619	0.948633
ISAEDEMAGMDLTR	F2CPR9	N-Term(iTRAQ4plex); T13(Phospho)	S(2): 0.0; T(13): 100.0	403.722	71.48	70.72	77.99	1762.75	1.01555	0.898804	0.989498	1.08925	1.1048	1.10936	0.907721	0.968724	0.972731	0.949181	1.03573	0.957827
ISAEDEMAGMDLTR	F2CPR9	N-Term(iTRAQ4plex); M7(Oxidation); T13(Phospho)	S(2): 0.0; T(13): 100.0	171.227	51.11	47.69	46.72	1778.74	0.949876	0.996221	0.94688	1.06512	1.11926	1.02913	0.991414	0.974811	1.01082	0.994204	1.007	1.04677
ISAEDEMAGMDLTR	F2CPR9	N-Term(iTRAQ4plex); M7(Oxidation); M10(Oxidation); T13(Phospho)	S(2): 0.0; T(13): 100.0	108.733	27.23			1794.74	0.928183			0.91557			1.08786			1.01007
VSPALDPPSPR	F2CXG5	N-Term(iTRAQ4plex); S9(Phospho)	S(2): 0.0; S(9): 100.0	212.417	32.72	32.92	36.77	1359.68	1.15319	0.980552	1.16726	1.20083	1.17528	1.13978	0.788632	0.939673	0.775984	0.905355	0.939076	1.00316
LSIDDELVSSPK	F2DUC0	N-Term(iTRAQ4plex); S10(Phospho); K12(iTRAQ4plex)	S(2): 0.0; S(9): 0.1; S(10): 99.9	153.809	43.62	48.12	42.79	1670.85	1.1451	1.07415	1.20505	1.1125	0.913618	1.01274	0.943683	0.777804	1.01207	0.867894	1.1926	0.779992
VSPNEAAASVASSPLAK	T1MKZ8	N-Term(iTRAQ4plex); S13(Phospho); K17(iTRAQ4plex)	S(2): 0.0; S(9): 0.0; S(12): 0.0; S(13): 100.0	284.992	52.64	59.88	62.76	1967.01	1.19019	1.06452	1.16339	1.17002	1.15511	0.939743	0.823586	0.891466	0.858116	0.884438	0.921275	1.01896
ASDADKISSPLVAPATPSGGGYK	R7WF07	N-Term(iTRAQ4plex); K6(iTRAQ4plex); S9(Phospho); T16(Phospho); K23(iTRAQ4plex)	S(2): 0.0; S(8): 50.0; S(9): 50.0; T(16): 96.5; S(18): 3.5; Y(22): 0.0	199.177		55.63	24.54	2781.35		1.61327	1.25577		0.816146	0.924969		0.885041	0.890515		0.757879	0.990066
GSAAPLVSPGPQQR	N1QZ68	N-Term(iTRAQ4plex); S8(Phospho)	S(2): 0.0; S(8): 100.0	375.708	51.41	61.08	51.16	1588.8	1.09123	1.20148	1.12229	0.918556	0.977115	1.00958	0.976156	0.945357	0.86763	0.982732	0.914503	0.919389
WSGGGGGSPPPHR	Q6XJQ4	N-Term(iTRAQ4plex); S8(Phospho)	S(2): 0.0; S(8): 100.0	164.655	29.47	32.59	26.82	1472.65	1.0249	0.933948	0.830264	0.972149	0.929254	0.991567	1.04086	1.12897	1.08463	0.938185	1.00247	1.18632
VSFNDAPSAIFWTDYVATR	Q5BU11	N-Term(iTRAQ4plex); T18(Phospho)	S(2): 0.0; S(8): 0.0; T(13): 33.3; Y(15): 33.3; T(18): 33.3	54.1019	14.03			2384.11										3.74491
VSFNDAPSAIFWTDYVATR	Q5BU11	N-Term(iTRAQ4plex); T13(Phospho); Y15(Phospho)	S(2): 0.0; S(8): 0.0; T(13): 100.0; Y(15): 97.8; T(18): 2.2	213.31	58.82	49.51	35.49	2464.08	1.26973	1.27908	1.04405	0.819579	1.03761	0.955791	0.986839	0.901437	0.96834	1.01156	0.876564	0.962106
ASAAGASPSAVDNILEQIR	M7Z1Y9	N-Term(iTRAQ4plex); S7(Phospho)	S(2): 0.0; S(7): 99.9; S(9): 0.1	93.7957	17.18			2094.03	1.19425			0.525374			1.17314			1.04232
LSIEEGSGGASDAMAVD	M7ZJS6	N-Term(iTRAQ4plex); S7(Phospho); M14(Oxidation)	S(2): 0.0; S(7): 97.6; S(11): 2.4	90.5417		24.16		1848.77		0.750684			1.22557			0.917516			1.11066
LSIEEGSGGASDAMAVD	M7ZJS6	N-Term(iTRAQ4plex); S7(Phospho); S11(Phospho); M14(Oxidation)	S(2): 0.0; S(7): 100.0; S(11): 100.0	126.257		23.23	27.91	1928.73		0.783038	0.517778		1.11858	1.18566		1.10635	1.16316		0.973132	0.965905
LSIEEGSGGASDAMAVD	M7ZJS6	N-Term(iTRAQ4plex); S7(Phospho)	S(2): 0.0; S(7): 100.0; S(11): 0.0	194.579	27.78	25.98	51.13	1832.77	0.93512	1.05282	0.727469	1.06313	1.15713	1.03011	0.988455	0.814351	1.3281	1.0539	1.02731	0.850581
ISGELASSSPK	M8C219	N-Term(iTRAQ4plex); S9(Phospho); K11(iTRAQ4plex)	S(2): 0.0; S(7): 1.1; S(8): 49.4; S(9): 49.4	92.2548	32.8			1443.73	0.971563			1.22229			0.735563			1.1149
FSGVFSSSGSPR	M7YL61	N-Term(iTRAQ4plex); S6(Phospho); S8(Phospho)	S(2): 0.0; S(6): 97.0; S(7): 4.4; S(8): 49.3; S(10): 49.3	126.502		18.63	12.13	1518.62		0.936864	0.868219		0.826068	1.03593		1.0195	0.9398		1.17177	1.15145
GSLPESTEEPEGPDDR	M7YL15;M8CBD6	N-Term(iTRAQ4plex); S6(Phospho)	S(2): 0.0; S(6): 50.0; T(7): 50.0	129.918		22.51	26.86	1938.81		0.550606	0.912075		1.58083	0.506888		1.02424	1.16772		0.879012	1.27274
VSAILSWENTK	M8C871	N-Term(iTRAQ4plex); S6(Phospho); K11(iTRAQ4plex)	S(2): 0.0; S(6): 100.0; T(10): 0.0	148.397		40.13	23.58	1615.84		0.934433	1.02868		0.856362	0.902807		1.4078	1.19772		0.863347	0.821112
ASLMDSEEEEEQK	R7W1Z1	N-Term(iTRAQ4plex); S6(Phospho); K13(iTRAQ4plex)	S(2): 0.0; S(6): 100.0	332.861	77.41	95.25	80.1	1892.81	0.945744	0.872066	0.987843	0.969088	0.972888	0.857884	1.06682	1.04929	1.04794	1.03426	0.982319	1.07418
FSIDMSPVK	R7W8I2	N-Term(iTRAQ4plex); S6(Phospho); K9(iTRAQ4plex)	S(2): 0.0; S(6): 100.0	234.673	62.96	62.63	37.81	1391.69	0.980097	1.01203	0.987273	1.02929	1.01661	1.01474	1.09377	1.00497	1.04289	0.938426	0.967668	0.96527
GSFIPSPR	D7NXU0	N-Term(iTRAQ4plex); S6(Phospho)	S(2): 0.0; S(6): 100.0	197.434	36.26	42.44	33.35	1084.53	1.11952	1.18706	1.0633	1.33145	1.39833	1.27565	0.806788	0.824761	0.869151	0.820062	0.707514	0.849318
FSGVFSSSGSPR	M7YL61	N-Term(iTRAQ4plex); S10(Phospho)	S(2): 0.0; S(6): 1.0; S(7): 1.0; S(8): 49.0; S(10): 49.0	157.599	22.09		20.02	1438.65	0.887753		1.02853	1.01072		1.03906	1.09912		0.979511	0.967212		0.949407
LSPQASGNLTESPK	M7YDB1	N-Term(iTRAQ4plex); S12(Phospho); K14(iTRAQ4plex)	S(2): 0.0; S(6): 0.0; T(10): 0.0; S(12): 100.0	244.967	74.33	44.91	62.64	1796.91	1.22838	1.25802	1.21545	1.1734	1.28653	1.15	0.7398	0.72918	0.787814	0.890718	0.863862	0.821441
VSLQPSQQVVELVGSESPSITSLNPNNQR	M8BVP3	N-Term(iTRAQ4plex); S15(Phospho)	S(2): 0.0; S(6): 0.0; S(15): 50.0; S(17): 50.0; S(19): 0.0; T(21): 0.0; S(22): 0.0	273.101	61.4	50.95	57.08	3331.68	0.969116	1.79758	1.20589	1.75443	0.458192	0.785092	1.30784	1.35127	1.12592	1.3028	1.11688	0.916213
ISRDSYPNLR	M8A1M6	N-Term(iTRAQ4plex); S5(Phospho)	S(2): 0.0; S(5): 97.6; Y(6): 2.4	123.686			29.82	1444.71			0.920607			1.12959			0.830019			1.14491
ASANSLSAPIR	T1M9S8	N-Term(iTRAQ4plex); S7(Phospho)	S(2): 0.0; S(5): 50.0; S(7): 50.0	201.126	46.73	44.68	33.67	1310.66	0.9097	0.848108	1.00534	0.862338	0.714823	0.99477	1.11245	1.27741	1.01807	1.05991	1.06518	0.905305
QSFESSPR	M8BMU5	N-Term(iTRAQ4plex); S6(Phospho)	S(2): 0.0; S(5): 50.0; S(6): 50.0	138.118		36.12		1161.51		0.921738			1.12149			0.990926			0.977119
ASANSYSAPIR	M7ZT98	N-Term(iTRAQ4plex); S7(Phospho)	S(2): 0.0; S(5): 2.2; Y(6): 2.2; S(7): 95.6	126.367			14.83	1360.64			1.00405			0.778377			1.10683			1.06505
VSADSDDEFYDADK	M8AJR2	N-Term(iTRAQ4plex); S5(Phospho); K14(iTRAQ4plex)	S(2): 0.0; S(5): 100.0; Y(10): 0.0	198.874	23.29	53.6	38.45	1944.79	0.827511	0.931344	1.07871	0.977048	0.913809	0.791584	1.00592	1.01823	1.04408	1.14656	1.11824	0.989183
LSIDSSEDEGNEEK	M8C588;F2DSH4	N-Term(iTRAQ4plex); S5(Phospho); S6(Phospho); K14(iTRAQ4plex)	S(2): 0.0; S(5): 100.0; S(6): 100.0	394.197	86.76	81.25	82.49	1999.8	1.03737	0.944112	1.03107	0.985633	0.958138	0.965418	0.976922	1.01063	0.990391	0.970018	1.03626	0.989138
GSAASPPR	M8C3S0	N-Term(Acetyl); S5(Phospho)	S(2): 0.0; S(5): 100.0	207.814	68.38	62.13	57.63	864.361
ASNLSFK	M7YJI6	N-Term(Acetyl); S5(Phospho); K7(iTRAQ4plex)	S(2): 0.0; S(5): 100.0	86.7547			28.94	1032.49			1.04884			1.1497			0.975841			0.813974
LSWESSVDTMACSPPRPDISR	M8BHC0	N-Term(iTRAQ4plex); C12(Carbamidomethyl); S13(Phospho)	S(2): 0.0; S(5): 1.6; S(6): 1.6; T(9): 48.4; S(13): 48.4; S(20): 0.0	112.944	14.75			2615.18	1.07975			1.19561			1.0395			0.723145
ASGSPPVPVMHSPPRPVTVK	M8BMN1	N-Term(iTRAQ4plex); S4(Phospho); S12(Phospho); K20(iTRAQ4plex)	S(2): 0.0; S(4): 100.0; S(12): 100.0; T(18): 0.0	476.562	61.5	57.26	57.23	2488.24	0.961858	0.964625	0.961202	0.951209	0.946112	0.96405	1.07209	1.0809	1.05855	0.996154	0.991422	1.04071
ASGSPPVPVMHSPPRPVTVK	M8BMN1	N-Term(iTRAQ4plex); S4(Phospho); M10(Oxidation); S12(Phospho); K20(iTRAQ4plex)	S(2): 0.0; S(4): 100.0; S(12): 100.0; T(18): 0.0	302.659	46.27	41.91	40.91	2504.24	0.857968	0.915879	0.915891	0.928194	0.922333	0.980388	1.07467	1.07622	1.0338	1.04392	1.03613	1.03572
NSLSDEEK	W5BL29	N-Term(iTRAQ4plex); S4(Phospho); K8(iTRAQ4plex)	S(2): 0.0; S(4): 100.0	122.816	36.39	25.09	24.48	1289.58	0.992041	0.837157	0.791954	0.961855	1.01815	0.986465	0.953284	1.09421	0.989181	1.08437	1.02184	1.20885
ASASGTAPDSPVPEPMVEA	M7YMZ3	N-Term(iTRAQ4plex); S10(Phospho)	S(2): 0.0; S(4): 0.1; T(6): 2.8; S(10): 97.1	161.396	48.27	28.5	41.98	2036.9	0.85001	0.709086	1.02031	1.23389	0.896569	0.615144	0.983999	1.01045	1.17621	0.95938	1.31179	1.04641
ASASGTAPDSPVPEPMVEA	M7YMZ3	N-Term(iTRAQ4plex); S10(Phospho); M16(Oxidation)	S(2): 0.0; S(4): 0.1; T(6): 2.8; S(10): 97.1	85.2417	12.91		25.36	2052.9	0.802667		0.914461	0.645641		0.89404	1.43695		1.32108	0.891281		0.806402
LSKSDDSGAQFLIPQSQSGVAR	M8CGA4	N-Term(iTRAQ4plex); K3(iTRAQ4plex); S7(Phospho)	S(2): 0.0; S(4): 0.1; S(7): 99.9; S(16): 0.0; S(18): 0.0	197.461		10.27	18.27	2659.34		1.4437	1.15902		0.968589	1.17676		0.850116	0.824662		0.81763	0.892423
QSPSMPTTPTTPVTPSSSTPPR	M7Y489	N-Term(iTRAQ4plex); M5(Oxidation); T11(Phospho); T14(Phospho)	S(2): 0.0; S(4): 0.0; T(7): 0.0; T(8): 0.0; T(10): 0.2; T(11): 99.8; T(14): 100.0; S(16): 0.0; S(17): 0.0; S(18): 0.0; T(19): 0.0	252.734			38.2	2574.15			0.813466			0.848551			1.17446			1.05017
HSISIASMNR	F2DNP7	N-Term(iTRAQ4plex); S7(Phospho)	S(2): 0.0; S(4): 0.0; S(7): 100.0	166.127	42.64	29.8	17.91	1339.63	0.928874	1.00762	0.972358	0.841891	0.904788	0.964843	0.974655	0.921067	1.00799	1.2114	1.15234	1.03804
VSSSPDLADDR	M8AQZ5	N-Term(iTRAQ4plex); S3(Phospho)	S(2): 0.0; S(3): 99.9; S(4): 0.0	168.125	29.42	34.93	40.25	1385.6	0.86806	0.946564	0.952011	1.02297	1.03088	1.02224	1.04746	0.935898	0.947442	1.04035	1.1313	1.00509
ASSNSGGIPIK	M8ASI2	N-Term(Acetyl); S5(Phospho); K11(iTRAQ4plex)	S(2): 0.0; S(3): 50.0; S(5): 50.0	181.812	63.78	84.31	60.93	1296.63	1.05708	0.865938	0.964444	0.995333	1.13264	0.973989	0.997241	0.958618	0.949879	0.895747	1.01117	1.06606
ISSSPDEQGAR	R7W801	N-Term(iTRAQ4plex); S4(Phospho)	S(2): 0.0; S(3): 2.7; S(4): 97.3	130.227			21.91	1370.61			0.928621			1.06782			0.982928			1.02037
ISSPLVAPATPSGGGYK	R7WF07	N-Term(iTRAQ4plex); S3(Phospho); S12(Phospho); K17(iTRAQ4plex)	S(2): 0.0; S(3): 100.0; T(10): 1.7; S(12): 98.3; Y(16): 0.0	429.285	108.29	97.36	101.26	2049.99	1.22972	1.12051	1.17508	1.11691	1.04502	1.0863	0.82124	0.884426	0.806275	0.920766	0.980009	0.940327
VSSFEALQSATK	M8BCF1	N-Term(iTRAQ4plex); S3(Phospho); K12(iTRAQ4plex)	S(2): 0.0; S(3): 100.0; S(9): 0.0; T(11): 0.0	283.606	81.52	78.3	77.85	1635.82	0.909882	0.956204	0.917853	0.962344	1.02512	0.983267	0.983654	0.988409	1.03276	1.05429	1.05771	1.00217
NSSGDLMSSSK	M7ZBB0	N-Term(iTRAQ4plex); S3(Phospho); K11(iTRAQ4plex)	S(2): 0.0; S(3): 100.0; S(8): 0.0; S(9): 0.0; S(10): 0.0	303.498	83.61	60.46	83.63	1480.66	1.03128	0.950807	0.91633	0.779354	0.922231	0.940833	1.10464	1.12011	1.10731	1.05253	0.968827	0.954221
ASSEGGDAGER	M8BIQ7	N-Term(iTRAQ4plex); S3(Phospho)	S(2): 0.0; S(3): 100.0	131.811	27.08	15.61		1259.5	0.911413	1.11463		1.02408	0.700594		0.97625	0.937966		1.07746	1.01684
LSSIDAQLR	M8AUZ4;F2CR56	N-Term(iTRAQ4plex); S3(Phospho)	S(2): 0.0; S(3): 100.0	184.135	31.49	32.01	34.67	1226.63	0.811128	0.746965	0.822887	0.788288	0.845207	0.857901	1.24276	1.18826	1.18851	1.09672	1.14122	1.00381
GSSITLSPNK	N1QWZ1	N-Term(iTRAQ4plex); S7(Phospho); K10(iTRAQ4plex)	S(2): 0.0; S(3): 0.0; T(5): 0.0; S(7): 100.0	153.854	38.05		18.9	1371.71	0.957199		0.931291	0.881058		0.932073	1.08891		1.05853	1.03833		1.05158
ISSPLVAPATPSGGGYKSPYWDLK	R7WF07	N-Term(iTRAQ4plex); T10(Phospho); S12(Phospho); K17(iTRAQ4plex); K24(iTRAQ4plex)	S(2): 0.0; S(3): 0.0; T(10): 100.0; S(12): 92.1; Y(16): 3.9; S(18): 3.9; Y(20): 0.2	197.878	20.72	28.2	40	3083.53	0.76404	0.647385	0.95121	0.817592	1.06272	1.14947	1.22987	1.01561	0.865131	0.979917	1.17019	1.074
ISSPLVAPATPSGGGYK	R7WF07	N-Term(iTRAQ4plex); T10(Phospho); K17(iTRAQ4plex)	S(2): 0.0; S(3): 0.0; T(10): 100.0; S(12): 0.0; Y(16): 0.0	209.943	54.54	53.17	58.51	1970.02	1.16889	0.980928	1.12708	1.03944	1.03736	1.11818	0.952691	1.01433	0.806136	0.90697	0.863789	1.01588
DSSANQPASPGTTFGPAGQMSK	F2CUS7	N-Term(iTRAQ4plex); S9(Phospho); K22(iTRAQ4plex)	S(2): 0.0; S(3): 0.0; S(9): 99.8; T(12): 0.1; T(13): 0.1; S(21): 0.1	153.357	47.94	48.38	41.81	2504.16	1.00968	0.98911	1.04732	0.957412	0.996307	0.932797	0.99293	0.985155	1.13742	1.05775	1.0269	0.856911
DSSANQPASPGTTFGNAGQLSK	M8ARI7	N-Term(iTRAQ4plex); S9(Phospho); K22(iTRAQ4plex)	S(2): 0.0; S(3): 0.0; S(9): 100.0; T(12): 0.0; T(13): 0.0; S(21): 0.0	232.317	79.27	78.69	90.64	2503.17	0.889382	0.732042	0.94871	1.10257	0.804899	1.00312	0.926705	1.27836	1.1233	1.04845	0.999593	0.906199
ASSAPGGGSGK	M8AUZ4	N-Term(Acetyl); S9(Phospho); K11(iTRAQ4plex)	S(2): 0.0; S(3): 0.0; S(9): 100.0	231.608	52.32	32.25		1141.5	0.787042	1.00541		0.790856	0.919983		1.24484	1.04707		1.09041	1.00389
GSSPAAVASPDPGADAGPK	M7ZNK2	N-Term(iTRAQ4plex); S9(Phospho); K19(iTRAQ4plex)	S(2): 0.0; S(3): 0.0; S(9): 100.0	134.791	23.44	25.48	26.6	2019.96	1.01678	1.12071	0.789503	0.81867	0.909585	1.08179	1.03721	1.03357	1.07558	1.0556	1.05938	1.03145
GSSAGPSSLGSPLK	F2D9D7	N-Term(iTRAQ4plex); S8(Phospho); K14(iTRAQ4plex)	S(2): 0.0; S(3): 0.0; S(7): 49.4; S(8): 49.4; S(11): 1.1	140	28.4	26.79		1612.82	0.909635	1.11542		1.25386	1.02829		0.92384	0.937246		0.929589	0.948665
ISSQVSDLDQQLR	N1QT84	N-Term(iTRAQ4plex); S6(Phospho)	S(2): 0.0; S(3): 0.0; S(6): 100.0	156.69	35.91		25.19	1712.84	0.786859		0.817191	0.599868		0.85775	1.2743		1.10132	1.21872		1.17249
ASSSFVDPPSYADVAASSPR	F2DMA9	N-Term(iTRAQ4plex); S18(Phospho)	S(2): 0.0; S(3): 0.0; S(4): 0.0; S(10): 0.0; Y(11): 0.0; S(17): 50.0; S(18): 50.0	257.38	35.74	45.27	39.72	2235.01	1.20872	1.05828	1.1491	1.22845	0.988884	1.08523	1.11139	0.925453	0.82228	0.801605	1.02203	0.881679
VSPQPGVPPEEAGAAVAAESXTGTWTTVWTDGLTSLDR	Q7YMS7	N-Term(iTRAQ4plex); X21(G); T27(Phospho)	S(2): 0.0; S(20): 20.0; T(22): 20.0; T(24): 20.0; T(26): 20.0; T(27): 20.0; T(30): 0.0; T(34): 0.0; S(35): 0.0	66.6964	11.86			4034.96										3.74491
VSPQPGVPPEEAGAAVAAESSTGTWTTVWTDGLTSLDR	P11383;Q7YMS7;G8D4E1	N-Term(iTRAQ4plex); T27(Phospho)	S(2): 0.0; S(20): 16.5; S(21): 16.5; T(22): 16.5; T(24): 16.5; T(26): 16.5; T(27): 16.5; T(30): 1.1; T(34): 0.1; S(35): 0.1	53.7635	16.39			4064.94	1.77371			1.18683						1.233
ASLEEEDDVISDDDEFFDR	M8B027	N-Term(iTRAQ4plex); S11(Phospho)	S(2): 0.0; S(11): 100.0	451.954	120.13	109.85	103.68	2470	1.04629	0.947707	0.944171	0.944956	1.08686	0.975186	1.07208	1.06921	1.02738	0.96157	1.03435	1.02477
ISHAVLVPESASQR	M8B4Q9	N-Term(iTRAQ4plex); S12(Phospho)	S(2): 0.0; S(10): 50.0; S(12): 50.0	165.991	28.25	14.36	18.96	1717.88	1.2711	1.36535	0.9064	1.23495	1.02042	0.848735	0.717639	0.757905	1.1813	0.866142	0.936502	1.00954
ASVVDEVKPSSAPGSESGDVSQIGESR	R7WA13	N-Term(iTRAQ4plex); K8(iTRAQ4plex); S11(Phospho); S15(Phospho)	S(2): 0.0; S(10): 3.1; S(11): 96.9; S(15): 96.9; S(17): 3.1; S(21): 0.0; S(26): 0.0	292.391	26.59	74.18	65.99	3122.42	0.984705	1.07457	1.0399	1.05377	0.935755	0.881717	0.935124	1.00086	1.01397	1.03324	0.976592	0.944202
ISAVVPNIPSPVR	R7WB71	N-Term(iTRAQ4plex); S10(Phospho)	S(2): 0.0; S(10): 100.0	349.427	51.26	51.89	47.34	1572.86	0.908176	0.947845	1.14584	0.986205	0.935964	0.949295	1.09699	1.09081	1.03628	1.05356	1.10072	0.978005
NLEGAFVLNQMQPEHDESSSQ	F2DNM2	N-Term(iTRAQ4plex); S20(Phospho)	S(18): 4.1; S(19): 4.1; S(20): 91.8	100.884	46.21	46.78	40.13	2584.12	0.783445	0.678699	1.01796	0.921364	1.16306	0.995718	1.12859	1.02763	0.991135	1.02366	1.10519	0.978428
NLEGAFVLNQMQPEHDESSSQ	F2DNM2	N-Term(iTRAQ4plex); M11(Oxidation); S20(Phospho)	S(18): 33.3; S(19): 33.3; S(20): 33.3	36.3084			20.56	2600.1			1.12213			0.709461			1.14389			0.975927
EGMGGGGGGGVDPFDIFSSFFGPSFGGGGGGSSR	M8A5N9	N-Term(iTRAQ4plex); S33(Phospho)	S(18): 0.0; S(19): 0.0; S(24): 2.6; S(32): 48.7; S(33): 48.7	111.022			18.26	3321.42			1.34839			0.8576			0.834542			0.986595
EGMGGGGGGGVDPFDIFSSFFGPSFGGGGGGSSR	M8A5N9	N-Term(iTRAQ4plex); M3(Oxidation); S32(Phospho)	S(18): 0.0; S(19): 0.0; S(24): 0.0; S(32): 97.3; S(33): 2.7	414.457			101.98	3337.4			1.52113			0.675371			0.892653			0.922757
GGKPINPNDPVENPEAFSSSVVAPSPNR	M8BHU3	N-Term(iTRAQ4plex); K3(iTRAQ4plex); S25(Phospho)	S(18): 0.0; S(19): 0.0; S(20): 0.0; S(25): 100.0	618.705	51.66	53.06	55.95	3244.58	1.1555	1.12736	0.947989	1.19022	1.07179	1.00769	1.0556	0.875293	0.989716	0.980622	0.918545	1.12336
VILGENFDEKNDDQEDSVTVGGTR	R7W0M2	N-Term(iTRAQ4plex); K10(iTRAQ4plex); S17(Phospho); T19(Phospho)	S(17): 95.5; T(19): 95.5; T(23): 9.0	88.0261			10.21	3085.36			1.09314			0.823314			1.13887			0.908845
LNEGVDVDGPEEGEGDSDYIQFEDEDIDK	M7ZRR2	N-Term(iTRAQ4plex); S17(Phospho); K29(iTRAQ4plex)	S(17): 50.0; Y(19): 50.0	74.496		20.24		3596.54		0.879715			0.586422			1.18274			1.18023
VILGENFDEKNDDQEDSVTVGGTR	R7W0M2	N-Term(iTRAQ4plex); K10(iTRAQ4plex); T19(Phospho)	S(17): 50.0; T(19): 50.0; T(23): 0.1	110.223			12.9	3005.37			0.929582			0.695218			1.16232			1.14331
VILGENLDEKNDDQEDSVTVGGTR	M7Z4R5	N-Term(iTRAQ4plex); K10(iTRAQ4plex); S17(Phospho); T19(Phospho)	S(17): 100.0; T(19): 99.8; T(23): 0.2	126.634	16.58			3051.39	1.0964			0.888674			0.929003			1.08144
AGILAWAADVVGGAGDSDDEAAAER	F2D693	N-Term(Acetyl); S17(Phospho)	S(17): 100.0	396.384	97.05	120.8	126.81	2509.08
EEDAGMAVACDEPAAGSGDEMEKGDGPEDEEEK	M0X0M4	N-Term(iTRAQ4plex); C10(Carbamidomethyl); S17(Phospho); M21(Oxidation); K23(iTRAQ4plex); K33(iTRAQ4plex)	S(17): 100.0	96.1046		24.28		3982.65		0.512904			1.01156			1.02011			1.37069
IFNVLGEPVDNLGPVDSSATFPIHR	A9L9U2;A0A075VYR7;A9L9S4	N-Term(iTRAQ4plex); T20(Phospho)	S(17): 1.8; S(18): 1.8; T(20): 96.4	137.913	45.61	37.71		2918.46	1.3429	1.25634		1.14744	1.24965		1.03798	0.848635		0.972052	1.49773
LNEGVDVDGPEEGEGDSDYIQFEDEDIDKI	M7ZRR2	N-Term(iTRAQ4plex); Y19(Phospho); K29(iTRAQ4plex)	S(17): 1.7; Y(19): 98.3	309.905	30.09	89.55	110.96	3709.61	0.603422	0.716906	0.873386	0.674425	0.753903	0.941999	0.686447	1.36146	1.0652	1.93949	1.08668	1.17272
VGFPQGPVGWQGAPQSPSSYIVK	W4ZSE0;M8BBP7	N-Term(iTRAQ4plex); S16(Phospho); K23(iTRAQ4plex)	S(16): 87.9; S(18): 4.0; S(19): 4.0; Y(20): 4.0	53.158		14.02		2754.39		0.78848			1.66932			1.04988			0.585956
APPPPPKPEALRPADSDEDDDPMESFLR	M8ALN3	N-Term(iTRAQ4plex); K7(iTRAQ4plex); S16(Phospho)	S(16): 100.0; S(25): 0.0	177.244		15.28		3457.62		1.05984			0.889019			1.09208			0.98084
NQPGNPNPDAEVIALSPR	N1QY98	N-Term(iTRAQ4plex); S16(Phospho)	S(16): 100.0	244.599	59.83	61	62.41	2113.02	1.15278	1.0015	1.08653	0.724945	0.967171	0.928929	1.10016	0.936015	0.931421	0.900899	0.93655	1.00113
ALPGMPDPDAEVIALSPK	F2EIL3	N-Term(iTRAQ4plex); S16(Phospho); K18(iTRAQ4plex)	S(16): 100.0	131.933		30.8	41.15	2189.13		0.658572	0.8081		0.642258	0.923722		1.77296	1.25885		0.762799	0.834697
DLFIEPLEVNNPVVDSPCWK	M7Z7A6	N-Term(iTRAQ4plex); S16(Phospho); C18(Carbamidomethyl); K20(iTRAQ4plex)	S(16): 100.0	61.8853		14.67		2739.33		1.05087			1.05739			1.13987			0.767269
DDHEGVQVVGFEVPASPDSSYSNPIPGSEDEDR	M0VDL8	N-Term(iTRAQ4plex); S22(Phospho)	S(16): 0.1; S(19): 0.1; S(20): 0.1; Y(21): 0.1; S(22): 49.9; S(28): 49.9	233.461	45.9		38.41	3754.64	0.717187		0.732733	1.20208		0.936983	1.50512		1.42603	0.70566		0.727544
EVEAMLLNEPDGEGSNSAGSSATEFDGAGR	N1R4L8	N-Term(iTRAQ4plex); S20(Phospho); S21(Phospho); T23(Phospho)	S(15): 60.0; S(17): 60.0; S(20): 60.0; S(21): 60.0; T(23): 60.0	47.0233			18.72	3381.31			0.591237			1.15464			1.08232			1.14126
NVAEAEEEEEEVEESEEEESEDDGEEK	A0A077RTY0	N-Term(iTRAQ4plex); S15(Phospho); K27(iTRAQ4plex)	S(15): 50.0; S(20): 50.0	134.376	20.09	42.74	50.91	3495.36	0.785373	1.10961	0.786711	1.03441	0.806225	0.905555	1.00864	1.18827	1.05381	1.14282	0.950969	1.06131
EVEAMLLNEPDGEGSNSAGSSATEFDGAGR	N1R4L8	N-Term(iTRAQ4plex); S17(Phospho)	S(15): 47.4; S(17): 47.4; S(20): 1.7; S(21): 1.7; T(23): 1.7	68.6085			15.81	3221.38			0.92973			0.637728			1.41981			0.905249
NVAEAEEEEEEVEESEEEESEDDGEEK	A0A077RTY0	N-Term(iTRAQ4plex); S15(Phospho); S20(Phospho); K27(iTRAQ4plex)	S(15): 100.0; S(20): 100.0	417.577	120.34	150	106.73	3575.33	0.958023	0.970413	0.990183	0.908224	0.912186	0.943601	0.909806	0.971218	0.983935	1.1872	1.14819	1.03084
NVAEAEEEEEEVEESEEEESEDDGEEKK	A0A077RTY0	N-Term(iTRAQ4plex); S15(Phospho); S20(Phospho); K27(iTRAQ4plex); K28(iTRAQ4plex)	S(15): 100.0; S(20): 100.0	187.499	43.18	68.03	61.33	3847.53	0.470717	1.19732	0.531738	1.39371	0.904558	1.2985	1.07144	0.887733	1.05779	1.0471	1.03216	1.09769
EALVADPDDEDDDDSDDESDEDEAVAAASR	M7ZMG3	N-Term(iTRAQ4plex); S15(Phospho); S19(Phospho)	S(15): 100.0; S(19): 100.0; S(29): 0.0	99.8259			19.61	3485.26			0.844996			0.700017			0.92088			1.42629
[truncated: 478 more rows]

## Sheet: A vs B 
Sequence	Protein Group Accessions	Modifications	phosphoRS Site Probabilities	phosphoRS Binomial Peptide Score	IonScore A2	IonScore B2	IonScore C2	MH+ [Da]	A1/REF	A2/REF	A3/REF	average A	B1/REF	B2/REF	B3/REF	average B	B/A	t test p value
[truncated: 1,504 more rows]

## Sheet: A vs C
Sequence	Protein Group Accessions	Modifications	phosphoRS Site Probabilities	phosphoRS Binomial Peptide Score	IonScore A2	IonScore B2	IonScore C2	MH+ [Da]	A1/REF	A2/REF	A3/REF	average A	C1/REF	C2/REF	C3/REF	average C	C/A	t test p value
[truncated: 1,507 more rows]

[truncated: 2 more sheets: A vs D, C vs D]
