# Supplementary material for: Nitric Oxide Enhancing Resistance to PEG-Induced Water Deficiency is Associated with the Primary Photosynthesis Reaction in Triticum aestivum L
Source: Int J Mol Sci. 2018 Sep 18;19(9):2819. doi: 10.3390/ijms19092819 (PMC6164216; doi:10.3390/ijms19092819)
Supplement: Supplementary file 1 [file ijms-19-02819-s001.zip › Supplementary materials/Supplemental table 2v.xlsx]

## Sheet: Sheet1
Table S2. Quantitative information of all phosphopeptides identified from pooideae Uniprot database.
Group Accession	Description	Coverage	Proteins	Unique Peptides	MW [kDa]	calc. pI
P11383	Ribulose bisphosphate carboxylase large chain OS=Triticum aestivum GN=rbcL PE=1 SV=2 - [RBL_WHEAT]	40.88	321	1	52.8174	6.68311
M0XWV5	Uncharacterized protein OS=Hordeum vulgare var. distichum PE=3 SV=1 - [M0XWV5_HORVD]	39.45	3	3	11.1406	4.58936
M0VDL8	Uncharacterized protein OS=Hordeum vulgare var. distichum PE=4 SV=1 - [M0VDL8_HORVD]	29.46	1	1	12.5314	6.40479
M8ADA6	Uncharacterized protein OS=Triticum urartu GN=TRIUR3_00345 PE=4 SV=1 - [M8ADA6_TRIUA]	28.09	2	1	9.59585	5.21143
F2E4Q1	Predicted protein OS=Hordeum vulgare var. distichum PE=2 SV=1 - [F2E4Q1_HORVD]	24.12	3	2	27.2567	5.12256
F2CWB4	Predicted protein OS=Hordeum vulgare var. distichum PE=2 SV=1 - [F2CWB4_HORVD]	22.95	1	2	12.0314	10.3452
M8ATG2	Nuclear transcription factor Y subunit B-3 OS=Aegilops tauschii GN=F775_07523 PE=4 SV=1 - [M8ATG2_AEGTA]	21.98	1	2	19.5186	5.64307
A1IVL7	Dehydrin 2 (Fragment) OS=Aegilops umbellulata GN=dhn2 PE=2 SV=1 - [A1IVL7_AEGUM]	21.79	15	1	7.82585	9.18799
A0A067YHQ3	Dehydrin 9 (Fragment) OS=Hordeum vulgare subsp. spontaneum GN=dhn9 PE=3 SV=1 - [A0A067YHQ3_HORVS]	21.69	18	1	8.83721	9.59814
M8BCL8	Uncharacterized protein OS=Aegilops tauschii GN=F775_29471 PE=4 SV=1 - [M8BCL8_AEGTA]	21	1	3	52.6691	5.17334
A0A077RT44	Chromosome 3B, genomic scaffold, cultivar Chinese Spring OS=Triticum aestivum GN=TRAES_3BF115000150CFD_c1 PE=4 SV=1 - [A0A077RT44_WHEAT]	20.73	2	2	8.29417	8.86572
R7WF07	Phototropin-2 OS=Aegilops tauschii GN=F775_10852 PE=4 SV=1 - [R7WF07_AEGTA]	19.48	3	7	46.3662	9.05615
F2CQP4	Predicted protein OS=Hordeum vulgare var. distichum PE=2 SV=1 - [F2CQP4_HORVD]	19.4	1	1	13.7121	10.1841
A1EA37	Photosystem II reaction center protein H OS=Agrostis stolonifera GN=psbH PE=3 SV=1 - [PSBH_AGRST]	19.18	4	1	7.78209	8.57275
B3TN78	PSII 10kDa phosphoprotein OS=Brachypodium distachyon GN=psbH PE=3 SV=1 - [B3TN78_BRADI]	19.18	1	1	7.83111	8.52881
M0YI88	Uncharacterized protein OS=Hordeum vulgare var. distichum PE=4 SV=1 - [M0YI88_HORVD]	19.13	3	1	13.7902	8.95361
R7WBJ6	APOBEC1 complementation factor OS=Aegilops tauschii GN=F775_10070 PE=4 SV=1 - [R7WBJ6_AEGTA]	19.01	1	2	50.9717	4.79248
R7WG18	Transcription factor RF2b OS=Aegilops tauschii GN=F775_32059 PE=4 SV=1 - [R7WG18_AEGTA]	18.7	2	3	25.1304	8.11865
M8B807	Uncharacterized protein OS=Aegilops tauschii GN=F775_31664 PE=4 SV=1 - [M8B807_AEGTA]	18.31	1	2	15.4495	6.55127
M8BJM1	Uncharacterized protein OS=Aegilops tauschii GN=F775_32123 PE=4 SV=1 - [M8BJM1_AEGTA]	16.27	1	1	17.5046	6.771
M7ZK08	Uncharacterized protein OS=Triticum urartu GN=TRIUR3_01260 PE=4 SV=1 - [M7ZK08_TRIUA]	15.59	1	2	56.423	5.021
M8AGD8	Monosaccharide-sensing protein 2 OS=Triticum urartu GN=TRIUR3_33138 PE=3 SV=1 - [M8AGD8_TRIUA]	15.34	2	7	79.0748	4.95752
M7YMK0	Phosphoinositide phospholipase C 6 OS=Triticum urartu GN=TRIUR3_20900 PE=4 SV=1 - [M7YMK0_TRIUA]	15.03	2	1	19.0068	5.09717
W5I170	Uncharacterized protein (Fragment) OS=Triticum aestivum PE=4 SV=1 - [W5I170_WHEAT]	14.98	3	1	24.686	4.76709
M8BUM2	UBA domain-containing protein 7 OS=Aegilops tauschii GN=F775_14887 PE=4 SV=1 - [M8BUM2_AEGTA]	14.43	3	4	76.0076	6.15088
M0UVB7	Uncharacterized protein OS=Hordeum vulgare var. distichum PE=4 SV=1 - [M0UVB7_HORVD]	13.7	1	1	7.91098	9.42236
M8B9U9	Uncharacterized protein OS=Aegilops tauschii GN=F775_08612 PE=4 SV=1 - [M8B9U9_AEGTA]	13.24	1	4	71.859	8.92432
R7W122	Uncharacterized protein OS=Aegilops tauschii GN=F775_26866 PE=4 SV=1 - [R7W122_AEGTA]	13.04	2	1	20.2008	5.5415
M7ZZ93	Auxilin-related protein 2 OS=Triticum urartu GN=TRIUR3_24961 PE=4 SV=1 - [M7ZZ93_TRIUA]	12.43	1	1	56.1057	6.43018
F2CRC1	Predicted protein OS=Hordeum vulgare var. distichum PE=2 SV=1 - [F2CRC1_HORVD]	12.24	4	2	26.7226	6.11279
M7Z927	Putative glutathione peroxidase 4 OS=Triticum urartu GN=TRIUR3_24073 PE=4 SV=1 - [M7Z927_TRIUA]	11.88	1	1	11.4298	8.79248
A0A077RU36	Chromosome 3B, genomic scaffold, cultivar Chinese Spring OS=Triticum aestivum GN=TRAES_3BF169900010CFD_c1 PE=4 SV=1 - [A0A077RU36_WHEAT]	11.85	4	4	52.5344	5.66846
M8BVA8	Uncharacterized protein OS=Aegilops tauschii GN=F775_31845 PE=4 SV=1 - [M8BVA8_AEGTA]	11.34	3	4	43.7762	5.5415
M7ZQA6	Heat shock protein 81-2 OS=Triticum urartu GN=TRIUR3_16526 PE=4 SV=1 - [M7ZQA6_TRIUA]	11.33	5	4	75.4288	4.86865
M7Z0P4	Uncharacterized protein OS=Triticum urartu GN=TRIUR3_04310 PE=4 SV=1 - [M7Z0P4_TRIUA]	11.19	1	1	30.6558	5.35107
M7YDH3	Inositol hexakisphosphate and diphosphoinositol-pentakisphosphate kinase 2 OS=Triticum urartu GN=TRIUR3_02149 PE=4 SV=1 - [M7YDH3_TRIUA]	10.86	2	2	33.8657	8.89502
T1MKZ8	Uncharacterized protein OS=Triticum urartu PE=4 SV=1 - [T1MKZ8_TRIUA]	10.67	3	5	178.595	6.04932
T1N801	Uncharacterized protein OS=Triticum urartu PE=4 SV=1 - [T1N801_TRIUA]	10.37	1	1	15.5304	12.1616
M8AI93	Uncharacterized protein OS=Triticum urartu GN=TRIUR3_19504 PE=4 SV=1 - [M8AI93_TRIUA]	9.58	1	2	90.6686	8.77783
F2D074	Predicted protein OS=Hordeum vulgare var. distichum PE=2 SV=1 - [F2D074_HORVD]	9.56	2	1	26.465	5.84619
M8AXI3	Uncharacterized protein OS=Triticum urartu GN=TRIUR3_15090 PE=4 SV=1 - [M8AXI3_TRIUA]	8.83	3	5	56.5309	4.67822
T1N701	Uncharacterized protein OS=Triticum urartu PE=4 SV=1 - [T1N701_TRIUA]	8.64	1	4	158.411	4.57666
M8BWZ1	Uncharacterized protein OS=Aegilops tauschii GN=F775_02917 PE=4 SV=1 - [M8BWZ1_AEGTA]	8.46	2	7	98.2293	5.8335
F2DMG4	Predicted protein OS=Hordeum vulgare var. distichum PE=2 SV=1 - [F2DMG4_HORVD]	8.05	1	1	34.7332	6.97607
W5H319	Uncharacterized protein OS=Triticum aestivum PE=4 SV=1 - [W5H319_WHEAT]	7.89	6	3	76.8271	8.52881
M7YY84	Inner membrane protein ALBINO3, chloroplastic OS=Triticum urartu GN=TRIUR3_11012 PE=3 SV=1 - [M7YY84_TRIUA]	7.86	1	1	54.3905	9.01221
F2DF74	Predicted protein OS=Hordeum vulgare var. distichum PE=2 SV=1 - [F2DF74_HORVD]	7.69	3	1	17.7617	9.39307
M8BTG2	Uncharacterized protein OS=Aegilops tauschii GN=F775_27122 PE=4 SV=1 - [M8BTG2_AEGTA]	7.68	2	3	67.0313	6.58057
M8C9W4	Uncharacterized protein OS=Aegilops tauschii GN=F775_26786 PE=4 SV=1 - [M8C9W4_AEGTA]	7.62	2	1	24.1315	5.09717
M0XJF8	Uncharacterized protein OS=Hordeum vulgare var. distichum PE=4 SV=1 - [M0XJF8_HORVD]	8.91	3	2	32.4487	7.29834
M8A7J8	Uncharacterized protein OS=Triticum urartu GN=TRIUR3_28250 PE=4 SV=1 - [M8A7J8_TRIUA]	9.06	1	2	27.7315	9.70068
M0VQA3	Uncharacterized protein OS=Hordeum vulgare var. distichum PE=4 SV=1 - [M0VQA3_HORVD]	8.93	2	1	37.7932	10.1401
M7YJI2	Eukaryotic translation initiation factor 5A OS=Triticum urartu GN=TRIUR3_29403 PE=3 SV=1 - [M7YJI2_TRIUA]	7.5	1	2	17.3336	5.75732
R7W0N2	Uncharacterized protein OS=Aegilops tauschii GN=F775_30701 PE=4 SV=1 - [R7W0N2_AEGTA]	7.21	3	2	48.7871	6.84424
M8APZ9	Choline-phosphate cytidylyltransferase B OS=Aegilops tauschii GN=F775_30451 PE=4 SV=1 - [M8APZ9_AEGTA]	7.04	2	1	39.1363	5.17334
M7ZGF0	Uncharacterized protein OS=Triticum urartu GN=TRIUR3_33554 PE=4 SV=1 - [M7ZGF0_TRIUA]	6.98	1	5	118.619	9.72998
M8AEC2	Uncharacterized protein OS=Triticum urartu GN=TRIUR3_19132 PE=4 SV=1 - [M8AEC2_TRIUA]	6.91	1	1	34.6746	5.47803
M8B780	Uncharacterized protein OS=Aegilops tauschii GN=F775_11980 PE=4 SV=1 - [M8B780_AEGTA]	6.84	1	1	40.3731	6.29053
Q3S4I1	Eukaryotic translation initiation factor 5A OS=Triticum aestivum PE=3 SV=1 - [Q3S4I1_WHEAT]	6.83	1	1	17.3517	6.13818
M8B7V4	Uncharacterized protein OS=Aegilops tauschii GN=F775_31661 PE=4 SV=1 - [M8B7V4_AEGTA]	6.67	3	1	20.2045	9.86182
A0A077RWI8	Chromosome 3B, genomic scaffold, cultivar Chinese Spring OS=Triticum aestivum GN=TRAES_3BF273200010CFD_c1 PE=4 SV=1 - [A0A077RWI8_WHEAT]	6.63	2	2	63.9684	6.23975
M7Z3N4	Uncharacterized protein OS=Triticum urartu GN=TRIUR3_25733 PE=4 SV=1 - [M7Z3N4_TRIUA]	6.6	2	1	22.3493	10.1401
R7W5G2	Uncharacterized protein OS=Aegilops tauschii GN=F775_29354 PE=4 SV=1 - [R7W5G2_AEGTA]	6.58	1	5	68.7968	9.78857
M7ZED3	Rho guanine nucleotide exchange factor 6 OS=Triticum urartu GN=TRIUR3_16949 PE=4 SV=1 - [M7ZED3_TRIUA]	6.48	2	1	43.1767	6.15088
A0A077S3J6	Chromosome 3B, genomic scaffold, cultivar Chinese Spring OS=Triticum aestivum GN=TRAES_3BF001100050CFD_c1 PE=4 SV=1 - [A0A077S3J6_WHEAT]	6.47	1	2	62.2075	5.75732
M7ZZM0	Uncharacterized protein OS=Triticum urartu GN=TRIUR3_29775 PE=4 SV=1 - [M7ZZM0_TRIUA]	6.36	1	1	37.031	9.33447
R7W3V9	Eukaryotic translation initiation factor 5A OS=Aegilops tauschii GN=F775_27901 PE=3 SV=1 - [R7W3V9_AEGTA]	6.36	2	1	18.9526	6.20166
M7YY67	DEAD-box ATP-dependent RNA helicase 3, chloroplastic OS=Triticum urartu GN=TRIUR3_22227 PE=4 SV=1 - [M7YY67_TRIUA]	6.33	1	2	95.1163	6.72705
M8BA43	FACT complex subunit SSRP1-B OS=Aegilops tauschii GN=F775_29723 PE=4 SV=1 - [M8BA43_AEGTA]	6.19	1	2	70.0343	5.8208
M7YJJ8	MLO-like protein OS=Triticum urartu GN=MLO PE=3 SV=1 - [M7YJJ8_TRIUA]	6.18	3	2	60.2202	9.33447
M7ZT14	Putative aquaporin PIP2-7 OS=Triticum urartu GN=TRIUR3_27810 PE=3 SV=1 - [M7ZT14_TRIUA]	6.01	3	2	23.8507	9.46631
M8CFC0	Putative WRKY transcription factor 20 OS=Aegilops tauschii GN=F775_14476 PE=4 SV=1 - [M8CFC0_AEGTA]	5.95	2	2	67.8268	7.7085
M8BML2	Serine/threonine-protein kinase HT1 OS=Aegilops tauschii GN=F775_29307 PE=4 SV=1 - [M8BML2_AEGTA]	5.88	2	1	49.3777	5.38916
A0A077RQ44	Chromosome 3B, genomic scaffold, cultivar Chinese Spring OS=Triticum aestivum GN=TRAES_3BF057900060CFD_c1 PE=4 SV=1 - [A0A077RQ44_WHEAT]	5.75	1	1	107.062	9.5835
M7Z3D7	Uncharacterized protein OS=Triticum urartu GN=TRIUR3_11095 PE=4 SV=1 - [M7Z3D7_TRIUA]	5.73	2	1	16.314	8.82178
M7YMZ3	COP9 signalosome complex subunit 5b OS=Triticum urartu GN=TRIUR3_34378 PE=4 SV=1 - [M7YMZ3_TRIUA]	5.67	2	1	37.4586	6.02393
M8BUS3	Sodium/hydrogen exchanger OS=Aegilops tauschii GN=F775_29391 PE=3 SV=1 - [M8BUS3_AEGTA]	5.52	5	3	59.9278	8.41162
A0A077S159	Chromosome 3B, genomic scaffold, cultivar Chinese Spring OS=Triticum aestivum GN=TRAES_3BF039400020CFD_c1 PE=4 SV=1 - [A0A077S159_WHEAT]	5.29	1	3	108.213	5.5542
M7ZID8	Adenylyl cyclase-associated protein OS=Triticum urartu GN=TRIUR3_07889 PE=3 SV=1 - [M7ZID8_TRIUA]	5.26	2	1	40.8904	8.06006
N1QZ68	Eukaryotic translation initiation factor 4G OS=Aegilops tauschii GN=F775_06576 PE=4 SV=1 - [N1QZ68_AEGTA]	5.23	4	6	190.428	7.18115
M7YYG1	Uncharacterized protein OS=Triticum urartu GN=TRIUR3_01863 PE=4 SV=1 - [M7YYG1_TRIUA]	4.94	3	5	104.605	6.55127
N1R4G7	Uncharacterized protein OS=Aegilops tauschii GN=F775_44017 PE=3 SV=1 - [N1R4G7_AEGTA]	4.83	1	1	21.502	9.42236
T1MPT4	Uncharacterized protein OS=Triticum urartu PE=4 SV=1 - [T1MPT4_TRIUA]	4.79	2	1	55.3969	5.33838
F2CXF2	Predicted protein OS=Hordeum vulgare var. distichum PE=2 SV=1 - [F2CXF2_HORVD]	4.72	1	1	38.1171	6.39209
W6EK38	Spermidine synthase OS=Triticum aestivum PE=2 SV=1 - [W6EK38_WHEAT]	4.68	1	1	42.0223	6.30322
M7YF60	Uncharacterized protein OS=Triticum urartu GN=TRIUR3_03192 PE=4 SV=1 - [M7YF60_TRIUA]	4.41	3	1	32.4679	8.76318
N1R4E2	Dynamin-2B OS=Aegilops tauschii GN=F775_07109 PE=3 SV=1 - [N1R4E2_AEGTA]	4.41	1	4	104.181	9.20264
M7ZU45	Uncharacterized protein OS=Triticum urartu GN=TRIUR3_28890 PE=4 SV=1 - [M7ZU45_TRIUA]	4.4	3	1	60.7805	5.5415
R7WAS5	Putative LRR receptor-like serine/threonine-protein kinase OS=Aegilops tauschii GN=F775_27788 PE=3 SV=1 - [R7WAS5_AEGTA]	4.34	2	1	50.5939	6.63916
M8BQI6	Chaperone protein dnaJ 10 OS=Aegilops tauschii GN=F775_32367 PE=4 SV=1 - [M8BQI6_AEGTA]	4.27	1	2	49.9331	5.50342
M8BGL7	Uncharacterized protein OS=Aegilops tauschii GN=F775_20704 PE=4 SV=1 - [M8BGL7_AEGTA]	4.23	3	3	72.4742	4.95752
M7YEH3	Serine/threonine-protein kinase CTR1 OS=Triticum urartu GN=TRIUR3_35169 PE=4 SV=1 - [M7YEH3_TRIUA]	4.21	2	2	74.9154	6.50732
M0VUF4	Uncharacterized protein OS=Hordeum vulgare var. distichum PE=4 SV=1 - [M0VUF4_HORVD]	4.01	3	2	48.1646	6.39209
M8CGA4	Serine/threonine-protein kinase CTR1 OS=Aegilops tauschii GN=F775_01960 PE=4 SV=1 - [M8CGA4_AEGTA]	3.92	2	4	133.551	5.45264
M8BK61	Putative ubiquitin carrier protein E2 23 OS=Aegilops tauschii GN=F775_07178 PE=4 SV=1 - [M8BK61_AEGTA]	3.9	4	2	121.188	4.69092
M7YZ42	Endoplasmin-like protein OS=Triticum urartu GN=TRIUR3_07487 PE=3 SV=1 - [M7YZ42_TRIUA]	3.89	2	1	99.5275	5.0083
M8BG45	Putative TPR repeat-containing protein OS=Aegilops tauschii GN=F775_26350 PE=4 SV=1 - [M8BG45_AEGTA]	3.89	3	1	54.4747	7.6499
B1B5D5	Ninja-family protein 3 OS=Triticum aestivum GN=AFP-D1 PE=3 SV=1 - [NNJA3_WHEAT]	3.87	4	1	33.1036	9.40771
R7W3W8	Peptidyl-prolyl cis-trans isomerase OS=Aegilops tauschii GN=F775_05827 PE=4 SV=1 - [R7W3W8_AEGTA]	3.87	2	1	59.8417	5.65576
M7ZXM0	Uncharacterized protein OS=Triticum urartu GN=TRIUR3_32348 PE=4 SV=1 - [M7ZXM0_TRIUA]	3.86	2	3	129.943	9.78857
A0A0C5B1N2	Triticum aestivum x Lophopyrum elongatum cultivar SR3 methionine sulfoxide reductase MSRA4.2 mRNA OS=Triticum aestivum x Lophopyrum elongatum PE=2 SV=1 - [A0A0C5B1N2_9POAL]	3.83	2	1	28.3359	8.23584
M8BNF9	Uncharacterized protein OS=Aegilops tauschii GN=F775_01640 PE=4 SV=1 - [M8BNF9_AEGTA]	3.78	1	2	67.6941	5.2749
M7ZG28	Uncharacterized protein OS=Triticum urartu GN=TRIUR3_20753 PE=4 SV=1 - [M7ZG28_TRIUA]	3.75	1	1	66.5352	4.66553
M0W1H7	Uncharacterized protein OS=Hordeum vulgare var. distichum PE=4 SV=1 - [M0W1H7_HORVD]	3.68	3	4	188.719	4.79248
F2DL46	Predicted protein OS=Hordeum vulgare var. distichum PE=2 SV=1 - [F2DL46_HORVD]	3.64	1	1	35.8092	10.228
R7WA66	Phototropin-2 OS=Aegilops tauschii GN=F775_05236 PE=4 SV=1 - [R7WA66_AEGTA]	3.63	2	1	40.8751	6.59521
M8BXA3	Pantothenate kinase 2 OS=Aegilops tauschii GN=F775_08577 PE=4 SV=1 - [M8BXA3_AEGTA]	3.61	2	2	91.6558	6.37939
M8A1W5	6-phosphofructo-2-kinase/fructose-2, 6-biphosphatase 1 OS=Triticum urartu GN=TRIUR3_25240 PE=4 SV=1 - [M8A1W5_TRIUA]	3.59	2	2	83.0665	6.52197
N1R2F7	Uncharacterized protein OS=Aegilops tauschii GN=F775_52147 PE=4 SV=1 - [N1R2F7_AEGTA]	3.27	1	1	42.4611	6.39209
M7ZDI0	TBC1 domain family member 15 OS=Triticum urartu GN=TRIUR3_26184 PE=4 SV=1 - [M7ZDI0_TRIUA]	3.26	2	1	66.0106	5.21143
T1N9X5	Uncharacterized protein OS=Triticum urartu PE=4 SV=1 - [T1N9X5_TRIUA]	3.14	8	1	27.9701	8.1626
M8B0G2	Uncharacterized protein OS=Aegilops tauschii GN=F775_11332 PE=3 SV=1 - [M8B0G2_AEGTA]	3.13	4	1	34.0657	5.84619
M8ADB8	Uncharacterized protein OS=Triticum urartu GN=TRIUR3_07445 PE=4 SV=1 - [M8ADB8_TRIUA]	3.09	1	1	63.1118	8.22119
F2E0H6	Predicted protein OS=Hordeum vulgare var. distichum PE=2 SV=1 - [F2E0H6_HORVD]	2.98	2	1	37.9993	8.25049
W5B7U0	Uncharacterized protein OS=Triticum aestivum PE=4 SV=1 - [W5B7U0_WHEAT]	2.91	6	1	31.1159	5.45264
M8BJ40	Heterogeneous nuclear ribonucleoprotein Q OS=Aegilops tauschii GN=F775_05917 PE=4 SV=1 - [M8BJ40_AEGTA]	2.82	1	1	79.3833	5.12256
M7YSU4	Sugar transporter ERD6-like 6 OS=Triticum urartu GN=TRIUR3_15705 PE=3 SV=1 - [M7YSU4_TRIUA]	2.8	1	1	49.2895	7.88428
M8AYU0	Uncharacterized protein OS=Aegilops tauschii GN=F775_12157 PE=4 SV=1 - [M8AYU0_AEGTA]	2.76	4	2	96.262	4.729
M7ZGT2	Uncharacterized protein OS=Triticum urartu GN=TRIUR3_04972 PE=4 SV=1 - [M7ZGT2_TRIUA]	2.68	2	2	105.124	6.1001
A0A0A6ZFX8	Putative delta-1-pyrroline-5-carboxylate 1 OS=Lolium perenne PE=2 SV=1 - [A0A0A6ZFX8_LOLPR]	2.65	5	1	77.5002	6.354
T1M7A9	Uncharacterized protein OS=Triticum urartu PE=4 SV=1 - [T1M7A9_TRIUA]	2.64	2	2	143.095	6.04932
M8CIW2	Serine/threonine-protein kinase SNT7, chloroplastic OS=Aegilops tauschii GN=F775_30179 PE=3 SV=1 - [M8CIW2_AEGTA]	2.59	1	2	68.8976	9.01221
M8AC57	U3 small nucleolar RNA-associated protein 18-like protein OS=Triticum urartu GN=TRIUR3_24410 PE=4 SV=1 - [M8AC57_TRIUA]	2.37	1	1	103.305	8.48486
F4Y592	Heat shock protein 90 OS=Triticum aestivum GN=Hsp90.2-A1 PE=2 SV=1 - [F4Y592_WHEAT]	2.29	5	3	80.2999	5.07178
M7ZLF7	Uncharacterized protein OS=Triticum urartu GN=TRIUR3_11299 PE=4 SV=1 - [M7ZLF7_TRIUA]	2.26	1	3	443.924	4.05615
M8CTF4	Chloride channel protein OS=Aegilops tauschii GN=F775_27855 PE=3 SV=1 - [M8CTF4_AEGTA]	2.21	3	2	83.2854	7.89893
M7YDB1	Sulfate transporter 4.1, chloroplastic OS=Triticum urartu GN=TRIUR3_17142 PE=3 SV=1 - [M7YDB1_TRIUA]	2.17	2	1	70.6804	8.86572
M8BY61	Uncharacterized protein OS=Aegilops tauschii GN=F775_25869 PE=4 SV=1 - [M8BY61_AEGTA]	2.13	2	1	51.3035	5.65576
M7Z916	Uncharacterized protein OS=Triticum urartu GN=TRIUR3_09576 PE=4 SV=1 - [M7Z916_TRIUA]	2.02	5	1	45.5749	8.45557
M7ZEF9	Uncharacterized protein OS=Triticum urartu GN=TRIUR3_22187 PE=4 SV=1 - [M7ZEF9_TRIUA]	2.01	2	1	54.327	5.37646
M7Z6Q3	Uncharacterized protein OS=Triticum urartu GN=TRIUR3_30538 PE=4 SV=1 - [M7Z6Q3_TRIUA]	1.94	3	2	196.885	4.67822
M8CDA0	DnaJ homolog subfamily C member 2 OS=Aegilops tauschii GN=F775_10551 PE=4 SV=1 - [M8CDA0_AEGTA]	1.75	2	1	77.2832	7.76709
M0Z854	Uncharacterized protein OS=Hordeum vulgare var. distichum PE=4 SV=1 - [M0Z854_HORVD]	1.75	2	2	121.27	5.68115
M8B436	Endoglucanase 11 OS=Aegilops tauschii GN=F775_09713 PE=4 SV=1 - [M8B436_AEGTA]	1.7	1	2	473.601	4.05615
M8AL80	Brefeldin A-inhibited guanine nucleotide-exchange protein 2 OS=Triticum urartu GN=TRIUR3_29750 PE=4 SV=1 - [M8AL80_TRIUA]	1.67	1	2	172.38	5.79541
W5BP21	Uncharacterized protein OS=Triticum aestivum PE=4 SV=1 - [W5BP21_WHEAT]	1.62	3	2	196.446	5.71924
M8C3K7	Alpha,alpha-trehalose-phosphate synthase (UDP-forming) 6 OS=Aegilops tauschii GN=F775_29479 PE=4 SV=1 - [M8C3K7_AEGTA]	1.57	1	1	101.18	5.66846
N1R3H2	Uncharacterized protein OS=Aegilops tauschii GN=F775_09910 PE=4 SV=1 - [N1R3H2_AEGTA]	1.32	2	1	175.905	7.51807
M8AQ24	Ribulose bisphosphate carboxylase small chain OS=Triticum urartu GN=TRIUR3_33919 PE=3 SV=1 - [M8AQ24_TRIUA]	64.84	19	2	14.8624	6.1001
M8BIS3	Ribulose bisphosphate carboxylase small chain OS=Aegilops tauschii GN=F775_06084 PE=3 SV=1 - [M8BIS3_AEGTA]	64.84	21	1	14.8604	6.1001
A4UM57	Phytochrome B (Fragment) OS=Elymus repens GN=phyB PE=4 SV=1 - [A4UM57_ELYRE]	61.4	2	1	6.08887	7.47412
M8AT30	Histone H4 OS=Aegilops tauschii GN=F775_43763 PE=3 SV=1 - [M8AT30_AEGTA]	57.97	41	4	7.91035	10.9312
M7Y565	Ribulose bisphosphate carboxylase small chain OS=Triticum urartu GN=TRIUR3_10381 PE=3 SV=1 - [M7Y565_TRIUA]	55.7	16	1	17.2775	6.13818
G8D4E1	Ribulose bisphosphate carboxylase large chain (Fragment) OS=Bromus inermis GN=rbcL PE=3 SV=1 - [G8D4E1_BROIN]	53.47	143	2	22.3681	5.66846
G0Y7R9	Ribulose bisphosphate carboxylase large chain (Fragment) OS=Kengyilia alatavica GN=rbcL PE=3 SV=1 - [G0Y7R9_9POAL]	49.8	13	1	27.4396	6.75635
F2D976	Predicted protein (Fragment) OS=Hordeum vulgare var. distichum PE=2 SV=1 - [F2D976_HORVD]	48.35	5	2	9.95857	3.97998
A0A088S4A9	Ribulose bisphosphate carboxylase large chain (Fragment) OS=Poa helmsii GN=rbcL PE=3 SV=1 - [A0A088S4A9_9POAL]	45.41	81	1	20.4612	7.69385
A0A075VYR7	ATP synthase subunit beta, chloroplastic OS=Aegilops speltoides var. ligustica GN=atpB PE=3 SV=1 - [A0A075VYR7_AEGSP]	42.97	36	2	53.8509	5.16064
T1NWR4	Uncharacterized protein OS=Triticum urartu PE=4 SV=1 - [T1NWR4_TRIUA]	41.46	1	1	8.9431	7.63525
A0A0A1IXX6	Ribulose 1,5-bisphosphate carboxylase/oxygenase large subunit, Rubisco (Fragment) OS=Secale cereale x Triticum aestivum GN=rbcL PE=3 SV=1 - [A0A0A1IXX6_9POAL]	39.74	235	1	51.3136	6.90283
A9L9U2	ATP synthase subunit beta (Fragment) OS=Calamagrostis canadensis GN=atpB PE=3 SV=1 - [A9L9U2_9POAL]	39.39	33	1	52.9494	5.21143
A9L9S4	ATP synthase subunit beta (Fragment) OS=Aira caryophyllea GN=atpB PE=3 SV=1 - [A9L9S4_9POAL]	38.68	14	1	54.0741	5.42725
Q7YMS7	Ribulose-1,5-bisphosphate carboxylase/oxygenase large subunit OS=Hordeum patagonicum subsp. setifolium PE=3 SV=1 - [Q7YMS7_9POAL]	38.66	313	1	52.7392	6.48096
M8CUZ4	Uncharacterized protein OS=Aegilops tauschii GN=F775_43743 PE=4 SV=1 - [M8CUZ4_AEGTA]	38.57	1	1	6.97045	9.70068
M8CA60	Chlorophyll a-b binding protein 1B, chloroplastic OS=Aegilops tauschii GN=F775_31839 PE=4 SV=1 - [M8CA60_AEGTA]	37.25	27	2	26.9196	5.24951
A1EA23	Photosystem II reaction center protein L OS=Agrostis stolonifera GN=psbL PE=3 SV=1 - [PSBL_AGRST]	36.84	1	1	4.49427	4.50049
F2CWY5	Predicted protein OS=Hordeum vulgare var. distichum PE=2 SV=1 - [F2CWY5_HORVD]	36.53	3	3	23.6037	4.80518
M8CX42	Uncharacterized protein OS=Aegilops tauschii GN=F775_43914 PE=4 SV=1 - [M8CX42_AEGTA]	36.28	1	1	12.1052	9.05615
M8AJX1	HMG-Y-related protein A OS=Triticum urartu GN=TRIUR3_33243 PE=4 SV=1 - [M8AJX1_TRIUA]	35.94	2	3	13.0309	10.4771
A9L9Y9	ATP synthase subunit beta (Fragment) OS=Sphenopus divaricatus GN=atpB PE=3 SV=1 - [A9L9Y9_9POAL]	35.67	12	1	50.8894	5.24951
M7YV65	Oxygen-evolving enhancer protein 2, chloroplastic OS=Triticum urartu GN=TRIUR3_27628 PE=4 SV=1 - [M7YV65_TRIUA]	35.29	2	1	25.4858	8.77783
M8B095	Histone H1 OS=Aegilops tauschii GN=F775_26755 PE=3 SV=1 - [M8B095_AEGTA]	35.24	1	2	10.9648	7.50342
T1MI71	Uncharacterized protein OS=Triticum urartu PE=4 SV=1 - [T1MI71_TRIUA]	33.66	1	1	10.6573	9.21729
M7YWC5	Vacuolar ATPase assembly integral membrane protein VMA21 homolog OS=Triticum urartu GN=TRIUR3_07680 PE=3 SV=1 - [M7YWC5_TRIUA]	33.64	2	1	11.5228	6.50732
M7ZAC1	Ribulose bisphosphate carboxylase/oxygenase activase A, chloroplastic OS=Triticum urartu GN=TRIUR3_23731 PE=4 SV=1 - [M7ZAC1_TRIUA]	33.19	9	9	50.8933	7.29834
M7ZM68	Uncharacterized protein OS=Triticum urartu GN=TRIUR3_24239 PE=4 SV=1 - [M7ZM68_TRIUA]	32.47	1	1	8.33208	4.51318
R7W0K0	Uncharacterized protein OS=Aegilops tauschii GN=F775_44037 PE=4 SV=1 - [R7W0K0_AEGTA]	31.25	2	1	6.89216	4.70361
U5IKJ3	Ribulose bisphosphate carboxylase large chain (Fragment) OS=Nassella leucotricha GN=rbcL PE=3 SV=1 - [U5IKJ3_9POAL]	31.25	101	1	23.1262	6.58057
N1QU32	Photosystem II 10 kDa polypeptide, chloroplastic OS=Aegilops tauschii GN=F775_29262 PE=4 SV=1 - [N1QU32_AEGTA]	31	3	2	10.3773	9.0415
M7ZBB0	Uncharacterized protein OS=Triticum urartu GN=TRIUR3_34658 PE=4 SV=1 - [M7ZBB0_TRIUA]	30.13	3	5	16.1007	4.79248
M7ZTA0	SNF1-related protein kinase regulatory subunit beta-2 OS=Triticum urartu GN=TRIUR3_08141 PE=4 SV=1 - [M7ZTA0_TRIUA]	29.73	2	1	12.3343	6.16357
A0A077RU09	Histone H2B OS=Triticum aestivum GN=TRAES_3BF012500020CFD_c1 PE=3 SV=1 - [A0A077RU09_WHEAT]	29.63	84	5	14.7032	10.0815
M8C5Z2	ATP synthase subunit alpha OS=Aegilops tauschii GN=atpA PE=3 SV=1 - [M8C5Z2_AEGTA]	29.56	27	10	55.1922	6.48096
M8AUU7	Uncharacterized protein OS=Triticum urartu GN=TRIUR3_15495 PE=4 SV=1 - [M8AUU7_TRIUA]	29.11	3	1	8.64257	3.90381
M8C0T9	Uncharacterized protein OS=Aegilops tauschii GN=F775_43126 PE=4 SV=1 - [M8C0T9_AEGTA]	28.99	2	1	7.66671	5.19873
A0A077S185	Chromosome 3B, genomic scaffold, cultivar Chinese Spring OS=Triticum aestivum GN=TRAES_3BF005100050CFD_c1 PE=4 SV=1 - [A0A077S185_WHEAT]	28.64	2	2	23.1011	3.6626
M8C6L4	Oxygen-evolving enhancer protein 2, chloroplastic OS=Aegilops tauschii GN=F775_29278 PE=4 SV=1 - [M8C6L4_AEGTA]	27.33	1	1	31.2159	8.35303
M8B6Q5	Uncharacterized protein OS=Aegilops tauschii GN=F775_07994 PE=4 SV=1 - [M8B6Q5_AEGTA]	27.33	3	8	48.1923	4.53857
W5I0E2	Uncharacterized protein OS=Triticum aestivum PE=4 SV=1 - [W5I0E2_WHEAT]	26.8	2	5	21.6935	11.6489
F2CRK1	Predicted protein OS=Hordeum vulgare var. distichum PE=2 SV=1 - [F2CRK1_HORVD]	25.91	3	7	34.4494	5.89697
M7ZQC4	Uncharacterized protein OS=Triticum urartu GN=TRIUR3_08281 PE=4 SV=1 - [M7ZQC4_TRIUA]	25.84	1	1	9.59714	10.7847
M0Z7S2	Uncharacterized protein OS=Hordeum vulgare var. distichum PE=4 SV=1 - [M0Z7S2_HORVD]	25.62	3	6	17.1766	6.91748
M7Y489	Uncharacterized protein OS=Triticum urartu GN=TRIUR3_28221 PE=4 SV=1 - [M7Y489_TRIUA]	25.29	3	1	9.23551	9.5249
M0VTF8	Uncharacterized protein OS=Hordeum vulgare var. distichum PE=4 SV=1 - [M0VTF8_HORVD]	25.22	1	1	12.6396	8.42627
E6Y3A2	Chromosome 3B, genomic scaffold, cultivar Chinese Spring OS=Triticum aestivum GN=pTIF PE=2 SV=1 - [E6Y3A2_WHEAT]	25.22	1	1	12.6335	8.77783
M7ZEF4	Chlorophyll a-b binding protein, chloroplastic OS=Triticum urartu GN=TRIUR3_00896 PE=4 SV=1 - [M7ZEF4_TRIUA]	25	20	1	32.9366	4.84326
M8AF65	Uncharacterized protein OS=Triticum urartu GN=TRIUR3_28347 PE=4 SV=1 - [M8AF65_TRIUA]	24.68	1	1	16.2171	9.80322
F2EHU4	Predicted protein OS=Hordeum vulgare var. distichum PE=2 SV=1 - [F2EHU4_HORVD]	24.59	1	1	14.031	4.57666
T1LLS8	Uncharacterized protein OS=Triticum urartu PE=4 SV=1 - [T1LLS8_TRIUA]	24.39	2	1	13.3617	5.64307
M7ZQE2	Uncharacterized protein OS=Triticum urartu GN=TRIUR3_24599 PE=4 SV=1 - [M7ZQE2_TRIUA]	24.29	1	1	7.46128	4.11963
M8C4F9	Plastocyanin, chloroplastic OS=Aegilops tauschii GN=F775_26065 PE=4 SV=1 - [M8C4F9_AEGTA]	24.24	1	1	10.407	4.42432
A0A0D6DSL9	Topoisomerase VI (Fragment) OS=Echinaria capitata GN=topo6 PE=4 SV=1 - [A0A0D6DSL9_9POAL]	24.24	33	1	7.85988	4.79248
M8A7V3	Uncharacterized protein OS=Triticum urartu GN=TRIUR3_04691 PE=4 SV=1 - [M8A7V3_TRIUA]	24.16	2	1	19.2587	3.82764
W5AEB0	Uncharacterized protein OS=Triticum aestivum PE=4 SV=1 - [W5AEB0_WHEAT]	24.06	3	1	14.2643	4.80518
F2D6R8	Fructose-bisphosphate aldolase OS=Hordeum vulgare var. distichum PE=2 SV=1 - [F2D6R8_HORVD]	23.9	1	6	41.5253	6.80029
W5BDW7	Uncharacterized protein OS=Triticum aestivum PE=4 SV=1 - [W5BDW7_WHEAT]	23.57	3	2	15.6858	7.1958
M8D484	Uncharacterized protein OS=Aegilops tauschii GN=F775_07814 PE=4 SV=1 - [M8D484_AEGTA]	23.49	3	3	16.6393	4.76709
M8ASY7	Uncharacterized protein OS=Triticum urartu GN=TRIUR3_04424 PE=4 SV=1 - [M8ASY7_TRIUA]	23.46	3	2	19.1123	7.97217
M8D0U5	Uncharacterized protein OS=Aegilops tauschii GN=F775_02610 PE=4 SV=1 - [M8D0U5_AEGTA]	22.75	2	2	18.6437	4.75439
R7W880	Uncharacterized protein OS=Aegilops tauschii GN=F775_43861 PE=4 SV=1 - [R7W880_AEGTA]	22.5	1	1	8.86217	4.22119
T1LEP5	Uncharacterized protein OS=Triticum urartu PE=4 SV=1 - [T1LEP5_TRIUA]	22.3	9	2	16.4278	10.4185
M8BB25	Oxygen-evolving enhancer protein 3-1, chloroplastic OS=Aegilops tauschii GN=F775_30429 PE=4 SV=1 - [M8BB25_AEGTA]	22.29	2	3	17.9966	8.98291
T1LR60	Uncharacterized protein OS=Triticum urartu PE=4 SV=1 - [T1LR60_TRIUA]	22.22	9	1	6.23309	4.43701
M0VJI5	Uncharacterized protein OS=Hordeum vulgare var. distichum PE=4 SV=1 - [M0VJI5_HORVD]	21.78	7	1	11.1646	5.23682
M7ZT80	Ubiquitin-conjugating enzyme E2 5 OS=Triticum urartu GN=TRIUR3_00516 PE=3 SV=1 - [M7ZT80_TRIUA]	21.62	2	1	20.992	4.33545
F2DAN8	Predicted protein OS=Hordeum vulgare var. distichum PE=2 SV=1 - [F2DAN8_HORVD]	21.56	2	2	29.3289	8.74854
F2ELD1	Fructose-bisphosphate aldolase OS=Hordeum vulgare var. distichum PE=2 SV=1 - [F2ELD1_HORVD]	21.13	3	4	41.9315	7.21045
R7W8G2	Uncharacterized protein OS=Aegilops tauschii GN=F775_16083 PE=4 SV=1 - [R7W8G2_AEGTA]	21.08	1	1	17.1402	6.29053
M7YG20	Uncharacterized protein OS=Triticum urartu GN=TRIUR3_15944 PE=4 SV=1 - [M7YG20_TRIUA]	20.91	1	1	12.3814	8.49951
M7ZRR2	Eukaryotic translation initiation factor 1A OS=Triticum urartu GN=TRIUR3_21425 PE=3 SV=1 - [M7ZRR2_TRIUA]	20.83	2	2	16.2931	5.23682
M8AHI4	Uncharacterized protein OS=Triticum urartu GN=TRIUR3_11771 PE=4 SV=1 - [M8AHI4_TRIUA]	20.69	2	1	12.9064	5.09717
F2CW07	Predicted protein OS=Hordeum vulgare var. distichum PE=2 SV=1 - [F2CW07_HORVD]	20.68	3	3	26.1536	9.29053
M8ATV7	Uncharacterized protein OS=Triticum urartu GN=TRIUR3_02104 PE=4 SV=1 - [M8ATV7_TRIUA]	20.59	1	1	10.5414	9.87646
M7ZZF9	HMG1/2-like protein OS=Triticum urartu GN=TRIUR3_17303 PE=4 SV=1 - [M7ZZF9_TRIUA]	20.43	1	1	10.0478	5.07178
W5AEM4	Uncharacterized protein OS=Triticum aestivum PE=4 SV=1 - [W5AEM4_WHEAT]	20.18	9	1	12.5	4.70361
M8BPN5	Histone H1 OS=Aegilops tauschii GN=F775_27864 PE=3 SV=1 - [M8BPN5_AEGTA]	19.88	1	1	17.4853	9.92041
M8C9S7	Uncharacterized protein OS=Aegilops tauschii GN=F775_43885 PE=4 SV=1 - [M8C9S7_AEGTA]	19.73	1	1	15.3344	8.11865
M7YUM9	Chlorophyll a-b binding protein 1, chloroplastic OS=Triticum urartu GN=TRIUR3_29711 PE=4 SV=1 - [M7YUM9_TRIUA]	19.65	27	1	30.211	5.43994
M7YRS8	Histone H1 OS=Triticum urartu GN=TRIUR3_30790 PE=3 SV=1 - [M7YRS8_TRIUA]	19.54	1	1	18.3486	9.67139
M8A010	Uncharacterized protein OS=Triticum urartu GN=TRIUR3_32034 PE=4 SV=1 - [M8A010_TRIUA]	19.19	2	3	29.9282	8.41162
M8BGA1	Photosystem I reaction center subunit III, chloroplastic OS=Aegilops tauschii GN=F775_25902 PE=4 SV=1 - [M8BGA1_AEGTA]	18.99	4	2	17.6575	9.46631
M7YYP2	Germin-like protein 12-2 OS=Triticum urartu GN=TRIUR3_13127 PE=4 SV=1 - [M7YYP2_TRIUA]	18.58	2	1	23.3208	7.09326
M7ZR60	Phosphoglycerate kinase OS=Triticum urartu GN=TRIUR3_04791 PE=3 SV=1 - [M7ZR60_TRIUA]	18.48	50	7	48.886	5.60498
W5HUF2	Uncharacterized protein OS=Triticum aestivum PE=3 SV=1 - [W5HUF2_WHEAT]	18.44	4	1	19.3024	6.68311
W4ZSE0	Uncharacterized protein OS=Triticum aestivum PE=4 SV=1 - [W4ZSE0_WHEAT]	18.38	1	1	30.4846	8.66064
R7WDU9	Photosystem II 22 kDa protein, chloroplastic OS=Aegilops tauschii GN=F775_28481 PE=4 SV=1 - [R7WDU9_AEGTA]	18.03	2	1	25.7807	5.43994
M7Z967	High mobility group B protein 4 OS=Triticum urartu GN=TRIUR3_34670 PE=4 SV=1 - [M7Z967_TRIUA]	17.99	2	2	15.3795	6.90283
W5ACG7	Uncharacterized protein OS=Triticum aestivum PE=4 SV=1 - [W5ACG7_WHEAT]	17.98	1	1	9.74695	4.56396
M8AEX3	Germin-like protein 5-1 OS=Triticum urartu GN=TRIUR3_04857 PE=4 SV=1 - [M8AEX3_TRIUA]	17.97	1	1	22.9887	6.01123
M8AQZ4	Uncharacterized protein OS=Aegilops tauschii GN=F775_32078 PE=4 SV=1 - [M8AQZ4_AEGTA]	17.86	1	2	43.6944	4.55127
M8BHC0	Uncharacterized protein OS=Aegilops tauschii GN=F775_07177 PE=4 SV=1 - [M8BHC0_AEGTA]	17.8	1	1	12.7395	4.70361
W5BMW7	Uncharacterized protein OS=Triticum aestivum PE=3 SV=1 - [W5BMW7_WHEAT]	17.7	2	2	24.5313	4.66553
M8CM96	Uncharacterized protein OS=Aegilops tauschii GN=F775_25961 PE=4 SV=1 - [M8CM96_AEGTA]	17.6	1	1	14.1173	8.76318
M8AH61	Chlorophyll a-b binding protein, chloroplastic OS=Aegilops tauschii GN=F775_13010 PE=4 SV=1 - [M8AH61_AEGTA]	17.57	1	1	23.6149	5.37646
P06353	Histone H3.3 (Fragment) OS=Hordeum vulgare PE=2 SV=1 - [H33_HORVU]	17.5	43	2	9.22708	9.71533
M7ZM28	Putative calcium-binding protein CML16 OS=Triticum urartu GN=TRIUR3_25843 PE=4 SV=1 - [M7ZM28_TRIUA]	17.39	3	3	19.4934	4.64014
M8BIF3	Uncharacterized protein OS=Aegilops tauschii GN=F775_30902 PE=4 SV=1 - [M8BIF3_AEGTA]	17.39	2	1	10.0389	9.62744
M8A8S7	Uncharacterized protein OS=Triticum urartu GN=TRIUR3_04057 PE=4 SV=1 - [M8A8S7_TRIUA]	17.34	2	3	26.2809	5.13525
M7ZFV3	Histone H2A OS=Triticum urartu GN=TRIUR3_11526 PE=3 SV=1 - [M7ZFV3_TRIUA]	17.31	65	2	16.4154	10.6235
M0Z6Y4	Uncharacterized protein OS=Hordeum vulgare var. distichum PE=4 SV=1 - [M0Z6Y4_HORVD]	17.21	3	1	13.264	10.272
F2DNP7	Predicted protein OS=Hordeum vulgare var. distichum PE=2 SV=1 - [F2DNP7_HORVD]	17.21	1	4	36.8946	5.42725
I1GSE3	Uncharacterized protein OS=Brachypodium distachyon GN=BRADI1G21550 PE=3 SV=1 - [I1GSE3_BRADI]	17.18	1	1	24.7343	4.69092
A0A077RTY0	Chromosome 3B, genomic scaffold, cultivar Chinese Spring OS=Triticum aestivum GN=TRAES_3BF046300090CFD_c1 PE=4 SV=1 - [A0A077RTY0_WHEAT]	17.18	2	2	18.7696	7.40088
M7ZT97	Uncharacterized protein OS=Triticum urartu GN=TRIUR3_13362 PE=4 SV=1 - [M7ZT97_TRIUA]	17.05	3	1	9.3415	6.50732
M7Z123	Uncharacterized protein OS=Triticum urartu GN=TRIUR3_25505 PE=4 SV=1 - [M7Z123_TRIUA]	17	1	1	21.5598	7.02002
T1LIJ6	Uncharacterized protein OS=Triticum urartu PE=4 SV=1 - [T1LIJ6_TRIUA]	16.99	11	2	36.7497	4.66553
F2D2R6	Predicted protein OS=Hordeum vulgare var. distichum PE=2 SV=1 - [F2D2R6_HORVD]	16.94	1	1	27.5711	8.57275
M8C2F8	Uncharacterized protein OS=Aegilops tauschii GN=F775_08657 PE=4 SV=1 - [M8C2F8_AEGTA]	16.93	1	2	79.5332	4.56396
F2CWJ3	Glyceraldehyde-3-phosphate dehydrogenase OS=Hordeum vulgare var. distichum PE=2 SV=1 - [F2CWJ3_HORVD]	16.89	4	4	46.843	6.46826
A0A077RWX2	Profilin OS=Triticum aestivum GN=TRAES_3BF002600120CFD_c1 PE=3 SV=1 - [A0A077RWX2_WHEAT]	16.79	1	1	14.0821	4.60205
M7ZYA5	Uncharacterized protein OS=Triticum urartu GN=TRIUR3_27354 PE=4 SV=1 - [M7ZYA5_TRIUA]	16.78	1	1	16.209	6.66846
M0XHH8	Uncharacterized protein OS=Hordeum vulgare var. distichum PE=4 SV=1 - [M0XHH8_HORVD]	16.67	3	1	17.0808	5.50342
M7ZCG5	Chlorophyll a-b binding protein CP29.2, chloroplastic OS=Triticum urartu GN=TRIUR3_21999 PE=4 SV=1 - [M7ZCG5_TRIUA]	16.5	3	2	22.5883	4.729
W5ENU8	Uncharacterized protein OS=Triticum aestivum PE=4 SV=1 - [W5ENU8_WHEAT]	16.48	1	1	9.5248	4.42432
M7ZCW0	Uncharacterized protein OS=Triticum urartu GN=TRIUR3_31336 PE=4 SV=1 - [M7ZCW0_TRIUA]	16.32	1	1	70.2787	4.50049
M8C9E4	Fructose-bisphosphate aldolase OS=Aegilops tauschii GN=F775_05191 PE=3 SV=1 - [M8C9E4_AEGTA]	16.24	12	3	36.9993	6.80029
M8CC91	Protein CWC15-A-like protein OS=Aegilops tauschii GN=F775_28049 PE=4 SV=1 - [M8CC91_AEGTA]	16.13	5	1	25.7646	5.43994
W5FN05	Uncharacterized protein OS=Triticum aestivum PE=4 SV=1 - [W5FN05_WHEAT]	16.09	2	1	9.79563	4.71631
M8AT56	Uncharacterized protein OS=Aegilops tauschii GN=F775_19878 PE=4 SV=1 - [M8AT56_AEGTA]	16.03	2	3	29.8786	4.56396
F2D714	Glyceraldehyde-3-phosphate dehydrogenase OS=Hordeum vulgare var. distichum PE=2 SV=1 - [F2D714_HORVD]	15.96	3	4	42.6729	7.72314
M8BC26	Uncharacterized protein OS=Aegilops tauschii GN=F775_43852 PE=4 SV=1 - [M8BC26_AEGTA]	15.91	2	1	9.7699	4.28467
M7YQK5	Uncharacterized protein OS=Triticum urartu GN=TRIUR3_13970 PE=4 SV=1 - [M7YQK5_TRIUA]	15.87	2	1	28.177	8.82178
N1R1W2	Uncharacterized protein OS=Aegilops tauschii GN=F775_43874 PE=4 SV=1 - [N1R1W2_AEGTA]	15.83	2	1	12.6415	5.41455
M8CIU1	HMG1/2-like protein OS=Aegilops tauschii GN=F775_06533 PE=4 SV=1 - [M8CIU1_AEGTA]	15.7	1	1	13.0084	8.25049
M8AFZ7	Uncharacterized protein OS=Triticum urartu GN=TRIUR3_20316 PE=4 SV=1 - [M8AFZ7_TRIUA]	15.67	1	2	24.4263	5.03369
M8BE67	Uncharacterized protein OS=Aegilops tauschii GN=F775_23751 PE=4 SV=1 - [M8BE67_AEGTA]	15.64	1	1	22.4627	9.40771
T1NTU4	Uncharacterized protein OS=Triticum urartu PE=4 SV=1 - [T1NTU4_TRIUA]	15.56	2	1	9.19641	6.52197
M7ZPW4	Uncharacterized protein OS=Triticum urartu GN=TRIUR3_07708 PE=4 SV=1 - [M7ZPW4_TRIUA]	15.48	1	1	8.41821	8.90967
R7W2W9	Photosystem I reaction center subunit II, chloroplastic OS=Aegilops tauschii GN=F775_27299 PE=4 SV=1 - [R7W2W9_AEGTA]	15.46	3	2	10.8667	9.99365
Q7X729	Acidic ribosomal protein P2 (Fragment) OS=Triticum aestivum PE=2 SV=1 - [Q7X729_WHEAT]	15.18	2	1	11.4487	4.41162
F2D2Y2	Predicted protein OS=Hordeum vulgare var. distichum PE=2 SV=1 - [F2D2Y2_HORVD]	15.13	3	1	12.0247	4.4624
T1N098	Uncharacterized protein OS=Triticum urartu PE=4 SV=1 - [T1N098_TRIUA]	15.07	1	1	23.8088	4.57666
M8A407	60S acidic ribosomal protein P2B OS=Triticum urartu GN=TRIUR3_28523 PE=3 SV=1 - [M8A407_TRIUA]	15.04	2	1	11.4978	4.41162
M8C871	Uncharacterized protein OS=Aegilops tauschii GN=F775_30825 PE=4 SV=1 - [M8C871_AEGTA]	14.95	2	2	23.329	5.40186
M7YM38	Protein IWS1-like protein A OS=Triticum urartu GN=TRIUR3_12770 PE=4 SV=1 - [M7YM38_TRIUA]	14.83	2	2	38.5481	5.56689
R7W4U1	Uncharacterized protein OS=Aegilops tauschii GN=F775_29234 PE=4 SV=1 - [R7W4U1_AEGTA]	14.81	1	1	15.1857	7.6499
M7ZCV0	Uncharacterized protein OS=Triticum urartu GN=TRIUR3_15405 PE=4 SV=1 - [M7ZCV0_TRIUA]	14.8	1	1	36.7722	6.03662
A0A077RVJ6	Chromosome 3B, genomic scaffold, cultivar Chinese Spring OS=Triticum aestivum GN=TRAES_3BF052000020CFD_c1 PE=4 SV=1 - [A0A077RVJ6_WHEAT]	14.8	3	7	76.3137	5.50342
M0Y4Z9	Uncharacterized protein OS=Hordeum vulgare var. distichum PE=4 SV=1 - [M0Y4Z9_HORVD]	14.73	2	1	14.6544	8.14795
M8CLJ9	Uncharacterized protein OS=Aegilops tauschii GN=F775_15955 PE=4 SV=1 - [M8CLJ9_AEGTA]	14.71	4	1	11.2559	9.26123
F2CXG5	Predicted protein OS=Hordeum vulgare var. distichum PE=2 SV=1 - [F2CXG5_HORVD]	14.68	1	2	11.3107	11.4438
M8BN30	30S ribosomal protein 2, chloroplastic OS=Aegilops tauschii GN=F775_28246 PE=4 SV=1 - [M8BN30_AEGTA]	14.59	1	1	20.2542	5.13525
M7ZJ36	30S ribosomal protein S18 OS=Triticum urartu GN=TRIUR3_21595 PE=4 SV=1 - [M7ZJ36_TRIUA]	14.52	2	1	13.5269	5.13525
Q43470	14-3-3-like protein B OS=Hordeum vulgare PE=2 SV=1 - [1433B_HORVU]	14.5	3	2	29.6728	4.7417
D7NXU0	Chromosome 3B, genomic scaffold, cultivar Chinese Spring OS=Triticum aestivum GN=ZFN1 PE=4 SV=1 - [D7NXU0_WHEAT]	14.48	5	5	47.3424	8.49951
M0W3G3	Uncharacterized protein OS=Hordeum vulgare var. distichum PE=4 SV=1 - [M0W3G3_HORVD]	14.46	3	1	68.5516	5.10986
M8CNQ7	Peptide chain release factor 2 OS=Aegilops tauschii GN=F775_28273 PE=4 SV=1 - [M8CNQ7_AEGTA]	14.2	1	1	18.087	8.80713
M7ZEA1	Photosystem I reaction center subunit IV, chloroplastic OS=Triticum urartu GN=TRIUR3_03113 PE=4 SV=1 - [M7ZEA1_TRIUA]	14.05	2	1	12.5666	9.70068
M7Z868	Uncharacterized protein OS=Triticum urartu GN=TRIUR3_11785 PE=4 SV=1 - [M7Z868_TRIUA]	14.02	1	1	11.2774	4.25928
N1R214	RNA-binding protein 8A OS=Aegilops tauschii GN=F775_29903 PE=4 SV=1 - [N1R214_AEGTA]	13.97	1	2	29.7527	4.95752
W5FLA4	Uncharacterized protein OS=Triticum aestivum PE=4 SV=1 - [W5FLA4_WHEAT]	13.9	1	1	46.3116	4.48779
M8C4E8	Uncharacterized protein OS=Aegilops tauschii GN=F775_44022 PE=4 SV=1 - [M8C4E8_AEGTA]	13.66	9	1	20.5652	5.22412
F2DFX1	Dehydration responsive protein 4 OS=Hordeum vulgare var. distichum PE=2 SV=1 - [F2DFX1_HORVD]	13.6	1	1	28.2842	5.12256
M0VZA2	Uncharacterized protein OS=Hordeum vulgare var. distichum PE=4 SV=1 - [M0VZA2_HORVD]	13.56	2	1	12.811	11.8687
F2D0G2	Predicted protein OS=Hordeum vulgare var. distichum PE=2 SV=1 - [F2D0G2_HORVD]	13.54	3	3	38.5102	5.92236
M8CC43	Uncharacterized protein OS=Aegilops tauschii GN=F775_42782 PE=4 SV=1 - [M8CC43_AEGTA]	13.51	5	1	11.922	11.7075
A0A077S3I7	Chromosome 3B, genomic scaffold, cultivar Chinese Spring OS=Triticum aestivum GN=TRAES_3BF012500010CFD_c1 PE=3 SV=1 - [A0A077S3I7_WHEAT]	13.51	1	2	32.1436	9.17334
M0X0M4	Uncharacterized protein OS=Hordeum vulgare var. distichum PE=4 SV=1 - [M0X0M4_HORVD]	13.5	2	1	48.1294	4.93213
W5D7X0	Uncharacterized protein OS=Triticum aestivum PE=4 SV=1 - [W5D7X0_WHEAT]	13.48	2	1	9.52621	4.41162
M8A7P4	Apoptotic chromatin condensation inducer in the nucleus OS=Triticum urartu GN=TRIUR3_20889 PE=4 SV=1 - [M8A7P4_TRIUA]	13.44	2	4	81.1366	4.76709
F2EBA1	Predicted protein OS=Hordeum vulgare var. distichum PE=2 SV=1 - [F2EBA1_HORVD]	13.43	3	1	14.0089	9.5249
M7YJV6	Uncharacterized protein OS=Triticum urartu GN=TRIUR3_23616 PE=4 SV=1 - [M7YJV6_TRIUA]	13.39	1	1	12.0921	10.6528
Q43655	Actin depolymerizing factor OS=Triticum aestivum GN=Wcor719 PE=2 SV=1 - [Q43655_WHEAT]	13.38	3	1	15.7547	4.64014
M8CE96	Putative apospory-associated protein C OS=Aegilops tauschii GN=F775_31905 PE=4 SV=1 - [M8CE96_AEGTA]	13.36	4	2	34.1722	5.13525
A0A077RV05	Chromosome 3B, genomic scaffold, cultivar Chinese Spring OS=Triticum aestivum GN=TRAES_3BF086500010CFD_c1 PE=4 SV=1 - [A0A077RV05_WHEAT]	13.31	2	2	29.2854	5.12256
M7ZAA8	Protein lap1 OS=Triticum urartu GN=TRIUR3_23699 PE=4 SV=1 - [M7ZAA8_TRIUA]	13.27	1	2	32.4827	5.69385
M8APM4	Uncharacterized protein OS=Aegilops tauschii GN=F775_29952 PE=4 SV=1 - [M8APM4_AEGTA]	13.25	1	1	16.4329	10.1987
N1QV51	Uncharacterized protein OS=Aegilops tauschii GN=F775_21687 PE=4 SV=1 - [N1QV51_AEGTA]	13.25	1	1	26.2986	7.85498
T1LID1	Uncharacterized protein OS=Triticum urartu PE=4 SV=1 - [T1LID1_TRIUA]	13.16	1	2	45.0341	5.5415
M8BBP7	KH domain-containing protein OS=Aegilops tauschii GN=F775_08684 PE=4 SV=1 - [M8BBP7_AEGTA]	13.15	3	1	32.2399	6.69775
A0A077RWZ0	Chromosome 3B, genomic scaffold, cultivar Chinese Spring OS=Triticum aestivum GN=TRAES_3BF109900050CFD_c1 PE=4 SV=1 - [A0A077RWZ0_WHEAT]	13.14	1	1	19.5666	5.17334
M0VKI1	Uncharacterized protein OS=Hordeum vulgare var. distichum PE=4 SV=1 - [M0VKI1_HORVD]	13.1	4	1	18.0568	4.85596
M8ASI2	Uncharacterized protein OS=Aegilops tauschii GN=F775_27168 PE=4 SV=1 - [M8ASI2_AEGTA]	13.1	2	1	8.87916	4.2085
M8AJ16	Uncharacterized protein OS=Triticum urartu GN=TRIUR3_10297 PE=4 SV=1 - [M8AJ16_TRIUA]	13.1	1	1	9.02636	4.62744
M7YIB7	Uncharacterized protein OS=Triticum urartu GN=TRIUR3_15062 PE=4 SV=1 - [M7YIB7_TRIUA]	13.1	3	1	18.6498	8.68994
N1QV89	Histone H1 OS=Aegilops tauschii GN=F775_29887 PE=3 SV=1 - [N1QV89_AEGTA]	13.08	2	1	24.1243	10.7993
M8BFV8	Uncharacterized protein OS=Aegilops tauschii GN=F775_30026 PE=4 SV=1 - [M8BFV8_AEGTA]	13.07	1	3	42.789	5.80811
M7ZP98	Uncharacterized protein OS=Triticum urartu GN=TRIUR3_04156 PE=4 SV=1 - [M7ZP98_TRIUA]	12.93	2	1	16.0941	9.99365
R7WCM5	Uncharacterized protein OS=Aegilops tauschii GN=F775_12560 PE=4 SV=1 - [R7WCM5_AEGTA]	12.93	1	1	17.2462	10.7261
M8CK69	Histone H2A OS=Aegilops tauschii GN=F775_29097 PE=3 SV=1 - [M8CK69_AEGTA]	12.9	41	1	16.3023	10.5942
Q43312	Protein H2A.7 OS=Triticum aestivum GN=H2A-4 PE=2 SV=3 - [H2A7_WHEAT]	12.69	40	1	13.9236	10.228
M8BCG1	Presenilin-like protein OS=Aegilops tauschii GN=F775_18079 PE=4 SV=1 - [M8BCG1_AEGTA]	12.69	2	1	28.1845	4.7417
F2DCM7	Predicted protein OS=Hordeum vulgare var. distichum PE=2 SV=1 - [F2DCM7_HORVD]	12.66	3	1	8.72475	11.5317
M7ZWS4	GrpE protein homolog OS=Triticum urartu GN=TRIUR3_13120 PE=3 SV=1 - [M7ZWS4_TRIUA]	12.65	2	1	28.0818	4.34814
A0A077RUH5	Chromosome 3B, genomic scaffold, cultivar Chinese Spring OS=Triticum aestivum GN=TRAES_3BF007900010CFD_c1 PE=4 SV=1 - [A0A077RUH5_WHEAT]	12.61	1	1	38.4285	4.51318
M8C5W4	Uncharacterized protein OS=Aegilops tauschii GN=F775_29742 PE=4 SV=1 - [M8C5W4_AEGTA]	12.56	1	1	21.6373	9.33447
M8BX21	Uncharacterized protein OS=Aegilops tauschii GN=F775_29401 PE=4 SV=1 - [M8BX21_AEGTA]	12.55	1	6	80.3677	7.6499
W5G5H3	Glyceraldehyde-3-phosphate dehydrogenase OS=Triticum aestivum PE=3 SV=1 - [W5G5H3_WHEAT]	12.46	13	3	36.5707	7.48877
M8BFJ1	Uncharacterized protein OS=Aegilops tauschii GN=F775_32964 PE=4 SV=1 - [M8BFJ1_AEGTA]	12.4	2	6	68.1046	7.82568
R7WAY7	Carbonic anhydrase OS=Aegilops tauschii GN=F775_28630 PE=3 SV=1 - [R7WAY7_AEGTA]	12.38	3	2	22.2542	6.34131
M8BV17	Uncharacterized protein OS=Aegilops tauschii GN=F775_15685 PE=4 SV=1 - [M8BV17_AEGTA]	12.37	1	1	31.8167	9.84717
F2DIV4	Predicted protein OS=Hordeum vulgare var. distichum PE=2 SV=1 - [F2DIV4_HORVD]	12.36	1	1	29.6282	6.17627
M7YLX8	Glutamine synthetase OS=Triticum urartu GN=TRIUR3_15479 PE=3 SV=1 - [M7YLX8_TRIUA]	12.36	14	1	39.1726	5.60498
M7ZXG0	Uncharacterized protein OS=Triticum urartu GN=TRIUR3_31488 PE=4 SV=1 - [M7ZXG0_TRIUA]	12.21	2	2	105.604	7.28369
M8A5W4	Cysteine proteinase inhibitor OS=Triticum urartu GN=TRIUR3_34478 PE=4 SV=1 - [M8A5W4_TRIUA]	12.12	3	1	7.66505	7.23975
M7YS75	Aquaporin PIP1-5 OS=Triticum urartu GN=TRIUR3_19172 PE=3 SV=1 - [M7YS75_TRIUA]	12.1	2	1	17.14	6.15088
M7ZGC4	Uncharacterized protein OS=Triticum urartu GN=TRIUR3_31670 PE=4 SV=1 - [M7ZGC4_TRIUA]	12.01	1	1	33.8733	3.9165
M8BGJ7	Acyl-CoA-binding protein OS=Aegilops tauschii GN=F775_09430 PE=4 SV=1 - [M8BGJ7_AEGTA]	11.96	1	1	10.016	5.50342
M7ZPP4	Electron transfer flavoprotein subunit beta OS=Triticum urartu GN=TRIUR3_27930 PE=4 SV=1 - [M7ZPP4_TRIUA]	11.93	1	1	26.3298	5.03369
M8BL34	RING-H2 finger protein ATL3F OS=Aegilops tauschii GN=F775_03528 PE=4 SV=1 - [M8BL34_AEGTA]	11.83	1	1	19.4425	6.50732
N1QRC5	Putative ADP-ribosylation factor GTPase-activating protein AGD8 OS=Aegilops tauschii GN=F775_09002 PE=4 SV=1 - [N1QRC5_AEGTA]	11.81	2	2	40.9872	8.51416
M8ABQ0	Uncharacterized protein OS=Triticum urartu GN=TRIUR3_35272 PE=4 SV=1 - [M8ABQ0_TRIUA]	11.76	3	1	8.80657	4.55127
R7W0D5	Uncharacterized protein OS=Aegilops tauschii GN=F775_27904 PE=4 SV=1 - [R7W0D5_AEGTA]	11.76	2	1	13.3995	9.05615
M8BUG2	Uncharacterized protein OS=Aegilops tauschii GN=F775_22977 PE=4 SV=1 - [M8BUG2_AEGTA]	11.76	1	1	15.266	9.62744
M7YL15	Uncharacterized protein OS=Triticum urartu GN=TRIUR3_03167 PE=4 SV=1 - [M7YL15_TRIUA]	11.75	1	6	158.126	5.36377
M7YQN4	Uncharacterized protein OS=Triticum urartu GN=TRIUR3_05283 PE=4 SV=1 - [M7YQN4_TRIUA]	11.71	1	1	23.7648	9.53955
M8C0H4	Uncharacterized protein OS=Aegilops tauschii GN=F775_21930 PE=4 SV=1 - [M8C0H4_AEGTA]	11.71	1	1	22.5464	6.30322
F2D8N3	Predicted protein OS=Hordeum vulgare var. distichum PE=2 SV=1 - [F2D8N3_HORVD]	11.69	2	1	16.629	9.20264
M7ZBF5	Arginine/serine-rich-splicing factor RSP31 OS=Triticum urartu GN=TRIUR3_01922 PE=4 SV=1 - [M7ZBF5_TRIUA]	11.57	3	2	27.94	9.90576
F2DVU2	60S ribosomal protein L13 OS=Hordeum vulgare var. distichum PE=2 SV=1 - [F2DVU2_HORVD]	11.54	3	1	24.1142	10.9165
M8AEH6	Uncharacterized protein OS=Triticum urartu GN=TRIUR3_18511 PE=4 SV=1 - [M8AEH6_TRIUA]	11.54	3	1	31.8111	4.18311
M8BSR0	Uncharacterized protein OS=Aegilops tauschii GN=F775_30244 PE=4 SV=1 - [M8BSR0_AEGTA]	11.54	1	1	31.6801	4.1958
R7W7C4	Uncharacterized protein OS=Aegilops tauschii GN=F775_31958 PE=4 SV=1 - [R7W7C4_AEGTA]	11.47	3	1	24.5308	4.84326
M0WUU9	Uncharacterized protein OS=Hordeum vulgare var. distichum PE=4 SV=1 - [M0WUU9_HORVD]	11.44	3	1	27.0595	10.0083
M7YEN7	Imidazoleglycerol-phosphate dehydratase OS=Triticum urartu GN=TRIUR3_13128 PE=4 SV=1 - [M7YEN7_TRIUA]	11.4	1	1	20.6123	5.66846
M0XUZ1	Uncharacterized protein OS=Hordeum vulgare var. distichum PE=4 SV=1 - [M0XUZ1_HORVD]	11.38	3	1	26.0557	10.0083
M8AGE6	Nuclear transcription factor Y subunit B-3 OS=Triticum urartu GN=TRIUR3_16080 PE=4 SV=1 - [M8AGE6_TRIUA]	11.33	1	1	22.525	5.96045
W5G9T3	Uncharacterized protein OS=Triticum aestivum PE=4 SV=1 - [W5G9T3_WHEAT]	11.33	1	1	22.804	6.45557
M7Z4I8	Uncharacterized protein OS=Triticum urartu GN=TRIUR3_20910 PE=4 SV=1 - [M7Z4I8_TRIUA]	11.3	2	2	59.6429	6.0874
M8CX86	Nuclear-interacting partner of ALK OS=Aegilops tauschii GN=F775_02299 PE=4 SV=1 - [M8CX86_AEGTA]	11.29	4	8	100.327	5.09717
N1QQC9	Apoptotic chromatin condensation inducer in the nucleus OS=Aegilops tauschii GN=F775_31221 PE=4 SV=1 - [N1QQC9_AEGTA]	11.2	2	3	80.8384	5.09717
M7ZLC7	Uncharacterized protein OS=Triticum urartu GN=TRIUR3_22479 PE=4 SV=1 - [M7ZLC7_TRIUA]	11.18	2	1	17.8542	8.68994
F2D5N6	Predicted protein OS=Hordeum vulgare var. distichum PE=2 SV=1 - [F2D5N6_HORVD]	11.11	1	1	27.6727	8.20654
N1QT84	Uncharacterized protein OS=Aegilops tauschii GN=F775_09475 PE=4 SV=1 - [N1QT84_AEGTA]	11.11	2	3	42.1177	5.96045
W5GLR8	Uncharacterized protein OS=Triticum aestivum PE=4 SV=1 - [W5GLR8_WHEAT]	11.11	1	1	85.2895	4.89404
A0A077RYA3	Chromosome 3B, genomic scaffold, cultivar Chinese Spring OS=Triticum aestivum GN=TRAES_3BF007300380CFD_c1 PE=3 SV=1 - [A0A077RYA3_WHEAT]	11.11	2	1	8.92018	7.50342
M8AEW2	Uncharacterized protein OS=Triticum urartu GN=TRIUR3_15898 PE=4 SV=1 - [M8AEW2_TRIUA]	11.11	3	1	11.3928	9.59814
F2E6H5	Predicted protein OS=Hordeum vulgare var. distichum PE=2 SV=1 - [F2E6H5_HORVD]	11.03	1	1	16.7913	5.41455
M7YR13	CASP-like protein OS=Triticum urartu GN=TRIUR3_20010 PE=3 SV=1 - [M7YR13_TRIUA]	11	1	1	21.0048	9.42236
M7YMQ8	GrpE protein homolog OS=Triticum urartu GN=TRIUR3_22645 PE=3 SV=1 - [M7YMQ8_TRIUA]	10.96	1	1	25.7074	6.0874
T1NCC5	Uncharacterized protein OS=Triticum urartu PE=4 SV=1 - [T1NCC5_TRIUA]	10.91	7	1	12.041	9.27588
M7YXL1	Peroxisomal (S)-2-hydroxy-acid oxidase GLO1 OS=Triticum urartu GN=TRIUR3_22574 PE=4 SV=1 - [M7YXL1_TRIUA]	10.81	5	2	40.3661	9.12939
N1R438	Metal transporter Nramp2 OS=Aegilops tauschii GN=F775_21219 PE=4 SV=1 - [N1R438_AEGTA]	10.81	1	1	23.9643	4.99561
A1E9Z4	Photosystem II CP43 reaction center protein OS=Agrostis stolonifera GN=psbC PE=3 SV=1 - [PSBC_AGRST]	10.78	10	5	52.1018	7.21045
M8BCB2	Putative glycoprotein endopeptidase KAE1 OS=Aegilops tauschii GN=F775_16089 PE=4 SV=1 - [M8BCB2_AEGTA]	10.78	1	1	24.3767	8.20654
T1LUK6	Uncharacterized protein OS=Triticum urartu PE=4 SV=1 - [T1LUK6_TRIUA]	10.77	1	1	20.5495	10.1841
M8A0S0	Uncharacterized protein OS=Triticum urartu GN=TRIUR3_21867 PE=4 SV=1 - [M8A0S0_TRIUA]	10.74	3	1	16.0008	6.17627
M8A5N9	Chaperone protein dnaJ 2 OS=Triticum urartu GN=TRIUR3_10539 PE=4 SV=1 - [M8A5N9_TRIUA]	10.73	2	1	34.4872	8.55811
M7ZYA3	31 kDa ribonucleoprotein, chloroplastic OS=Triticum urartu GN=TRIUR3_20607 PE=4 SV=1 - [M7ZYA3_TRIUA]	10.69	2	1	14.6874	6.16357
M7ZRZ9	Uncharacterized protein OS=Triticum urartu GN=TRIUR3_17044 PE=4 SV=1 - [M7ZRZ9_TRIUA]	10.68	1	2	50.6293	5.38916
M7ZLV3	Uncharacterized protein OS=Triticum urartu GN=TRIUR3_03577 PE=4 SV=1 - [M7ZLV3_TRIUA]	10.66	1	1	21.909	9.14404
M8C588	Peptidyl-prolyl cis-trans isomerase G OS=Aegilops tauschii GN=F775_15916 PE=4 SV=1 - [M8C588_AEGTA]	10.63	1	3	59.8306	9.90576
M8A4R6	Uncharacterized protein OS=Triticum urartu GN=TRIUR3_20440 PE=4 SV=1 - [M8A4R6_TRIUA]	10.57	1	1	50.2258	5.24951
T1N9G3	Uncharacterized protein OS=Triticum urartu PE=4 SV=1 - [T1N9G3_TRIUA]	10.54	1	1	102.543	5.40186
M0YDR0	Uncharacterized protein OS=Hordeum vulgare var. distichum PE=4 SV=1 - [M0YDR0_HORVD]	10.53	3	2	27.6822	8.60205
M8BQS9	Uncharacterized protein OS=Aegilops tauschii GN=F775_07108 PE=3 SV=1 - [M8BQS9_AEGTA]	10.51	2	1	36.0085	6.7417
A1E9Z3	Photosystem II D2 protein OS=Agrostis stolonifera GN=psbD PE=3 SV=1 - [PSBD_AGRST]	10.48	12	3	39.5318	5.5542
M8C1P2	Uncharacterized protein OS=Aegilops tauschii GN=F775_26369 PE=4 SV=1 - [M8C1P2_AEGTA]	10.47	2	1	30.8264	5.63037
F2DNU7	Glucosamine-6-phosphate acetyltransferase OS=Hordeum vulgare var. distichum PE=2 SV=1 - [F2DNU7_HORVD]	10.43	2	1	17.601	5.65576
M7Y6Y7	40S ribosomal protein S15 OS=Triticum urartu GN=TRIUR3_29387 PE=3 SV=1 - [M7Y6Y7_TRIUA]	10.39	1	1	17.3784	10.272
N1R1R0	Uncharacterized protein OS=Aegilops tauschii GN=F775_52066 PE=4 SV=1 - [N1R1R0_AEGTA]	10.38	2	2	35.4613	4.58936
F2CYZ1	Predicted protein OS=Hordeum vulgare var. distichum PE=2 SV=1 - [F2CYZ1_HORVD]	10.37	3	1	17.2566	5.14795
M8BFW3	Uncharacterized protein OS=Aegilops tauschii GN=F775_04890 PE=4 SV=1 - [M8BFW3_AEGTA]	10.34	2	2	184.104	6.23975
M8BPY0	Uncharacterized protein OS=Aegilops tauschii GN=F775_11991 PE=4 SV=1 - [M8BPY0_AEGTA]	10.28	1	1	36.1745	8.67529
T1N0S7	Uncharacterized protein OS=Triticum urartu PE=4 SV=1 - [T1N0S7_TRIUA]	10.25	1	1	40.4289	6.87354
M8BYT8	Uncharacterized protein OS=Aegilops tauschii GN=F775_19788 PE=4 SV=1 - [M8BYT8_AEGTA]	10.21	1	1	26.6157	5.5542
M8CCK3	Uncharacterized protein OS=Aegilops tauschii GN=F775_52446 PE=4 SV=1 - [M8CCK3_AEGTA]	10.2	2	2	27.9536	4.88135
N1QQ53	Putative RNA-binding protein OS=Aegilops tauschii GN=F775_05720 PE=4 SV=1 - [N1QQ53_AEGTA]	10.2	1	2	28.5401	10.2427
M8BRS6	Putative 2-Cys peroxiredoxin BAS1, chloroplastic OS=Aegilops tauschii GN=F775_32143 PE=4 SV=1 - [M8BRS6_AEGTA]	10.19	4	2	22.7966	5.05908
M8CD34	Uncharacterized protein OS=Aegilops tauschii GN=F775_28299 PE=4 SV=1 - [M8CD34_AEGTA]	10.13	1	1	25.0421	5.07178
R7W4Z9	Nudix hydrolase 23, chloroplastic OS=Aegilops tauschii GN=F775_26240 PE=4 SV=1 - [R7W4Z9_AEGTA]	10.11	1	1	28.8523	6.15088
M8BD83	Peroxisomal membrane protein PEX14 OS=Aegilops tauschii GN=F775_29183 PE=4 SV=1 - [M8BD83_AEGTA]	10.1	2	1	33.648	6.7417
F2EAX5	Predicted protein OS=Hordeum vulgare var. distichum PE=2 SV=1 - [F2EAX5_HORVD]	10.08	6	1	14.3666	9.5542
M8ALN3	DEAD-box ATP-dependent RNA helicase 24 OS=Triticum urartu GN=TRIUR3_17240 PE=3 SV=1 - [M8ALN3_TRIUA]	10.07	1	3	82.4197	5.77002
M8B3C6	Chlorophyll a-b binding protein, chloroplastic OS=Aegilops tauschii GN=F775_26158 PE=4 SV=1 - [M8B3C6_AEGTA]	10.03	17	1	33.7153	9.17334
M7Z4R5	Uncharacterized protein OS=Triticum urartu GN=TRIUR3_26185 PE=4 SV=1 - [M7Z4R5_TRIUA]	10.01	1	1	127.042	5.2876
R7W0M2	Uncharacterized protein OS=Aegilops tauschii GN=F775_28494 PE=4 SV=1 - [R7W0M2_AEGTA]	10.01	1	1	127.264	5.2876
M8CP00	Uncharacterized protein OS=Aegilops tauschii GN=F775_29597 PE=4 SV=1 - [M8CP00_AEGTA]	10	1	1	29.0456	9.72998
T1MKU3	Uncharacterized protein OS=Triticum urartu PE=4 SV=1 - [T1MKU3_TRIUA]	10	3	1	21.0269	9.14404
M8AK81	Uncharacterized protein OS=Aegilops tauschii GN=F775_06386 PE=4 SV=1 - [M8AK81_AEGTA]	9.93	1	1	15.6299	9.14404
M8AGM7	KH domain-containing protein SPIN1 OS=Triticum urartu GN=TRIUR3_12290 PE=4 SV=1 - [M8AGM7_TRIUA]	9.92	2	2	27.0388	9.23193
M7Z8J5	Uncharacterized protein OS=Triticum urartu GN=TRIUR3_32286 PE=4 SV=1 - [M7Z8J5_TRIUA]	9.9	2	1	10.7484	6.60986
M7YZW6	14-3-3-like protein GF14-D OS=Triticum urartu GN=TRIUR3_35084 PE=3 SV=1 - [M7YZW6_TRIUA]	9.74	4	1	21.3346	4.94482
R7WGJ5	Serine/threonine-protein kinase SAPK3 OS=Aegilops tauschii GN=F775_27178 PE=3 SV=1 - [R7WGJ5_AEGTA]	9.74	1	1	34.9169	6.44287
N1R4K3	S-acyltransferase OS=Aegilops tauschii GN=F775_09048 PE=3 SV=1 - [N1R4K3_AEGTA]	9.62	3	3	46.7662	8.45557
C7DPL0	Glutamine synthetase OS=Triticum aestivum GN=GS2 PE=3 SV=1 - [C7DPL0_WHEAT]	9.6	17	1	46.6594	6.0874
M7YYP5	Copper transport protein ATOX1 OS=Triticum urartu GN=TRIUR3_18185 PE=4 SV=1 - [M7YYP5_TRIUA]	9.58	1	1	17.6679	6.01123
T1NTT5	Uncharacterized protein OS=Triticum urartu PE=4 SV=1 - [T1NTT5_TRIUA]	9.56	2	1	30.5513	5.63037
N1R046	Uncharacterized protein OS=Aegilops tauschii GN=F775_03057 PE=4 SV=1 - [N1R046_AEGTA]	9.54	3	1	36.0226	5.50342
Q8LRU5	HMG-I/Y protein HMGa OS=Triticum aestivum GN=HMGa PE=4 SV=1 - [Q8LRU5_WHEAT]	9.52	1	1	19.3102	10.4331
M8C7Y2	Photosystem Q(B) protein OS=Aegilops tauschii GN=F775_29963 PE=3 SV=1 - [M8C7Y2_AEGTA]	9.46	9	3	34.6463	5.09717
M0WHI5	Uncharacterized protein OS=Hordeum vulgare var. distichum PE=4 SV=1 - [M0WHI5_HORVD]	9.44	3	4	79.8751	6.69775
F2CQF9	Predicted protein OS=Hordeum vulgare var. distichum PE=2 SV=1 - [F2CQF9_HORVD]	9.31	2	1	30.3597	7.82568
M7ZSB1	Putative plastid-lipid-associated protein 12, chloroplastic OS=Triticum urartu GN=TRIUR3_15467 PE=4 SV=1 - [M7ZSB1_TRIUA]	9.29	1	1	39.5325	6.90283
R7W1K0	Uncharacterized protein OS=Aegilops tauschii GN=F775_27602 PE=4 SV=1 - [R7W1K0_AEGTA]	9.27	2	1	15.1649	10.6528
M8BUI5	E3 ubiquitin-protein ligase RLIM OS=Aegilops tauschii GN=F775_09366 PE=4 SV=1 - [M8BUI5_AEGTA]	9.25	2	1	30.3712	9.30518
M7Z1Y9	Uncharacterized protein OS=Triticum urartu GN=TRIUR3_21936 PE=4 SV=1 - [M7Z1Y9_TRIUA]	9.22	2	1	22.8559	9.30518
M7YUX7	Uncharacterized protein OS=Triticum urartu GN=TRIUR3_15936 PE=4 SV=1 - [M7YUX7_TRIUA]	9.16	1	1	40.9665	6.87354
M8BA16	Uncharacterized protein OS=Aegilops tauschii GN=F775_25219 PE=4 SV=1 - [M8BA16_AEGTA]	9.13	2	2	50.7956	7.81104
M8ABS4	Uncharacterized protein OS=Triticum urartu GN=TRIUR3_20655 PE=4 SV=1 - [M8ABS4_TRIUA]	9.13	2	2	25.7286	6.69775
M8A5N1	Uncharacterized protein OS=Triticum urartu GN=TRIUR3_09799 PE=4 SV=1 - [M8A5N1_TRIUA]	9.13	2	1	23.378	6.93213
M0YEH5	Uncharacterized protein OS=Hordeum vulgare var. distichum PE=4 SV=1 - [M0YEH5_HORVD]	9.09	3	3	51.3425	8.82178
M8BHU3	Uncharacterized protein OS=Aegilops tauschii GN=F775_43052 PE=4 SV=1 - [M8BHU3_AEGTA]	9.09	1	1	33.6005	9.12939
A0A077RTB8	Chromosome 3B, genomic scaffold, cultivar Chinese Spring OS=Triticum aestivum GN=TRAES_3BF026100020CFD_c1 PE=4 SV=1 - [A0A077RTB8_WHEAT]	9.05	1	1	25.4803	8.42627
N1R5E7	Elongation factor Tu OS=Aegilops tauschii GN=F775_43926 PE=3 SV=1 - [N1R5E7_AEGTA]	9.04	3	2	40.9308	5.0083
M8BSB6	Uncharacterized protein OS=Aegilops tauschii GN=F775_31954 PE=4 SV=1 - [M8BSB6_AEGTA]	9.02	1	1	43.2623	5.70654
M8AKL4	Uncharacterized protein OS=Aegilops tauschii GN=F775_14704 PE=4 SV=1 - [M8AKL4_AEGTA]	9.02	2	2	43.9715	4.97021
A0A080YUA1	Chromosome 3B, genomic scaffold, cultivar Chinese Spring OS=Triticum aestivum GN=TRAES_3BF026000070CFD_c1 PE=4 SV=1 - [A0A080YUA1_WHEAT]	9	2	10	287.316	5.75732
F2CW55	Small ubiquitin-related modifier OS=Hordeum vulgare var. distichum PE=2 SV=1 - [F2CW55_HORVD]	8.91	3	1	11.2265	5.5542
F2E223	Predicted protein OS=Hordeum vulgare var. distichum PE=2 SV=1 - [F2E223_HORVD]	8.9	1	1	16.6543	6.93213
M8CXI1	Uncharacterized protein OS=Aegilops tauschii GN=F775_21440 PE=4 SV=1 - [M8CXI1_AEGTA]	8.88	1	1	23.6364	4.34814
M8B6G7	Glycosyltransferase OS=Aegilops tauschii GN=F775_33058 PE=3 SV=1 - [M8B6G7_AEGTA]	8.86	1	1	50.2577	6.01123
W5D1B3	Chromosome 3B, genomic scaffold, cultivar Chinese Spring OS=Triticum aestivum GN=TRAES_3BF049200010CFD_c1 PE=4 SV=1 - [W5D1B3_WHEAT]	8.8	1	1	26.8418	6.16357
R7WAA8	PHD finger protein OS=Aegilops tauschii GN=F775_32111 PE=4 SV=1 - [R7WAA8_AEGTA]	8.78	1	1	29.5262	5.60498
M7ZSQ3	Calmodulin OS=Triticum urartu GN=TRIUR3_07172 PE=4 SV=1 - [M7ZSQ3_TRIUA]	8.72	6	1	16.8189	4.27197
M8CDJ0	RanBP2-type zinc finger protein OS=Aegilops tauschii GN=F775_06470 PE=4 SV=1 - [M8CDJ0_AEGTA]	8.72	2	2	32.4101	9.02686
M8BYH9	Endo-1,31,4-beta-D-glucanase OS=Aegilops tauschii GN=F775_27797 PE=4 SV=1 - [M8BYH9_AEGTA]	8.7	2	1	24.5763	5.30029
Q9ATG4	Non-specific lipid-transfer protein OS=Triticum aestivum GN=LTP2 PE=2 SV=1 - [Q9ATG4_WHEAT]	8.7	2	1	11.2508	9.20264
T1MPJ1	Uncharacterized protein OS=Triticum urartu PE=4 SV=1 - [T1MPJ1_TRIUA]	8.68	1	1	35.6457	8.99756
M7ZSY7	Uncharacterized protein OS=Triticum urartu GN=TRIUR3_31616 PE=4 SV=1 - [M7ZSY7_TRIUA]	8.64	1	1	31.3216	6.0874
F2DNM2	Predicted protein OS=Hordeum vulgare var. distichum PE=2 SV=1 - [F2DNM2_HORVD]	8.64	3	1	26.6219	6.69775
A1EA03	ATP synthase subunit c, chloroplastic OS=Agrostis stolonifera GN=atpH PE=3 SV=1 - [ATPH_AGRST]	8.64	3	1	7.9694	4.90674
M7ZLA2	Uncharacterized protein OS=Triticum urartu GN=TRIUR3_25777 PE=4 SV=1 - [M7ZLA2_TRIUA]	8.62	1	1	24.7158	7.91357
M7Z281	Metal tolerance protein 3 OS=Triticum urartu GN=TRIUR3_08498 PE=4 SV=1 - [M7Z281_TRIUA]	8.62	2	1	43.0891	5.09717
M7ZD93	Uncharacterized protein OS=Triticum urartu GN=TRIUR3_23240 PE=4 SV=1 - [M7ZD93_TRIUA]	8.61	2	1	27.3749	5.50342
M0WIF7	Uncharacterized protein OS=Hordeum vulgare var. distichum PE=4 SV=1 - [M0WIF7_HORVD]	8.6	2	1	35.9805	5.30029
M8ARJ7	Putative plastid-lipid-associated protein 12, chloroplastic OS=Aegilops tauschii GN=F775_06801 PE=4 SV=1 - [M8ARJ7_AEGTA]	8.56	1	1	44.3591	9.18799
M7Y885	DNA topoisomerase 1 OS=Triticum urartu GN=TRIUR3_30745 PE=4 SV=1 - [M7Y885_TRIUA]	8.55	1	3	105.427	9.40771
A0A077RXS4	Chromosome 3B, genomic scaffold, cultivar Chinese Spring OS=Triticum aestivum GN=TRAES_3BF045700010CFD_c1 PE=3 SV=1 - [A0A077RXS4_WHEAT]	8.53	1	2	48.2238	4.94482
M7Y841	Uncharacterized protein OS=Triticum urartu GN=TRIUR3_05425 PE=4 SV=1 - [M7Y841_TRIUA]	8.45	2	1	23.3624	9.65674
M0UF84	Uncharacterized protein OS=Hordeum vulgare var. distichum PE=4 SV=1 - [M0UF84_HORVD]	8.41	4	1	48.5398	5.51611
M0YZX5	Uncharacterized protein OS=Hordeum vulgare var. distichum PE=4 SV=1 - [M0YZX5_HORVD]	8.38	2	1	20.7382	5.43994
M8A4P6	Uncharacterized protein OS=Triticum urartu GN=TRIUR3_23403 PE=4 SV=1 - [M8A4P6_TRIUA]	8.38	1	2	54.3422	4.98291
R7W1T2	Uncharacterized protein OS=Aegilops tauschii GN=F775_24157 PE=4 SV=1 - [R7W1T2_AEGTA]	8.38	1	1	63.3772	7.31299
N1QVC8	Acidic leucine-rich nuclear phosphoprotein 32-related protein 1 OS=Aegilops tauschii GN=F775_09239 PE=4 SV=1 - [N1QVC8_AEGTA]	8.37	2	2	51.9669	3.97998
N1QZJ5	Uncharacterized protein OS=Aegilops tauschii GN=F775_08044 PE=4 SV=1 - [N1QZJ5_AEGTA]	8.37	1	1	24.9367	9.64209
N1QQI0	42 kDa peptidyl-prolyl isomerase OS=Aegilops tauschii GN=F775_27119 PE=4 SV=1 - [N1QQI0_AEGTA]	8.35	1	1	44.8125	6.87354
F2DJM5	Predicted protein OS=Hordeum vulgare var. distichum PE=2 SV=1 - [F2DJM5_HORVD]	8.33	1	1	24.5537	6.37939
M7ZC09	Peroxidase OS=Triticum urartu GN=TRIUR3_23608 PE=3 SV=1 - [M7ZC09_TRIUA]	8.29	1	1	43.6422	7.85498
M7ZE55	Methyl-CpG-binding domain-containing protein 1 OS=Triticum urartu GN=TRIUR3_30954 PE=4 SV=1 - [M7ZE55_TRIUA]	8.29	1	1	21.6578	8.57275
M0XMX4	Uncharacterized protein OS=Hordeum vulgare var. distichum PE=4 SV=1 - [M0XMX4_HORVD]	8.28	1	3	75.6519	11.4146
F2DBY5	Predicted protein OS=Hordeum vulgare var. distichum PE=2 SV=1 - [F2DBY5_HORVD]	8.28	1	2	36.2085	7.43018
M8ABL6	Uncharacterized protein OS=Triticum urartu GN=TRIUR3_20107 PE=4 SV=1 - [M8ABL6_TRIUA]	8.27	1	1	28.8186	5.47803
M8A5C0	Reticulon-like protein B8 OS=Triticum urartu GN=TRIUR3_11205 PE=4 SV=1 - [M8A5C0_TRIUA]	8.26	3	1	13.776	9.39307
M0VT12	Uncharacterized protein OS=Hordeum vulgare var. distichum PE=4 SV=1 - [M0VT12_HORVD]	8.26	3	1	24.3436	7.92822
A0A077RFM6	Uncharacterized protein OS=Triticum aestivum GN=TRAES_3BF176500020CFD_c1 PE=4 SV=1 - [A0A077RFM6_WHEAT]	8.25	1	2	65.0313	5.23682
W5AXH9	Uncharacterized protein OS=Triticum aestivum PE=4 SV=1 - [W5AXH9_WHEAT]	8.22	1	1	24.6314	6.63916
A0A077RU82	Chromosome 3B, genomic scaffold, cultivar Chinese Spring OS=Triticum aestivum GN=TRAES_3BF022400010CFD_c1 PE=4 SV=1 - [A0A077RU82_WHEAT]	8.22	1	5	80.5105	6.97607
M7YTC8	Uncharacterized protein OS=Triticum urartu GN=TRIUR3_14145 PE=4 SV=1 - [M7YTC8_TRIUA]	8.21	2	1	20.9903	4.84326
M7ZK56	Homeobox-leucine zipper protein ROC4 OS=Triticum urartu GN=TRIUR3_32002 PE=4 SV=1 - [M7ZK56_TRIUA]	8.19	1	1	20.1218	9.24658
M8D9A3	Uncharacterized protein OS=Aegilops tauschii GN=F775_32047 PE=4 SV=1 - [M8D9A3_AEGTA]	8.17	1	3	90.2305	6.7417
M7ZNK2	Serine/threonine-protein kinase ATM OS=Triticum urartu GN=TRIUR3_06645 PE=4 SV=1 - [M7ZNK2_TRIUA]	8.17	2	5	127.869	4.81787
M7Y7N4	Uncharacterized protein OS=Triticum urartu GN=TRIUR3_22621 PE=4 SV=1 - [M7Y7N4_TRIUA]	8.11	1	2	63.7625	5.12256
M8AQF9	Uncharacterized protein OS=Triticum urartu GN=TRIUR3_16253 PE=4 SV=1 - [M8AQF9_TRIUA]	8.11	1	1	16.1664	7.03467
M0UW71	Uncharacterized protein OS=Hordeum vulgare var. distichum PE=4 SV=1 - [M0UW71_HORVD]	8.11	3	2	28.3923	5.89697
F2CZH5	Cytochrome b6-f complex iron-sulfur subunit OS=Hordeum vulgare var. distichum PE=2 SV=1 - [F2CZH5_HORVD]	8.11	2	1	23.725	8.17725
M8B2H7	AP2-like ethylene-responsive transcription factor PLT2 OS=Aegilops tauschii GN=F775_29092 PE=4 SV=1 - [M8B2H7_AEGTA]	8.05	1	1	37.893	6.0874
R7WGK9	Uncharacterized protein OS=Aegilops tauschii GN=F775_31728 PE=4 SV=1 - [R7WGK9_AEGTA]	8.05	1	1	31.1676	9.70068
T1MN05	Uncharacterized protein OS=Triticum urartu PE=4 SV=1 - [T1MN05_TRIUA]	8.05	1	1	46.8133	4.93213
F2CXX0	Predicted protein OS=Hordeum vulgare var. distichum PE=2 SV=1 - [F2CXX0_HORVD]	8.04	4	1	30.7248	5.50342
M7YS22	Uncharacterized protein OS=Triticum urartu GN=TRIUR3_22942 PE=4 SV=1 - [M7YS22_TRIUA]	8.03	2	1	28.1109	4.70361
M0YQI2	Uncharacterized protein OS=Hordeum vulgare var. distichum PE=4 SV=1 - [M0YQI2_HORVD]	8.03	2	1	15.4519	9.67139
M7YNY5	Uncharacterized protein OS=Triticum urartu GN=TRIUR3_01803 PE=4 SV=1 - [M7YNY5_TRIUA]	8.02	1	1	20.6433	4.98291
M8ACL5	Uncharacterized protein OS=Triticum urartu GN=TRIUR3_21375 PE=4 SV=1 - [M8ACL5_TRIUA]	8.02	1	1	23.6094	9.81787
M8CA03	Uncharacterized protein OS=Aegilops tauschii GN=F775_16045 PE=4 SV=1 - [M8CA03_AEGTA]	8.02	2	1	21.2974	5.41455
R7WCF8	FAM10 family protein OS=Aegilops tauschii GN=F775_09249 PE=4 SV=1 - [R7WCF8_AEGTA]	8	1	1	46.9824	4.95752
M8A9T2	Adaptin ear-binding coat-associated protein 1 OS=Triticum urartu GN=TRIUR3_32641 PE=4 SV=1 - [M8A9T2_TRIUA]	8	1	1	30.0099	5.0083
M8BC02	Putative WRKY transcription factor 41 OS=Aegilops tauschii GN=F775_31341 PE=4 SV=1 - [M8BC02_AEGTA]	7.99	1	1	34.2309	8.49951
M7YRG5	Uncharacterized protein OS=Triticum urartu GN=TRIUR3_16866 PE=3 SV=1 - [M7YRG5_TRIUA]	7.97	2	1	15.052	8.49951
M7YWM1	Uncharacterized protein OS=Triticum urartu GN=TRIUR3_24804 PE=4 SV=1 - [M7YWM1_TRIUA]	7.97	1	1	28.0325	4.51318
R7WFX2	Transcription initiation factor IIF subunit alpha OS=Aegilops tauschii GN=F775_27148 PE=4 SV=1 - [R7WFX2_AEGTA]	7.93	2	2	74.0561	5.05908
M0X0N6	Uncharacterized protein OS=Hordeum vulgare var. distichum PE=4 SV=1 - [M0X0N6_HORVD]	7.9	3	2	57.0471	4.91943
M8A2H0	Uncharacterized protein OS=Triticum urartu GN=TRIUR3_17911 PE=4 SV=1 - [M8A2H0_TRIUA]	7.88	1	1	17.9074	5.10986
A0A077S2Z7	Chromosome 3B, genomic scaffold, cultivar Chinese Spring OS=Triticum aestivum GN=TRAES_3BF016200170CFD_c1 PE=4 SV=1 - [A0A077S2Z7_WHEAT]	7.87	1	1	40.3818	6.30322
M4YQM8	ATP synthase subunit alpha OS=Lolium perenne GN=atp1 PE=3 SV=1 - [M4YQM8_LOLPR]	7.86	26	2	55.2417	5.89697
M8BGW7	Putative DNA-binding protein ESCAROLA OS=Aegilops tauschii GN=F775_30567 PE=4 SV=1 - [M8BGW7_AEGTA]	7.84	2	2	36.7247	10.4185
T1M704	Uncharacterized protein OS=Triticum urartu PE=4 SV=1 - [T1M704_TRIUA]	7.84	1	1	17.1323	7.29834
R7W1Q1	Malate dehydrogenase OS=Aegilops tauschii GN=F775_30777 PE=3 SV=1 - [R7W1Q1_AEGTA]	7.83	3	1	34.4979	7.2251
M7ZF44	Uncharacterized protein OS=Triticum urartu GN=TRIUR3_32211 PE=4 SV=1 - [M7ZF44_TRIUA]	7.82	1	2	58.754	5.71924
M7YJT6	Protein XAP5 CIRCADIAN TIMEKEEPER OS=Triticum urartu GN=TRIUR3_08891 PE=4 SV=1 - [M7YJT6_TRIUA]	7.8	1	1	34.5437	6.82959
T1N9X4	Uncharacterized protein OS=Triticum urartu PE=4 SV=1 - [T1N9X4_TRIUA]	7.8	2	2	22.2986	6.63916
F2CR61	Predicted protein OS=Hordeum vulgare var. distichum PE=2 SV=1 - [F2CR61_HORVD]	7.78	5	1	20.6789	9.96436
M8BNA0	Uncharacterized protein OS=Aegilops tauschii GN=F775_29818 PE=4 SV=1 - [M8BNA0_AEGTA]	7.76	2	2	47.48	9.61279
F2CPU8	Predicted protein OS=Hordeum vulgare var. distichum PE=2 SV=1 - [F2CPU8_HORVD]	7.74	2	1	94.6605	6.69775
N1QR56	Uncharacterized protein OS=Aegilops tauschii GN=F775_02317 PE=4 SV=1 - [N1QR56_AEGTA]	7.73	1	2	69.2782	9.46631
F2DSZ6	Predicted protein OS=Hordeum vulgare var. distichum PE=2 SV=1 - [F2DSZ6_HORVD]	7.73	3	2	21.4928	11.2095
R7WD67	Malate dehydrogenase OS=Aegilops tauschii GN=F775_28588 PE=3 SV=1 - [R7WD67_AEGTA]	7.72	2	1	34.6461	5.40186
F2D2W8	Predicted protein OS=Hordeum vulgare var. distichum PE=2 SV=1 - [F2D2W8_HORVD]	7.69	3	1	14.819	10.2866
F2DX84	Predicted protein OS=Hordeum vulgare var. distichum PE=2 SV=1 - [F2DX84_HORVD]	7.69	1	1	37.7314	5.38916
M0YSJ5	Uncharacterized protein OS=Hordeum vulgare var. distichum PE=4 SV=1 - [M0YSJ5_HORVD]	7.69	5	1	12.8815	6.63916
M8BFL3	ATP synthase subunit gamma OS=Aegilops tauschii GN=F775_30716 PE=3 SV=1 - [M8BFL3_AEGTA]	7.69	3	1	24.6909	4.89404
M7ZLS1	Photosystem I reaction center subunit psaK, chloroplastic OS=Triticum urartu GN=TRIUR3_21954 PE=4 SV=1 - [M7ZLS1_TRIUA]	7.69	3	1	13.5671	9.99365
M8BGD0	Transcription factor bHLH130 OS=Aegilops tauschii GN=F775_24899 PE=4 SV=1 - [M8BGD0_AEGTA]	7.69	3	1	11.3657	9.78857
M8BZH0	Nuclear transcription factor Y subunit B-4 OS=Aegilops tauschii GN=F775_08391 PE=4 SV=1 - [M8BZH0_AEGTA]	7.65	1	1	18.7144	6.69775
M8AI51	Ras-related protein Rab-2-B OS=Triticum urartu GN=TRIUR3_26471 PE=3 SV=1 - [M8AI51_TRIUA]	7.6	6	1	18.9547	5.21143
M8BVP3	Protein phosphatase 2C and cyclic nucleotide-binding/kinase domain-containing protein OS=Aegilops tauschii GN=F775_05134 PE=3 SV=1 - [M8BVP3_AEGTA]	7.59	1	2	60.289	5.42725
N1QPW1	Meiosis protein mei2 OS=Aegilops tauschii GN=F775_09830 PE=4 SV=1 - [N1QPW1_AEGTA]	7.59	2	1	95.2826	6.69775
M7Z3E0	TOM1-like protein 2 OS=Triticum urartu GN=TRIUR3_15381 PE=4 SV=1 - [M7Z3E0_TRIUA]	7.56	2	2	44.0831	4.69092
M7YIE3	Eukaryotic translation initiation factor 2 subunit alpha OS=Triticum urartu GN=TRIUR3_22688 PE=4 SV=1 - [M7YIE3_TRIUA]	7.56	1	1	38.4878	5.47803
M7YAN1	Mitogen-activated protein kinase kinase 1 OS=Triticum urartu GN=TRIUR3_03040 PE=4 SV=1 - [M7YAN1_TRIUA]	7.55	1	2	30.4742	6.16357
F2D426	Predicted protein OS=Hordeum vulgare var. distichum PE=2 SV=1 - [F2D426_HORVD]	7.52	1	1	23.3122	6.22705
M8A9P7	Nucleosome assembly protein 1-like 1 OS=Triticum urartu GN=TRIUR3_05076 PE=3 SV=1 - [M8A9P7_TRIUA]	7.52	2	1	30.3636	7.13721
D8L9P0	Chromosome 3B, genomic scaffold, cultivar Chinese Spring OS=Triticum aestivum GN=TAA_ctg0528b.00040.1 PE=4 SV=1 - [D8L9P0_WHEAT]	7.52	1	1	51.7125	5.37646
N1R1P0	Uncharacterized protein OS=Aegilops tauschii GN=F775_02225 PE=4 SV=1 - [N1R1P0_AEGTA]	7.51	2	1	41.6494	8.86572
F2DSH4	Predicted protein OS=Hordeum vulgare var. distichum PE=2 SV=1 - [F2DSH4_HORVD]	7.5	1	1	49.5212	9.86182
F2DYA4	Predicted protein OS=Hordeum vulgare var. distichum PE=2 SV=1 - [F2DYA4_HORVD]	7.49	1	2	55.3641	5.37646
M7YR34	Phototropin-2 OS=Triticum urartu GN=TRIUR3_21378 PE=4 SV=1 - [M7YR34_TRIUA]	7.47	1	1	41.4582	8.74854
R7VZ74	Uncharacterized protein OS=Aegilops tauschii GN=F775_30115 PE=4 SV=1 - [R7VZ74_AEGTA]	7.46	2	3	64.1689	9.96436
M7ZJS6	Uncharacterized protein OS=Triticum urartu GN=TRIUR3_13427 PE=4 SV=1 - [M7ZJS6_TRIUA]	7.46	2	1	25.9714	5.12256
M8D8L3	Chlorophyll a-b binding protein CP24 10A, chloroplastic OS=Aegilops tauschii GN=F775_28923 PE=4 SV=1 - [M8D8L3_AEGTA]	7.45	3	2	27.2821	8.29443
B8Y452	Eukaryotic translation initiation factor 4E OS=Hordeum vulgare GN=eIF4E PE=2 SV=1 - [B8Y452_HORVU]	7.44	4	1	23.8576	5.75732
N1QPI8	Uncharacterized protein OS=Aegilops tauschii GN=F775_09595 PE=4 SV=1 - [N1QPI8_AEGTA]	7.38	1	1	50.2673	8.99756
A0A077S6A8	Chromosome 3B, genomic scaffold, cultivar Chinese Spring OS=Triticum aestivum GN=TRAES_3BF056300040CFD_c1 PE=4 SV=1 - [A0A077S6A8_WHEAT]	7.37	1	1	72.2769	6.68311
R7WA78	Ran-specific GTPase-activating protein 2 OS=Aegilops tauschii GN=F775_32244 PE=4 SV=1 - [R7WA78_AEGTA]	7.33	2	2	44.7637	4.89404
M8C8P2	Uncharacterized protein OS=Aegilops tauschii GN=F775_04261 PE=4 SV=1 - [M8C8P2_AEGTA]	7.32	1	1	50.6044	7.98682
F2CRF1	Predicted protein OS=Hordeum vulgare var. distichum PE=2 SV=1 - [F2CRF1_HORVD]	7.28	2	1	29.2467	4.88135
M8CQH5	Uncharacterized protein OS=Aegilops tauschii GN=F775_28511 PE=4 SV=1 - [M8CQH5_AEGTA]	7.27	1	1	36.9635	5.18604
M8AR74	Reticulon-like protein OS=Triticum urartu GN=TRIUR3_03746 PE=4 SV=1 - [M8AR74_TRIUA]	7.26	1	2	26.2049	9.37842
T1NWU6	Uncharacterized protein OS=Triticum urartu PE=4 SV=1 - [T1NWU6_TRIUA]	7.26	2	1	13.1236	6.50732
M8CGD1	Sodium/hydrogen exchanger 2 OS=Aegilops tauschii GN=F775_18310 PE=4 SV=1 - [M8CGD1_AEGTA]	7.23	4	2	55.072	8.38232
F2D693	Predicted protein OS=Hordeum vulgare var. distichum PE=2 SV=1 - [F2D693_HORVD]	7.2	1	1	38.0808	6.48096
M7YHX4	Sodium/hydrogen exchanger 2 OS=Triticum urartu GN=TRIUR3_17768 PE=4 SV=1 - [M7YHX4_TRIUA]	7.2	4	1	27.0526	9.1001
M8ASX7	33 kDa ribonucleoprotein, chloroplastic OS=Aegilops tauschii GN=F775_32923 PE=4 SV=1 - [M8ASX7_AEGTA]	7.19	2	1	30.3285	6.81494
N1QYE3	60S acidic ribosomal protein P0 OS=Aegilops tauschii GN=F775_28558 PE=3 SV=1 - [N1QYE3_AEGTA]	7.19	1	3	34.514	5.50342
W5DDM7	ATP synthase subunit beta OS=Triticum aestivum GN=TRAES_3BF058700080CFD_c1 PE=3 SV=1 - [W5DDM7_WHEAT]	7.18	7	1	45.1035	5.61768
B6EDB4	Putative CENP-E-like kinetochore protein (Fragment) OS=Secale cereale PE=4 SV=1 - [B6EDB4_SECCE]	7.14	7	1	38.4219	4.729
R7W7Y9	Uncharacterized protein OS=Aegilops tauschii GN=F775_29223 PE=4 SV=1 - [R7W7Y9_AEGTA]	7.14	1	1	10.3795	5.05908
F2CVD9	Predicted protein OS=Hordeum vulgare var. distichum PE=2 SV=1 - [F2CVD9_HORVD]	7.14	1	1	19.5536	8.38232
M8B998	Uncharacterized protein OS=Aegilops tauschii GN=F775_07780 PE=4 SV=1 - [M8B998_AEGTA]	7.12	1	1	29.8613	5.16064
R7W0J8	Uncharacterized protein OS=Aegilops tauschii GN=F775_43967 PE=4 SV=1 - [R7W0J8_AEGTA]	7.11	2	1	20.9158	9.979
M7ZIV5	DNA polymerase delta subunit 3 OS=Triticum urartu GN=TRIUR3_18677 PE=4 SV=1 - [M7ZIV5_TRIUA]	7.1	2	1	55.9441	8.88037
F2ELG4	Predicted protein OS=Hordeum vulgare var. distichum PE=2 SV=1 - [F2ELG4_HORVD]	7.1	2	2	48.7244	5.38916
M0XBA4	Uncharacterized protein OS=Hordeum vulgare var. distichum PE=4 SV=1 - [M0XBA4_HORVD]	7.09	3	2	40.6808	9.15869
R7WBD3	Chalcone-flavonone isomerase family protein OS=Aegilops tauschii GN=F775_28043 PE=3 SV=1 - [R7WBD3_AEGTA]	7.07	2	1	20.2512	4.70361
M8C1N8	Uncharacterized protein OS=Aegilops tauschii GN=F775_07408 PE=4 SV=1 - [M8C1N8_AEGTA]	7.06	1	1	36.3099	5.35107
M8A918	Uncharacterized protein OS=Triticum urartu GN=TRIUR3_20491 PE=4 SV=1 - [M8A918_TRIUA]	7.06	1	1	35.0068	5.68115
M8BRT7	Uncharacterized protein OS=Aegilops tauschii GN=F775_17122 PE=4 SV=1 - [M8BRT7_AEGTA]	7.04	1	1	38.6932	5.46533
M8C548	Uncharacterized protein OS=Aegilops tauschii GN=F775_16835 PE=4 SV=1 - [M8C548_AEGTA]	7.01	2	1	24.4876	5.021
F2DEP6	Predicted protein OS=Hordeum vulgare var. distichum PE=2 SV=1 - [F2DEP6_HORVD]	7	1	1	59.6234	5.90967
M8BE35	Uncharacterized protein OS=Aegilops tauschii GN=F775_31989 PE=4 SV=1 - [M8BE35_AEGTA]	7	2	2	50.3783	6.15088
F2CVI1	Predicted protein OS=Hordeum vulgare var. distichum PE=2 SV=1 - [F2CVI1_HORVD]	7	13	2	40.125	5.10986
M8ARL2	Sucrose-phosphate synthase 1 OS=Triticum urartu GN=TRIUR3_18320 PE=4 SV=1 - [M8ARL2_TRIUA]	6.98	6	5	112.214	6.41748
M8AXB7	Gamma-soluble NSF attachment protein OS=Triticum urartu GN=TRIUR3_02615 PE=4 SV=1 - [M8AXB7_TRIUA]	6.97	2	2	26.727	4.83057
M8BQL1	35 kDa SR repressor protein OS=Aegilops tauschii GN=F775_09639 PE=4 SV=1 - [M8BQL1_AEGTA]	6.95	1	3	29.3014	9.51025
M7ZGU5	Uncharacterized protein OS=Triticum urartu GN=TRIUR3_10023 PE=4 SV=1 - [M7ZGU5_TRIUA]	6.95	2	1	21.0316	6.29053
W5AQH5	Uncharacterized protein OS=Triticum aestivum PE=4 SV=1 - [W5AQH5_WHEAT]	6.94	2	1	14.4205	9.48096
F2D6W8	Predicted protein OS=Hordeum vulgare var. distichum PE=2 SV=1 - [F2D6W8_HORVD]	6.92	1	1	17.0649	8.1626
M7YPM1	Uncharacterized protein OS=Triticum urartu GN=TRIUR3_25454 PE=4 SV=1 - [M7YPM1_TRIUA]	6.92	3	2	90.2567	5.56689
M8A5Q9	50S ribosomal protein L15, chloroplastic OS=Triticum urartu GN=TRIUR3_06358 PE=3 SV=1 - [M8A5Q9_TRIUA]	6.92	2	1	17.2723	10.1401
M8BZ09	RANBP2-like and GRIP domain-containing protein 4 OS=Aegilops tauschii GN=F775_32132 PE=4 SV=1 - [M8BZ09_AEGTA]	6.91	2	3	55.2338	5.07178
M8ARI7	Uncharacterized protein OS=Triticum urartu GN=TRIUR3_26979 PE=4 SV=1 - [M8ARI7_TRIUA]	6.9	3	1	49.5516	7.72314
M8BTU8	Eukaryotic translation initiation factor 2 subunit alpha OS=Aegilops tauschii GN=F775_30761 PE=4 SV=1 - [M8BTU8_AEGTA]	6.88	1	1	42.7179	5.77002
M8AVI4	S-adenosylmethionine synthetase 3 OS=Aegilops tauschii GN=F775_32727 PE=3 SV=1 - [M8AVI4_AEGTA]	6.86	5	1	33.5839	5.09717
W5FVT5	Uncharacterized protein OS=Triticum aestivum PE=4 SV=1 - [W5FVT5_WHEAT]	6.86	3	1	23.135	5.94775
F2CUS7	Predicted protein OS=Hordeum vulgare var. distichum PE=2 SV=1 - [F2CUS7_HORVD]	6.85	1	1	49.8056	7.73779
M7ZR23	Eukaryotic translation initiation factor 5 OS=Triticum urartu GN=TRIUR3_11398 PE=4 SV=1 - [M7ZR23_TRIUA]	6.84	1	1	49.0537	5.60498
M8CBD6	Putative LRR receptor-like serine/threonine-protein kinase OS=Aegilops tauschii GN=F775_04149 PE=4 SV=1 - [M8CBD6_AEGTA]	6.84	2	3	289.357	5.85889
M8BJX8	Uncharacterized protein OS=Aegilops tauschii GN=F775_32214 PE=4 SV=1 - [M8BJX8_AEGTA]	6.82	2	2	64.4483	6.62451
M8AW67	Uncharacterized protein OS=Aegilops tauschii GN=F775_52289 PE=4 SV=1 - [M8AW67_AEGTA]	6.8	4	1	35.9123	5.92236
M8A6W9	Uncharacterized protein OS=Triticum urartu GN=TRIUR3_17522 PE=4 SV=1 - [M8A6W9_TRIUA]	6.79	3	1	24.9304	10.4624
F2E7R5	Predicted protein OS=Hordeum vulgare var. distichum PE=2 SV=1 - [F2E7R5_HORVD]	6.78	1	1	44.9814	8.88037
M8BRX5	Putative ribonuclease H protein OS=Aegilops tauschii GN=F775_11879 PE=4 SV=1 - [M8BRX5_AEGTA]	6.76	1	1	162.768	8.26514
M8AH09	Putative ADP-ribosylation factor GTPase-activating protein AGD8 OS=Aegilops tauschii GN=F775_28694 PE=4 SV=1 - [M8AH09_AEGTA]	6.76	1	1	44.9383	8.88037
M8AM08	Protein IQ-DOMAIN 32 OS=Triticum urartu GN=TRIUR3_31203 PE=4 SV=1 - [M8AM08_TRIUA]	6.71	2	5	132.435	5.59229
M8BPW9	Chloride channel protein OS=Aegilops tauschii GN=F775_11975 PE=3 SV=1 - [M8BPW9_AEGTA]	6.7	1	1	59.0381	7.60596
A0A077RR65	Chromosome 3B, genomic scaffold, cultivar Chinese Spring OS=Triticum aestivum GN=TRAES_3BF020300080CFD_c1 PE=4 SV=1 - [A0A077RR65_WHEAT]	6.67	2	2	56.3253	7.56201
F2CV08	Predicted protein OS=Hordeum vulgare var. distichum PE=2 SV=1 - [F2CV08_HORVD]	6.67	3	1	39.7167	8.98291
M8C9I1	Proteasomal ubiquitin receptor ADRM1 OS=Aegilops tauschii GN=F775_32100 PE=4 SV=1 - [M8C9I1_AEGTA]	6.62	2	1	31.1415	4.61475
M7ZNC0	Serine/threonine-protein phosphatase OS=Triticum urartu GN=TRIUR3_32536 PE=3 SV=1 - [M7ZNC0_TRIUA]	6.6	5	2	81.3644	5.90967
M8CW38	Nucleosome assembly protein 1-like protein 1 OS=Aegilops tauschii GN=F775_29641 PE=3 SV=1 - [M8CW38_AEGTA]	6.59	1	1	46.4123	4.51318
F2DVM2	Predicted protein OS=Hordeum vulgare var. distichum PE=2 SV=1 - [F2DVM2_HORVD]	6.58	3	2	59.3387	5.90967
U5NGV4	Uncharacterized protein OS=Hordeum vulgare GN=MLOC_81350.1 PE=4 SV=1 - [U5NGV4_HORVU]	6.58	2	1	25.94	9.59814
A0A077S4P8	Chromosome 3B, genomic scaffold, cultivar Chinese Spring OS=Triticum aestivum GN=TRAES_3BF023200010CFD_c1 PE=4 SV=1 - [A0A077S4P8_WHEAT]	6.58	1	1	23.2776	12.1616
W5DLI9	Uncharacterized protein OS=Triticum aestivum PE=4 SV=1 - [W5DLI9_WHEAT]	6.57	10	1	21.9071	5.87158
M7ZY11	Uncharacterized protein OS=Triticum urartu GN=TRIUR3_34449 PE=3 SV=1 - [M7ZY11_TRIUA]	6.55	3	1	31.0215	5.021
R7VYV8	Tetratricopeptide repeat protein 1 OS=Aegilops tauschii GN=F775_31379 PE=4 SV=1 - [R7VYV8_AEGTA]	6.55	1	1	25.6587	4.88135
R7W801	Uncharacterized protein OS=Aegilops tauschii GN=F775_30749 PE=4 SV=1 - [R7W801_AEGTA]	6.55	1	1	18.481	5.49072
N1QYR5	Uncharacterized protein OS=Aegilops tauschii GN=F775_30827 PE=4 SV=1 - [N1QYR5_AEGTA]	6.53	2	1	32.8088	5.49072
F2E4E2	Predicted protein OS=Hordeum vulgare var. distichum PE=2 SV=1 - [F2E4E2_HORVD]	6.52	2	1	43.0974	5.57959
M8CA42	Uncharacterized protein OS=Aegilops tauschii GN=F775_06444 PE=4 SV=1 - [M8CA42_AEGTA]	6.51	2	1	84.5849	9.75928
M7YP29	Uncharacterized protein OS=Triticum urartu GN=TRIUR3_13835 PE=4 SV=1 - [M7YP29_TRIUA]	6.47	2	1	43.1813	8.22119
R7W9X5	Uncharacterized protein OS=Aegilops tauschii GN=F775_09742 PE=4 SV=1 - [R7W9X5_AEGTA]	6.46	2	2	85.5972	7.73779
M7Z0M8	Ras-related protein RABA5c OS=Triticum urartu GN=TRIUR3_21406 PE=3 SV=1 - [M7Z0M8_TRIUA]	6.45	2	1	24.0719	4.93213
M8C0U9	Protein grpE OS=Aegilops tauschii GN=F775_09551 PE=3 SV=1 - [M8C0U9_AEGTA]	6.44	1	1	43.1327	5.23682
M8C5I4	Far upstream element-binding protein 2 OS=Aegilops tauschii GN=F775_28009 PE=4 SV=1 - [M8C5I4_AEGTA]	6.43	2	3	73.6098	5.85889
M8C7P4	60S ribosomal protein L5-2 OS=Aegilops tauschii GN=F775_29296 PE=3 SV=1 - [M8C7P4_AEGTA]	6.35	3	1	34.0565	9.27588
M8AMH2	Uncharacterized protein OS=Triticum urartu GN=TRIUR3_11527 PE=4 SV=1 - [M8AMH2_TRIUA]	6.34	1	1	38.2343	4.99561
A0A077RUX1	CASP-like protein OS=Triticum aestivum GN=TRAES_3BF029400030CFD_c1 PE=3 SV=1 - [A0A077RUX1_WHEAT]	6.32	1	1	35.8222	8.08936
M8CPG2	Nuclear cap-binding protein subunit 2 OS=Aegilops tauschii GN=F775_30391 PE=4 SV=1 - [M8CPG2_AEGTA]	6.31	1	1	25.3815	5.05908
M8AGZ2	60S ribosomal protein L5-2 OS=Triticum urartu GN=TRIUR3_10536 PE=3 SV=1 - [M8AGZ2_TRIUA]	6.27	1	1	34.3966	9.26123
F2DNP6	Predicted protein OS=Hordeum vulgare var. distichum PE=2 SV=1 - [F2DNP6_HORVD]	6.27	2	1	35.2741	4.75439
M8A2M2	Pre-mRNA-splicing factor SYF1 OS=Triticum urartu GN=TRIUR3_00577 PE=4 SV=1 - [M8A2M2_TRIUA]	6.27	1	1	91.2556	6.62451
M7Y9V2	Dihydrolipoyllysine-residue acetyltransferase component 1 of pyruvate dehydrogenase complex, mitochondrial OS=Triticum urartu GN=TRIUR3_27772 PE=3 SV=1 - [M7Y9V2_TRIUA]	6.26	1	1	48.0778	6.17627
F2CQ90	Predicted protein OS=Hordeum vulgare var. distichum PE=2 SV=1 - [F2CQ90_HORVD]	6.25	3	1	13.8914	7.12256
F2DRT5	Predicted protein OS=Hordeum vulgare var. distichum PE=2 SV=1 - [F2DRT5_HORVD]	6.25	1	2	30.4504	6.60986
T1NMN2	Uncharacterized protein OS=Triticum urartu PE=4 SV=1 - [T1NMN2_TRIUA]	6.25	1	1	23.0286	9.01221
M8A1W1	Putative catabolite repression protein creC OS=Triticum urartu GN=TRIUR3_30535 PE=4 SV=1 - [M8A1W1_TRIUA]	6.24	1	1	47.3128	7.04932
M7ZCQ0	E3 ubiquitin-protein ligase RGLG2 OS=Triticum urartu GN=TRIUR3_09300 PE=4 SV=1 - [M7ZCQ0_TRIUA]	6.24	3	2	51.6262	5.50342
N1QVT0	Uncharacterized protein OS=Aegilops tauschii GN=F775_05285 PE=4 SV=1 - [N1QVT0_AEGTA]	6.22	2	1	23.3793	5.37646
M8A580	60S ribosomal protein L4-1 OS=Triticum urartu GN=TRIUR3_35018 PE=4 SV=1 - [M8A580_TRIUA]	6.21	1	1	35.8726	10.4185
A0A077RT49	Chromosome 3B, genomic scaffold, cultivar Chinese Spring OS=Triticum aestivum GN=TRAES_3BF036800020CFD_c1 PE=4 SV=1 - [A0A077RT49_WHEAT]	6.2	2	2	122.649	6.29053
A0A077RQR2	Chromosome 3B, genomic scaffold, cultivar Chinese Spring OS=Triticum aestivum GN=TRAES_3BF038000070CFD_c1 PE=4 SV=1 - [A0A077RQR2_WHEAT]	6.19	1	1	48.2015	5.12256
M7YDK3	Uncharacterized protein OS=Triticum urartu GN=TRIUR3_25407 PE=4 SV=1 - [M7YDK3_TRIUA]	6.19	2	1	20.9593	9.42236
M8A0M7	Uncharacterized protein OS=Triticum urartu GN=TRIUR3_30934 PE=4 SV=1 - [M8A0M7_TRIUA]	6.18	2	1	41.9278	8.51416
F2DTP1	Predicted protein OS=Hordeum vulgare var. distichum PE=2 SV=1 - [F2DTP1_HORVD]	6.17	1	1	25.8639	6.31592
M7Z690	E3 ubiquitin-protein ligase EL5 OS=Triticum urartu GN=TRIUR3_12860 PE=4 SV=1 - [M7Z690_TRIUA]	6.16	1	1	28.2985	6.62451
W5AQM0	Uncharacterized protein OS=Triticum aestivum PE=4 SV=1 - [W5AQM0_WHEAT]	6.16	3	1	55.0065	4.99561
M8ASZ1	Uncharacterized protein OS=Aegilops tauschii GN=F775_02653 PE=4 SV=1 - [M8ASZ1_AEGTA]	6.15	1	1	49.3529	7.07861
A0A077RQT7	Chromosome 3B, genomic scaffold, cultivar Chinese Spring OS=Triticum aestivum GN=TRAES_3BF066100070CFD_c1 PE=4 SV=1 - [A0A077RQT7_WHEAT]	6.15	1	1	18.9847	9.99365
F2EEV1	Predicted protein OS=Hordeum vulgare var. distichum PE=2 SV=1 - [F2EEV1_HORVD]	6.15	4	2	35.2609	9.26123
M8AVT1	Heat shock cognate 70 kDa protein OS=Triticum urartu GN=TRIUR3_21476 PE=3 SV=1 - [M8AVT1_TRIUA]	6.13	21	2	76.8549	5.50342
M8BLF5	70 kDa peptidyl-prolyl isomerase OS=Aegilops tauschii GN=F775_06565 PE=4 SV=1 - [M8BLF5_AEGTA]	6.13	1	1	65.4034	5.21143
M7ZCL5	Uncharacterized protein OS=Triticum urartu GN=TRIUR3_29773 PE=4 SV=1 - [M7ZCL5_TRIUA]	6.12	1	1	30.4626	6.354
M7YZX3	Microfibrillar-associated protein 1 OS=Triticum urartu GN=TRIUR3_14354 PE=4 SV=1 - [M7YZX3_TRIUA]	6.12	1	1	52.1199	5.14795
M8BEJ7	Uncharacterized protein OS=Aegilops tauschii GN=F775_06894 PE=4 SV=1 - [M8BEJ7_AEGTA]	6.12	1	1	45.356	8.70459
M7ZXX8	Uncharacterized protein OS=Triticum urartu GN=TRIUR3_31095 PE=4 SV=1 - [M7ZXX8_TRIUA]	6.1	2	1	30.7758	8.1626
N1QYM9	Uncharacterized protein OS=Aegilops tauschii GN=F775_08643 PE=4 SV=1 - [N1QYM9_AEGTA]	6.09	1	1	60.3885	8.07471
M8BKP5	Uncharacterized protein OS=Aegilops tauschii GN=F775_29701 PE=4 SV=1 - [M8BKP5_AEGTA]	6.09	2	2	50.1347	6.65381
W5AUS0	Uncharacterized protein OS=Triticum aestivum PE=4 SV=1 - [W5AUS0_WHEAT]	6.09	3	1	35.4743	6.88818
Q05855	Peroxidase OS=Triticum aestivum PE=2 SV=1 - [PER1_WHEAT]	6.09	6	1	32.361	8.06006
T1M2Z1	Ribulose-phosphate 3-epimerase OS=Triticum urartu PE=3 SV=1 - [T1M2Z1_TRIUA]	6.07	4	1	26.4211	6.69775
M8C1H0	Putative Myb family transcription factor OS=Aegilops tauschii GN=F775_07349 PE=4 SV=1 - [M8C1H0_AEGTA]	6.05	1	1	51.009	7.56201
M8B7T3	UBA domain-containing protein 7 OS=Aegilops tauschii GN=F775_29870 PE=4 SV=1 - [M8B7T3_AEGTA]	6.02	3	2	87.3516	6.55127
M8BMU5	Uncharacterized protein OS=Aegilops tauschii GN=F775_06833 PE=4 SV=1 - [M8BMU5_AEGTA]	6.01	3	2	36.7405	7.06396
R7WG05	Uncharacterized protein OS=Aegilops tauschii GN=F775_32526 PE=4 SV=1 - [R7WG05_AEGTA]	6	1	1	16.4681	5.21143
M8A8F3	Proline-rich receptor-like protein kinase PERK4 OS=Triticum urartu GN=TRIUR3_34622 PE=4 SV=1 - [M8A8F3_TRIUA]	6	1	1	21.821	6.04932
M8B406	Uncharacterized protein OS=Aegilops tauschii GN=F775_28676 PE=4 SV=1 - [M8B406_AEGTA]	5.98	1	1	28.3771	4.729
R7W3S5	LIM and UIM domain-containing OS=Aegilops tauschii GN=F775_29648 PE=4 SV=1 - [R7W3S5_AEGTA]	5.98	1	1	54.3434	5.93506
M8C3S0	Putative ribose-5-phosphate isomerase OS=Aegilops tauschii GN=F775_27220 PE=4 SV=1 - [M8C3S0_AEGTA]	5.97	2	1	14.5127	9.56885
M8BTI6	Peptidyl-prolyl cis-trans isomerase SDCCAG10 OS=Aegilops tauschii GN=F775_27456 PE=4 SV=1 - [M8BTI6_AEGTA]	5.97	3	1	44.0427	5.69385
M8A0U6	Transcription factor MYB1R1 OS=Triticum urartu GN=TRIUR3_26810 PE=4 SV=1 - [M8A0U6_TRIUA]	5.94	1	1	32.5872	7.69385
M8BYR0	Minor allergen Alt a 7 OS=Aegilops tauschii GN=F775_27147 PE=3 SV=1 - [M8BYR0_AEGTA]	5.93	1	1	26.4803	7.59131
M8A708	Membrane steroid-binding protein 2 OS=Triticum urartu GN=TRIUR3_32289 PE=4 SV=1 - [M8A708_TRIUA]	5.91	2	1	20.214	4.65283
M8AHU9	Pre-rRNA-processing protein ESF2 OS=Aegilops tauschii GN=F775_28275 PE=4 SV=1 - [M8AHU9_AEGTA]	5.88	1	1	28.9782	9.81787
N1QTD0	Mitogen-activated protein kinase kinase kinase 2 OS=Aegilops tauschii GN=F775_09202 PE=4 SV=1 - [N1QTD0_AEGTA]	5.88	2	3	68.9194	9.24658
M8BTH4	Putative LRR receptor-like serine/threonine-protein kinase MEE39 OS=Aegilops tauschii GN=F775_26752 PE=3 SV=1 - [M8BTH4_AEGTA]	5.85	1	1	39.7051	5.46533
N1QTW0	Uncharacterized protein OS=Aegilops tauschii GN=F775_28527 PE=4 SV=1 - [N1QTW0_AEGTA]	5.85	1	1	71.2062	8.88037
M7ZRL1	Uncharacterized protein OS=Triticum urartu GN=TRIUR3_06143 PE=4 SV=1 - [M7ZRL1_TRIUA]	5.83	1	1	45.3736	5.09717
M0YVH6	Uncharacterized protein OS=Hordeum vulgare var. distichum PE=4 SV=1 - [M0YVH6_HORVD]	5.8	1	1	25.5599	5.18604
M8CA67	Splicing factor U2af small subunit A OS=Aegilops tauschii GN=F775_32391 PE=4 SV=1 - [M8CA67_AEGTA]	5.77	3	2	36.6639	9.1001
M8BFH2	Uncharacterized protein OS=Aegilops tauschii GN=F775_28326 PE=4 SV=1 - [M8BFH2_AEGTA]	5.77	2	1	35.4011	5.07178
M8C0R9	Serine/threonine-protein kinase CTR1 OS=Aegilops tauschii GN=F775_15686 PE=4 SV=1 - [M8C0R9_AEGTA]	5.76	4	1	134.044	5.5415
M7YVN4	Serine/threonine-protein kinase HT1 OS=Triticum urartu GN=TRIUR3_16205 PE=4 SV=1 - [M7YVN4_TRIUA]	5.73	3	2	50.1946	8.19189
M8CJ53	Uncharacterized protein OS=Aegilops tauschii GN=F775_01348 PE=4 SV=1 - [M8CJ53_AEGTA]	5.72	2	3	83.1103	9.0708
M8AJI5	Uncharacterized protein OS=Triticum urartu GN=TRIUR3_27304 PE=4 SV=1 - [M8AJI5_TRIUA]	5.67	1	1	46.4953	6.32861
R7W023	Translocase of chloroplast 159, chloroplastic OS=Aegilops tauschii GN=F775_07514 PE=4 SV=1 - [R7W023_AEGTA]	5.66	1	2	148.12	4.52588
M7ZUS4	Uncharacterized protein OS=Triticum urartu GN=TRIUR3_21382 PE=4 SV=1 - [M7ZUS4_TRIUA]	5.65	2	1	19.2381	5.59229
M0WXR9	Uncharacterized protein OS=Hordeum vulgare var. distichum PE=4 SV=1 - [M0WXR9_HORVD]	5.61	1	1	11.833	8.19189
M8CAP6	Uncharacterized protein OS=Aegilops tauschii GN=F775_01360 PE=4 SV=1 - [M8CAP6_AEGTA]	5.6	3	3	92.839	4.99561
W5CTF5	Chromosome 3B, genomic scaffold, cultivar Chinese Spring OS=Triticum aestivum GN=TRAES_3BF080700020CFD_c1 PE=4 SV=1 - [W5CTF5_WHEAT]	5.57	3	2	36.3017	11.3413
F2DC55	Predicted protein OS=Hordeum vulgare var. distichum PE=2 SV=1 - [F2DC55_HORVD]	5.57	1	1	45.0175	10.0522
M8C9M7	Uncharacterized protein OS=Aegilops tauschii GN=F775_29432 PE=4 SV=1 - [M8C9M7_AEGTA]	5.54	2	2	69.9003	8.6167
M8BVY2	Uncharacterized protein OS=Aegilops tauschii GN=F775_05757 PE=4 SV=1 - [M8BVY2_AEGTA]	5.53	2	2	80.4741	7.73779
T1LRL7	Uncharacterized protein OS=Triticum urartu PE=4 SV=1 - [T1LRL7_TRIUA]	5.52	1	1	65.8255	5.18604
W5D6S5	Chromosome 3B, genomic scaffold, cultivar Chinese Spring OS=Triticum aestivum GN=TRAES_3BF047500040CFD_c1 PE=4 SV=1 - [W5D6S5_WHEAT]	5.52	1	1	31.5786	6.60986
F2DHT8	Predicted protein OS=Hordeum vulgare var. distichum PE=2 SV=1 - [F2DHT8_HORVD]	5.49	8	1	20.5764	11.4878
R7W199	Uncharacterized protein OS=Aegilops tauschii GN=F775_27534 PE=3 SV=1 - [R7W199_AEGTA]	5.47	1	1	30.9965	9.30518
F2DUE5	Predicted protein OS=Hordeum vulgare var. distichum PE=2 SV=1 - [F2DUE5_HORVD]	5.45	1	1	33.6967	5.66846
W5HFQ2	Uncharacterized protein OS=Triticum aestivum PE=4 SV=1 - [W5HFQ2_WHEAT]	5.45	4	1	31.927	5.57959
F2DJJ7	Predicted protein OS=Hordeum vulgare var. distichum PE=2 SV=1 - [F2DJJ7_HORVD]	5.45	1	1	34.7083	4.67822
M8D5K7	Uncharacterized protein OS=Aegilops tauschii GN=F775_01872 PE=4 SV=1 - [M8D5K7_AEGTA]	5.41	1	1	35.5366	5.14795
R7WCN4	Uncharacterized protein OS=Aegilops tauschii GN=F775_27609 PE=4 SV=1 - [R7WCN4_AEGTA]	5.41	3	4	60.5336	7.18115
M7ZS86	Uncharacterized protein OS=Triticum urartu GN=TRIUR3_18665 PE=4 SV=1 - [M7ZS86_TRIUA]	5.4	1	1	46.983	4.77979
F2CWN6	Predicted protein OS=Hordeum vulgare var. distichum PE=2 SV=1 - [F2CWN6_HORVD]	5.4	2	1	36.7922	7.91357
M8A1U6	TOM1-like protein 2 OS=Triticum urartu GN=TRIUR3_05126 PE=4 SV=1 - [M8A1U6_TRIUA]	5.38	3	2	83.2973	6.81494
M0UIS8	Uncharacterized protein OS=Hordeum vulgare var. distichum PE=4 SV=1 - [M0UIS8_HORVD]	5.37	1	1	22.3257	9.87646
W5GJY8	Uncharacterized protein OS=Triticum aestivum PE=4 SV=1 - [W5GJY8_WHEAT]	5.37	1	1	111.028	5.68115
R7W0P6	Uncharacterized protein OS=Aegilops tauschii GN=F775_13997 PE=4 SV=1 - [R7W0P6_AEGTA]	5.35	1	1	70.5941	5.57959
N1QYU8	RNA-binding protein 34 OS=Aegilops tauschii GN=F775_28030 PE=4 SV=1 - [N1QYU8_AEGTA]	5.35	1	1	51.1033	10.272
A0A077RW13	Chromosome 3B, genomic scaffold, cultivar Chinese Spring OS=Triticum aestivum GN=TRAES_3BF002300040CFD_c1 PE=4 SV=1 - [A0A077RW13_WHEAT]	5.35	1	1	26.3272	5.03369
F2E1A0	Predicted protein OS=Hordeum vulgare var. distichum PE=2 SV=1 - [F2E1A0_HORVD]	5.33	1	1	16.3069	9.27588
M8B103	Uncharacterized protein OS=Triticum urartu GN=TRIUR3_13435 PE=4 SV=1 - [M8B103_TRIUA]	5.31	1	3	82.9869	6.7417
M8B6R3	GDSL esterase/lipase OS=Aegilops tauschii GN=F775_08092 PE=4 SV=1 - [M8B6R3_AEGTA]	5.3	1	1	31.9655	9.29053
M7YLI9	2,3-bisphosphoglycerate-independent phosphoglycerate mutase OS=Triticum urartu GN=TRIUR3_31839 PE=4 SV=1 - [M7YLI9_TRIUA]	5.28	3	1	57.6503	5.51611
M7Z6J3	Uncharacterized protein OS=Triticum urartu GN=TRIUR3_26306 PE=4 SV=1 - [M7Z6J3_TRIUA]	5.28	2	1	34.7176	8.73389
R7WCB2	DNA topoisomerase 1 OS=Aegilops tauschii GN=F775_29016 PE=4 SV=1 - [R7WCB2_AEGTA]	5.27	1	1	105.861	9.39307
M8C9P6	Uncharacterized protein OS=Aegilops tauschii GN=F775_13332 PE=4 SV=1 - [M8C9P6_AEGTA]	5.26	2	2	92.5441	4.71631
M7Z6N9	Deoxyribodipyrimidine photo-lyase OS=Triticum urartu GN=TRIUR3_13633 PE=4 SV=1 - [M7Z6N9_TRIUA]	5.24	1	1	43.3858	7.76709
A0A077RPK9	Chromosome 3B, genomic scaffold, cultivar Chinese Spring OS=Triticum aestivum GN=TRAES_3BF030400020CFD_c1 PE=4 SV=1 - [A0A077RPK9_WHEAT]	5.22	2	3	106.111	7.18115
N1R2C2	Uncharacterized protein OS=Aegilops tauschii GN=F775_30591 PE=4 SV=1 - [N1R2C2_AEGTA]	5.21	3	1	53.1632	9.68604
R7W8I3	Uncharacterized protein OS=Aegilops tauschii GN=F775_05766 PE=4 SV=1 - [R7W8I3_AEGTA]	5.21	1	1	21.5641	5.07178
M7ZYV8	Methyl-CpG-binding domain-containing protein 11 OS=Triticum urartu GN=TRIUR3_27778 PE=4 SV=1 - [M7ZYV8_TRIUA]	5.2	1	2	63.6277	4.58936
M8BZK7	Uncharacterized protein OS=Aegilops tauschii GN=F775_11023 PE=4 SV=1 - [M8BZK7_AEGTA]	5.19	1	3	76.6689	6.97607
N1R5G9	Far upstream element-binding protein 3 OS=Aegilops tauschii GN=F775_28307 PE=4 SV=1 - [N1R5G9_AEGTA]	5.17	1	1	70.4689	5.03369
F2DS55	Predicted protein OS=Hordeum vulgare var. distichum PE=2 SV=1 - [F2DS55_HORVD]	5.17	3	1	46.4873	4.4624
W5CVT1	Chromosome 3B, genomic scaffold, cultivar Chinese Spring OS=Triticum aestivum GN=TRAES_3BF279600010CFD_c1 PE=4 SV=1 - [W5CVT1_WHEAT]	5.15	2	1	52.8968	5.16064
T1MBW0	Uncharacterized protein OS=Triticum urartu PE=4 SV=1 - [T1MBW0_TRIUA]	5.14	1	1	23.8104	9.5835
M7ZUL5	La-related protein 7 OS=Triticum urartu GN=TRIUR3_15244 PE=4 SV=1 - [M7ZUL5_TRIUA]	5.14	1	1	37.8648	5.77002
M7YNK8	Protease Do-like 10, mitochondrial OS=Triticum urartu GN=TRIUR3_11099 PE=4 SV=1 - [M7YNK8_TRIUA]	5.13	1	1	64.171	6.49365
M7YJW0	TATA-binding protein-associated factor 2N OS=Triticum urartu GN=TRIUR3_33005 PE=4 SV=1 - [M7YJW0_TRIUA]	5.12	2	2	37.2471	10.1255
M7Z640	Uncharacterized protein OS=Triticum urartu GN=TRIUR3_25742 PE=4 SV=1 - [M7Z640_TRIUA]	5.12	1	1	36.4799	5.85889
R7W7P3	Uncharacterized protein OS=Aegilops tauschii GN=F775_28635 PE=4 SV=1 - [R7W7P3_AEGTA]	5.12	1	2	74.0304	6.34131
N1QYA1	Uncharacterized protein OS=Aegilops tauschii GN=F775_00483 PE=4 SV=1 - [N1QYA1_AEGTA]	5.12	1	1	39.5095	7.76709
N1QWX6	Monothiol glutaredoxin-S11 OS=Aegilops tauschii GN=F775_07740 PE=4 SV=1 - [N1QWX6_AEGTA]	5.11	2	1	53.146	5.31299
M8CGN8	Uncharacterized protein OS=Aegilops tauschii GN=F775_16772 PE=4 SV=1 - [M8CGN8_AEGTA]	5.1	2	1	50.6789	6.18896
F2E005	Predicted protein OS=Hordeum vulgare var. distichum PE=2 SV=1 - [F2E005_HORVD]	5.1	3	1	34.6601	4.1958
N1QSF0	Putative aquaporin PIP2-6 OS=Aegilops tauschii GN=F775_30345 PE=3 SV=1 - [N1QSF0_AEGTA]	5.08	2	1	19.3261	8.93896
M7ZBP7	Uncharacterized protein OS=Triticum urartu GN=TRIUR3_07690 PE=4 SV=1 - [M7ZBP7_TRIUA]	5.07	6	1	15.8258	5.85889
W5DNK7	Uncharacterized protein OS=Triticum aestivum PE=4 SV=1 - [W5DNK7_WHEAT]	5.07	2	2	62.8974	6.65381
M8BHV5	G patch domain-containing protein 8 OS=Aegilops tauschii GN=F775_03656 PE=4 SV=1 - [M8BHV5_AEGTA]	5.06	2	1	29.412	8.98291
A1E9J0	Photosystem I P700 chlorophyll a apoprotein A2 OS=Hordeum vulgare GN=psaB PE=3 SV=1 - [PSAB_HORVU]	5.04	6	3	82.5629	7.15186
M7ZNB9	Uncharacterized protein OS=Triticum urartu GN=TRIUR3_08588 PE=4 SV=1 - [M7ZNB9_TRIUA]	5.04	3	2	62.798	5.35107
N1QPH1	Pre-mRNA-splicing factor SYF1 OS=Aegilops tauschii GN=F775_21085 PE=4 SV=1 - [N1QPH1_AEGTA]	5.03	1	1	114.115	5.8208
A0A077RRI2	Chromosome 3B, genomic scaffold, cultivar Chinese Spring OS=Triticum aestivum GN=TRAES_3BF003800010CFD_c1 PE=4 SV=1 - [A0A077RRI2_WHEAT]	5.03	2	1	60.231	7.1958
M8BQX5	Uncharacterized protein OS=Aegilops tauschii GN=F775_22901 PE=4 SV=1 - [M8BQX5_AEGTA]	5.01	2	1	49.1322	6.63916
M7Z2R5	Uncharacterized protein OS=Triticum urartu GN=TRIUR3_20288 PE=4 SV=1 - [M7Z2R5_TRIUA]	5	5	1	48.9678	8.82178
M8BQ24	Uncharacterized protein OS=Aegilops tauschii GN=F775_09832 PE=4 SV=1 - [M8BQ24_AEGTA]	5	1	1	53.1241	6.93213
M0WFC6	Uncharacterized protein OS=Hordeum vulgare var. distichum PE=4 SV=1 - [M0WFC6_HORVD]	4.99	2	1	37.2403	6.29053
F2DUI0	Predicted protein OS=Hordeum vulgare var. distichum PE=2 SV=1 - [F2DUI0_HORVD]	4.97	1	1	41.9096	6.60986
M7YET6	Eukaryotic translation initiation factor 3 subunit C OS=Triticum urartu GN=TRIUR3_10359 PE=3 SV=1 - [M7YET6_TRIUA]	4.96	3	2	104.88	5.68115
N1QRY5	Uncharacterized protein OS=Aegilops tauschii GN=F775_31884 PE=4 SV=1 - [N1QRY5_AEGTA]	4.96	3	1	27.2333	4.69092
W5FP08	Uncharacterized protein OS=Triticum aestivum PE=4 SV=1 - [W5FP08_WHEAT]	4.96	1	3	392.161	5.22412
M8A4U2	Arginine/serine-rich-splicing factor RSP40 OS=Triticum urartu GN=TRIUR3_13180 PE=4 SV=1 - [M8A4U2_TRIUA]	4.95	1	1	61.7355	9.14404
M8AYQ6	Uncharacterized protein OS=Aegilops tauschii GN=F775_52283 PE=4 SV=1 - [M8AYQ6_AEGTA]	4.95	3	3	88.8135	8.32373
M8BZI5	DEAD-box ATP-dependent RNA helicase 24 OS=Aegilops tauschii GN=F775_12253 PE=3 SV=1 - [M8BZI5_AEGTA]	4.94	1	2	84.877	6.27783
M7ZUZ0	COP9 signalosome complex subunit 6a OS=Triticum urartu GN=TRIUR3_20187 PE=4 SV=1 - [M7ZUZ0_TRIUA]	4.93	2	1	31.3139	6.40479
M7Z0S6	Dihydroflavonol-4-reductase OS=Triticum urartu GN=TRIUR3_27042 PE=4 SV=1 - [M7Z0S6_TRIUA]	4.93	1	1	30.8237	6.29053
M7YGJ8	Uncharacterized protein OS=Triticum urartu GN=TRIUR3_05955 PE=4 SV=1 - [M7YGJ8_TRIUA]	4.93	2	1	39.2672	6.16357
M8BNJ5	RNA polymerase-associated CTR9-like protein OS=Aegilops tauschii GN=F775_09115 PE=4 SV=1 - [M8BNJ5_AEGTA]	4.92	2	4	132.56	6.32861
A1E9I7	ATP synthase subunit b, chloroplastic OS=Hordeum vulgare GN=atpF PE=3 SV=1 - [ATPF_HORVU]	4.92	7	1	20.9642	9.61279
W5CUZ8	Chromosome 3B, genomic scaffold, cultivar Chinese Spring OS=Triticum aestivum GN=TRAES_3BF133900010CFD_c1 PE=4 SV=1 - [W5CUZ8_WHEAT]	4.91	4	2	64.4196	7.79639
Q00327	Photosystem I reaction center subunit V, chloroplastic OS=Hordeum vulgare GN=PSAG PE=1 SV=1 - [PSAG_HORVU]	4.9	2	1	15.0979	9.59814
M8AMS6	Uncharacterized protein OS=Triticum urartu GN=TRIUR3_12192 PE=4 SV=1 - [M8AMS6_TRIUA]	4.89	3	1	23.6549	9.59814
W5CS75	Chromosome 3B, genomic scaffold, cultivar Chinese Spring OS=Triticum aestivum GN=TRAES_3BF072000010CFD_c1 PE=4 SV=1 - [W5CS75_WHEAT]	4.89	1	1	49.8922	7.56201
A0A077RU29	Chromosome 3B, genomic scaffold, cultivar Chinese Spring OS=Triticum aestivum GN=TRAES_3BF171700110CFD_c1 PE=4 SV=1 - [A0A077RU29_WHEAT]	4.89	3	1	35.2178	5.75732
M7YWZ6	Uncharacterized protein OS=Triticum urartu GN=TRIUR3_11097 PE=4 SV=1 - [M7YWZ6_TRIUA]	4.89	1	1	39.2116	5.23682
M8C3G6	Uncharacterized protein OS=Aegilops tauschii GN=F775_32628 PE=4 SV=1 - [M8C3G6_AEGTA]	4.89	2	1	28.068	4.58936
M8A8E1	Uncharacterized protein OS=Triticum urartu GN=TRIUR3_19654 PE=4 SV=1 - [M8A8E1_TRIUA]	4.88	1	3	116.564	6.81494
M8BM76	Uncharacterized protein OS=Aegilops tauschii GN=F775_09884 PE=4 SV=1 - [M8BM76_AEGTA]	4.87	1	1	53.4281	9.36377
M0UN78	Uncharacterized protein OS=Hordeum vulgare var. distichum PE=4 SV=1 - [M0UN78_HORVD]	4.87	2	1	38.731	10.0229
M7YL96	Uncharacterized protein OS=Triticum urartu GN=TRIUR3_16326 PE=4 SV=1 - [M7YL96_TRIUA]	4.85	1	2	121.773	4.51318
M7YNW7	Uncharacterized protein OS=Triticum urartu GN=TRIUR3_33235 PE=4 SV=1 - [M7YNW7_TRIUA]	4.85	2	1	28.8328	4.64014
M7ZP63	Ferredoxin--NADP reductase, leaf isozyme, chloroplastic OS=Triticum urartu GN=TRIUR3_09548 PE=4 SV=1 - [M7ZP63_TRIUA]	4.84	6	1	27.6339	5.47803
M0XJC1	Uncharacterized protein OS=Hordeum vulgare var. distichum PE=4 SV=1 - [M0XJC1_HORVD]	4.82	1	1	44.0185	4.91943
M8B5V6	L-ascorbate oxidase-like protein OS=Aegilops tauschii GN=F775_18991 PE=4 SV=1 - [M8B5V6_AEGTA]	4.81	2	1	58.8764	8.27979
M8BLZ0	Uncharacterized protein OS=Aegilops tauschii GN=F775_28052 PE=4 SV=1 - [M8BLZ0_AEGTA]	4.8	1	1	37.5439	7.26904
M7YYP4	Serine/arginine-rich splicing factor 4 OS=Triticum urartu GN=TRIUR3_35411 PE=4 SV=1 - [M7YYP4_TRIUA]	4.8	2	3	42.1638	10.1694
W5DNX4	Photosystem II CP47 reaction center protein OS=Triticum aestivum PE=3 SV=1 - [W5DNX4_WHEAT]	4.8	14	2	50.4685	6.53662
N1QS22	DEAD-box ATP-dependent RNA helicase 7 OS=Aegilops tauschii GN=F775_28094 PE=3 SV=1 - [N1QS22_AEGTA]	4.8	2	1	73.9376	9.36377
T1M580	Uncharacterized protein OS=Triticum urartu PE=4 SV=1 - [T1M580_TRIUA]	4.79	2	2	82.3341	7.48877
M0Z5I8	Uncharacterized protein OS=Hordeum vulgare var. distichum PE=3 SV=1 - [M0Z5I8_HORVD]	4.78	4	1	31.3037	5.63037
M0YXN8	Uncharacterized protein OS=Hordeum vulgare var. distichum PE=4 SV=1 - [M0YXN8_HORVD]	4.78	1	1	22.3101	4.99561
R7W1K7	Uncharacterized protein OS=Aegilops tauschii GN=F775_30458 PE=4 SV=1 - [R7W1K7_AEGTA]	4.78	2	1	35.6175	9.5249
M7Z4C6	Translation initiation factor eIF-2B subunit epsilon OS=Triticum urartu GN=TRIUR3_04274 PE=4 SV=1 - [M7Z4C6_TRIUA]	4.77	2	1	82.5295	4.71631
M8CB73	Translation initiation factor IF-3 OS=Aegilops tauschii GN=F775_27695 PE=4 SV=1 - [M8CB73_AEGTA]	4.77	1	1	42.0946	5.35107
R7VZE3	3'(2'),5'-bisphosphate nucleotidase OS=Aegilops tauschii GN=F775_29172 PE=4 SV=1 - [R7VZE3_AEGTA]	4.75	1	1	37.3588	4.81787
M7ZMH6	Putative serine incorporator OS=Triticum urartu GN=TRIUR3_21940 PE=4 SV=1 - [M7ZMH6_TRIUA]	4.75	2	1	34.8637	6.50732
M8CL56	Uncharacterized protein OS=Aegilops tauschii GN=F775_31155 PE=4 SV=1 - [M8CL56_AEGTA]	4.75	2	1	34.3783	4.56396
M0YY30	Uncharacterized protein OS=Hordeum vulgare var. distichum PE=4 SV=1 - [M0YY30_HORVD]	4.72	2	1	62.377	4.80518
M7Z3A5	Hypersensitive-induced response protein 1 OS=Triticum urartu GN=TRIUR3_21186 PE=4 SV=1 - [M7Z3A5_TRIUA]	4.72	5	1	27.9582	5.71924
A0A077S3I5	Chromosome 3B, genomic scaffold, cultivar Chinese Spring OS=Triticum aestivum GN=TRAES_3BF082100040CFD_c1 PE=4 SV=1 - [A0A077S3I5_WHEAT]	4.72	1	1	62.217	4.7417
R7W6V1	Uncharacterized protein OS=Aegilops tauschii GN=F775_11132 PE=4 SV=1 - [R7W6V1_AEGTA]	4.71	2	1	44.5779	4.90674
M8A2U6	Uncharacterized protein OS=Triticum urartu GN=TRIUR3_33214 PE=4 SV=1 - [M8A2U6_TRIUA]	4.7	2	1	35.5627	4.70361
R7WBR4	Uncharacterized protein OS=Aegilops tauschii GN=F775_20489 PE=4 SV=1 - [R7WBR4_AEGTA]	4.7	3	1	63.5289	8.26514
N1QPG4	DNA damage-inducible protein 1 OS=Aegilops tauschii GN=F775_30773 PE=4 SV=1 - [N1QPG4_AEGTA]	4.69	1	1	67.1703	5.73193
N1QTF4	DEAD-box ATP-dependent RNA helicase 37 OS=Aegilops tauschii GN=F775_25943 PE=4 SV=1 - [N1QTF4_AEGTA]	4.69	2	2	114.587	8.32373
M8D5F9	Uncharacterized protein OS=Aegilops tauschii GN=F775_07603 PE=4 SV=1 - [M8D5F9_AEGTA]	4.68	1	3	122.54	5.07178
Q5BU11	Mitogen-activated protein kinase OS=Triticum aestivum GN=MAPK1a PE=2 SV=1 - [Q5BU11_WHEAT]	4.67	6	2	65.0743	7.47412
M8CE51	Uncharacterized protein OS=Aegilops tauschii GN=F775_28056 PE=4 SV=1 - [M8CE51_AEGTA]	4.67	1	1	62.8241	4.7417
N1QSV2	Somatic embryogenesis receptor kinase 1 OS=Aegilops tauschii GN=F775_09089 PE=4 SV=1 - [N1QSV2_AEGTA]	4.67	1	1	28.0131	6.44287
M7YYS5	Uncharacterized protein OS=Triticum urartu GN=TRIUR3_14988 PE=4 SV=1 - [M7YYS5_TRIUA]	4.66	1	1	63.8646	9.23193
N1QYD6	Ubiquitin carboxyl-terminal hydrolase OS=Aegilops tauschii GN=F775_19447 PE=3 SV=1 - [N1QYD6_AEGTA]	4.66	1	2	77.6002	9.20264
M0X703	Uncharacterized protein OS=Hordeum vulgare var. distichum PE=4 SV=1 - [M0X703_HORVD]	4.65	2	1	46.3029	8.49951
T1NRX1	Uncharacterized protein OS=Triticum urartu PE=4 SV=1 - [T1NRX1_TRIUA]	4.64	3	1	30.6298	9.75928
F2DL50	Predicted protein OS=Hordeum vulgare var. distichum PE=2 SV=1 - [F2DL50_HORVD]	4.64	2	1	38.6988	8.104
M8C019	Kinesin-like protein OS=Aegilops tauschii GN=F775_05406 PE=3 SV=1 - [M8C019_AEGTA]	4.63	1	1	133.707	6.30322
R7WB71	Uncharacterized protein OS=Aegilops tauschii GN=F775_07960 PE=4 SV=1 - [R7WB71_AEGTA]	4.63	1	1	31.2506	5.09717
W5AAI0	Serine/threonine-protein phosphatase OS=Triticum aestivum PE=3 SV=1 - [W5AAI0_WHEAT]	4.63	3	2	71.4977	5.70654
F2D2N3	Predicted protein OS=Hordeum vulgare var. distichum PE=2 SV=1 - [F2D2N3_HORVD]	4.62	1	1	41.4975	9.21729
N1R503	Uncharacterized protein OS=Aegilops tauschii GN=F775_26102 PE=4 SV=1 - [N1R503_AEGTA]	4.62	1	1	31.9109	7.56201
A0A077S3E4	Chromosome 3B, genomic scaffold, cultivar Chinese Spring OS=Triticum aestivum GN=TRAES_3BF073300190CFD_c1 PE=4 SV=1 - [A0A077S3E4_WHEAT]	4.61	1	3	70.4554	6.93213
M7ZAZ8	Kinesin-like protein OS=Triticum urartu GN=TRIUR3_08497 PE=3 SV=1 - [M7ZAZ8_TRIUA]	4.6	1	1	134.472	6.39209
M7Z4F4	Uncharacterized protein OS=Triticum urartu GN=TRIUR3_20496 PE=4 SV=1 - [M7Z4F4_TRIUA]	4.6	1	1	71.5136	5.57959
M8BEZ7	Uncharacterized protein OS=Aegilops tauschii GN=F775_26315 PE=4 SV=1 - [M8BEZ7_AEGTA]	4.59	1	1	71.7917	5.36377
R7W1A5	Polyadenylate-binding protein OS=Aegilops tauschii GN=F775_26670 PE=3 SV=1 - [R7W1A5_AEGTA]	4.59	2	1	62.5894	9.01221
D4QFH9	BEL1-type homeodomain protein OS=Triticum aestivum GN=WBLH1-1 PE=2 SV=1 - [D4QFH9_WHEAT]	4.58	1	2	80.7249	6.93213
R7W7G2	Glucose-6-phosphate 1-dehydrogenase OS=Aegilops tauschii GN=F775_31555 PE=3 SV=1 - [R7W7G2_AEGTA]	4.57	2	2	56.6568	5.90967
F2DH35	Predicted protein OS=Hordeum vulgare var. distichum PE=2 SV=1 - [F2DH35_HORVD]	4.55	1	1	44.4597	6.32861
D4QFI1	BEL1-type homeodomain protein OS=Triticum aestivum GN=WBLH1-3 PE=2 SV=1 - [D4QFI1_WHEAT]	4.54	2	2	81.4982	6.78564
M8AR12	GTPase-activating protein GYP7 OS=Aegilops tauschii GN=F775_31885 PE=4 SV=1 - [M8AR12_AEGTA]	4.53	2	1	55.5489	5.79541
M7Z2I9	Protein VAC14-like protein OS=Triticum urartu GN=TRIUR3_08991 PE=4 SV=1 - [M7Z2I9_TRIUA]	4.52	2	2	79.2643	5.92236
M7YME0	Histone deacetylase 6 OS=Triticum urartu GN=TRIUR3_32991 PE=4 SV=1 - [M7YME0_TRIUA]	4.52	3	1	44.4026	5.30029
M8D1J9	Eukaryotic translation initiation factor 3 subunit G OS=Aegilops tauschii GN=F775_30690 PE=3 SV=1 - [M8D1J9_AEGTA]	4.5	2	1	31.4548	7.03467
M8ANF0	Histone acetyltransferase GCN5 OS=Triticum urartu GN=TRIUR3_27913 PE=4 SV=1 - [M8ANF0_TRIUA]	4.5	1	1	56.8811	6.81494
M8A2F3	Uncharacterized protein OS=Triticum urartu GN=TRIUR3_28919 PE=4 SV=1 - [M8A2F3_TRIUA]	4.49	1	1	37.1761	6.55127
M7Z2F6	Ferredoxin--nitrite reductase, chloroplastic OS=Triticum urartu GN=TRIUR3_06445 PE=4 SV=1 - [M7Z2F6_TRIUA]	4.48	2	1	37.6666	8.646
M7ZWD3	Serine/threonine-protein kinase HT1 OS=Triticum urartu GN=TRIUR3_13625 PE=4 SV=1 - [M7ZWD3_TRIUA]	4.46	2	1	62.6897	5.8335
M8CM07	Acyl-protein thioesterase 2 OS=Aegilops tauschii GN=F775_26304 PE=4 SV=1 - [M8CM07_AEGTA]	4.45	1	1	31.3147	7.95752
A0A077RT85	Chromosome 3B, genomic scaffold, cultivar Chinese Spring OS=Triticum aestivum GN=TRAES_3BF076000030CFD_c1 PE=4 SV=1 - [A0A077RT85_WHEAT]	4.45	3	2	52.7089	9.61279
M8B450	Uncharacterized protein OS=Aegilops tauschii GN=F775_20527 PE=4 SV=1 - [M8B450_AEGTA]	4.44	1	1	63.4483	8.41162
M8B3G3	35 kDa SR repressor protein OS=Aegilops tauschii GN=F775_26302 PE=4 SV=1 - [M8B3G3_AEGTA]	4.44	2	1	28.4931	8.04541
M7ZQV7	Syntaxin-71 OS=Triticum urartu GN=TRIUR3_06226 PE=4 SV=1 - [M7ZQV7_TRIUA]	4.44	1	1	30.0143	5.5415
M8D7X1	Poly(RC)-binding protein 1 OS=Aegilops tauschii GN=F775_09457 PE=4 SV=1 - [M8D7X1_AEGTA]	4.43	1	1	65.9495	5.31299
M0XU72	Uncharacterized protein OS=Hordeum vulgare var. distichum PE=4 SV=1 - [M0XU72_HORVD]	4.43	5	1	33.7574	7.56201
M0Y1A1	Auxin efflux carrier component OS=Hordeum vulgare var. distichum PE=3 SV=1 - [M0Y1A1_HORVD]	4.42	2	2	63.7514	8.68994
M7Z1X3	Glycine dehydrogenase [decarboxylating] B, mitochondrial OS=Triticum urartu GN=TRIUR3_13021 PE=4 SV=1 - [M7Z1X3_TRIUA]	4.4	3	2	85.808	6.46826
M7ZRM5	Programmed cell death protein 4 OS=Triticum urartu GN=TRIUR3_23617 PE=4 SV=1 - [M7ZRM5_TRIUA]	4.39	2	2	70.4929	5.0083
W5D0T0	Chromosome 3B, genomic scaffold, cultivar Chinese Spring OS=Triticum aestivum GN=TRAES_3BF003200020CFD_c1 PE=4 SV=1 - [W5D0T0_WHEAT]	4.37	1	1	47.2697	5.19873
M0X1V5	Uncharacterized protein OS=Hordeum vulgare var. distichum PE=4 SV=1 - [M0X1V5_HORVD]	4.36	5	2	65.7318	5.66846
M0Z8Q6	Uncharacterized protein OS=Hordeum vulgare var. distichum PE=4 SV=1 - [M0Z8Q6_HORVD]	4.35	3	1	22.7035	8.36768
M8BHT8	Uncharacterized protein OS=Aegilops tauschii GN=F775_11315 PE=4 SV=1 - [M8BHT8_AEGTA]	4.35	1	1	71.5378	6.07471
N1R275	Nucleoredoxin OS=Aegilops tauschii GN=F775_31070 PE=4 SV=1 - [N1R275_AEGTA]	4.33	1	2	63.6268	4.93213
M7ZVS4	Uncharacterized protein OS=Triticum urartu GN=TRIUR3_23838 PE=4 SV=1 - [M7ZVS4_TRIUA]	4.31	2	1	63.0607	6.25244
M0VDW8	Uncharacterized protein OS=Hordeum vulgare var. distichum PE=4 SV=1 - [M0VDW8_HORVD]	4.31	1	1	25.1594	5.17334
E6Y0T1	Putative SNAP receptor protein OS=Triticum aestivum PE=2 SV=1 - [E6Y0T1_WHEAT]	4.3	4	1	34.237	7.95752
M7ZP22	Acyl-CoA-binding domain-containing protein 4 OS=Triticum urartu GN=TRIUR3_13939 PE=4 SV=1 - [M7ZP22_TRIUA]	4.29	2	1	60.9274	4.99561
M7ZTD6	Uncharacterized protein OS=Triticum urartu GN=TRIUR3_20752 PE=4 SV=1 - [M7ZTD6_TRIUA]	4.28	1	1	62.3822	9.40771
M7Z3L2	Uncharacterized protein OS=Triticum urartu GN=TRIUR3_11444 PE=4 SV=1 - [M7Z3L2_TRIUA]	4.27	5	1	19.0191	9.18799
T1NSM1	Uncharacterized protein OS=Triticum urartu PE=4 SV=1 - [T1NSM1_TRIUA]	4.27	3	1	22.8918	7.03467
M0UWB0	Glucose-6-phosphate isomerase OS=Hordeum vulgare var. distichum PE=3 SV=1 - [M0UWB0_HORVD]	4.26	2	1	31.0857	5.03369
M8C9N0	BEL1-like homeodomain protein 1 OS=Aegilops tauschii GN=F775_17983 PE=4 SV=1 - [M8C9N0_AEGTA]	4.26	1	1	35.1362	7.09326
T1NKP0	Uncharacterized protein OS=Triticum urartu PE=4 SV=1 - [T1NKP0_TRIUA]	4.25	3	1	43.9183	6.60986
M0WAP7	Serine/threonine-protein phosphatase OS=Hordeum vulgare var. distichum PE=3 SV=1 - [M0WAP7_HORVD]	4.23	1	1	35.2401	5.32568
M8BPK2	Splicing factor U2af large subunit A OS=Aegilops tauschii GN=F775_04893 PE=4 SV=1 - [M8BPK2_AEGTA]	4.22	1	1	73.6235	6.43018
N1QUQ1	Uncharacterized protein OS=Aegilops tauschii GN=F775_30523 PE=4 SV=1 - [N1QUQ1_AEGTA]	4.22	3	1	17.2062	4.89404
M7ZUJ1	Nuclear-pore anchor OS=Triticum urartu GN=TRIUR3_22040 PE=4 SV=1 - [M7ZUJ1_TRIUA]	4.18	1	1	232.095	5.32568
R7WDS8	Uncharacterized protein OS=Aegilops tauschii GN=F775_28518 PE=4 SV=1 - [R7WDS8_AEGTA]	4.18	1	1	64.5493	5.05908
N1QY98	Uncharacterized protein OS=Aegilops tauschii GN=F775_17205 PE=4 SV=1 - [N1QY98_AEGTA]	4.18	2	1	46.0482	9.26123
M7ZS79	Uncharacterized protein OS=Triticum urartu GN=TRIUR3_25419 PE=4 SV=1 - [M7ZS79_TRIUA]	4.18	3	1	29.6264	5.26221
F2D5K6	Predicted protein OS=Hordeum vulgare var. distichum PE=2 SV=1 - [F2D5K6_HORVD]	4.17	2	1	34.808	7.32764
N1QQS3	Microfibrillar-associated protein 1 OS=Aegilops tauschii GN=F775_01306 PE=4 SV=1 - [N1QQS3_AEGTA]	4.14	1	1	76.364	5.33838
M7Z802	FAS-associated factor 2-B OS=Triticum urartu GN=TRIUR3_15535 PE=4 SV=1 - [M7Z802_TRIUA]	4.13	1	1	71.8631	4.60205
N1QVG4	Uncharacterized protein OS=Aegilops tauschii GN=F775_03101 PE=4 SV=1 - [N1QVG4_AEGTA]	4.13	1	1	55.6104	8.47021
T1MZ58	Uncharacterized protein OS=Triticum urartu PE=4 SV=1 - [T1MZ58_TRIUA]	4.13	1	1	62.515	5.45264
N1QR99	Nucleoprotein TPR OS=Aegilops tauschii GN=F775_08879 PE=4 SV=1 - [N1QR99_AEGTA]	4.12	1	1	235.347	5.37646
W5CUU6	KRR1 small subunit processome component OS=Triticum aestivum GN=TRAES_3BF111700090CFD_c1 PE=3 SV=1 - [W5CUU6_WHEAT]	4.12	2	1	44.3145	9.65674
A0A077S491	Chromosome 3B, genomic scaffold, cultivar Chinese Spring OS=Triticum aestivum GN=TRAES_3BF079900090CFD_c1 PE=4 SV=1 - [A0A077S491_WHEAT]	4.12	4	2	81.9544	5.92236
M0W631	Uncharacterized protein OS=Hordeum vulgare var. distichum PE=4 SV=1 - [M0W631_HORVD]	4.12	5	1	56.8125	7.00537
M7ZY17	Eukaryotic initiation factor iso-4F subunit p82-34 OS=Triticum urartu GN=TRIUR3_09646 PE=4 SV=1 - [M7ZY17_TRIUA]	4.11	4	1	80.6258	6.99072
M7YEP2	Mitogen-activated protein kinase OS=Triticum urartu GN=TRIUR3_18187 PE=4 SV=1 - [M7YEP2_TRIUA]	4.11	2	1	52.7778	8.92432
M7ZG58	Uncharacterized protein OS=Triticum urartu GN=TRIUR3_04176 PE=4 SV=1 - [M7ZG58_TRIUA]	4.1	1	1	34.125	6.34131
M7Z361	Uncharacterized protein OS=Triticum urartu GN=TRIUR3_32524 PE=4 SV=1 - [M7Z361_TRIUA]	4.1	3	4	106.782	6.63916
M7ZLF5	Fructose-bisphosphate aldolase OS=Triticum urartu GN=TRIUR3_00501 PE=4 SV=1 - [M7ZLF5_TRIUA]	4.09	2	1	39.5931	6.771
T1NFR5	Uncharacterized protein OS=Triticum urartu PE=4 SV=1 - [T1NFR5_TRIUA]	4.09	1	1	29.3967	9.24658
M7ZPJ4	26S proteasome non-ATPase regulatory subunit 14 OS=Triticum urartu GN=TRIUR3_28159 PE=4 SV=1 - [M7ZPJ4_TRIUA]	4.07	2	1	32.9318	6.31592
M7YVU6	ABSCISIC ACID-INSENSITIVE 5-like protein 2 OS=Triticum urartu GN=TRIUR3_24203 PE=4 SV=1 - [M7YVU6_TRIUA]	4.07	1	1	38.1704	7.66455
M8AW90	Phosphoglucomutase, cytoplasmic OS=Aegilops tauschii GN=F775_28447 PE=3 SV=1 - [M8AW90_AEGTA]	4.06	2	1	61.2068	5.32568
N1QSE3	Actin-related protein 9 OS=Aegilops tauschii GN=F775_03399 PE=4 SV=1 - [N1QSE3_AEGTA]	4.06	3	1	50.2604	7.07861
T1LFI6	Uncharacterized protein OS=Triticum urartu PE=4 SV=1 - [T1LFI6_TRIUA]	4.06	3	1	53.1214	9.43701
M7YF20	Uncharacterized protein OS=Triticum urartu GN=TRIUR3_05354 PE=4 SV=1 - [M7YF20_TRIUA]	4.03	1	1	104.612	6.15088
M0YKP5	Uncharacterized protein OS=Hordeum vulgare var. distichum PE=4 SV=1 - [M0YKP5_HORVD]	4.01	7	1	57.4878	5.89697
M7ZUW4	Splicing factor 3B subunit 1 OS=Triticum urartu GN=TRIUR3_21938 PE=4 SV=1 - [M7ZUW4_TRIUA]	4	8	6	184.443	8.04541
M8D179	Eukaryotic translation initiation factor 5 OS=Aegilops tauschii GN=F775_32538 PE=4 SV=1 - [M8D179_AEGTA]	4	1	1	48.8185	5.78271
R7W6F5	Uncharacterized protein OS=Aegilops tauschii GN=F775_28730 PE=4 SV=1 - [R7W6F5_AEGTA]	4	1	1	61.068	7.59131
M8BNH7	Uncharacterized protein OS=Aegilops tauschii GN=F775_07586 PE=4 SV=1 - [M8BNH7_AEGTA]	4	2	1	47.3914	10.521
M0XWS5	Uncharacterized protein OS=Hordeum vulgare var. distichum PE=3 SV=1 - [M0XWS5_HORVD]	4	5	1	44.1208	7.43018
M8BN04	E3 ubiquitin-protein ligase UPL1 OS=Aegilops tauschii GN=F775_01405 PE=4 SV=1 - [M8BN04_AEGTA]	3.99	1	2	433.241	5.31299
M7YL61	Uncharacterized protein OS=Triticum urartu GN=TRIUR3_23201 PE=4 SV=1 - [M7YL61_TRIUA]	3.99	3	1	32.2166	9.39307
M7Z8M8	Uncharacterized protein OS=Triticum urartu GN=TRIUR3_25716 PE=4 SV=1 - [M7Z8M8_TRIUA]	3.99	2	1	32.9243	8.47021
M7ZYU6	Uncharacterized protein OS=Triticum urartu GN=TRIUR3_35035 PE=4 SV=1 - [M7ZYU6_TRIUA]	3.98	2	1	140.257	5.35107
M8D4R2	Uncharacterized protein OS=Aegilops tauschii GN=F775_03434 PE=4 SV=1 - [M8D4R2_AEGTA]	3.98	3	1	27.0023	6.22705
M8CIY1	ABC transporter G family member 7 OS=Aegilops tauschii GN=F775_26614 PE=3 SV=1 - [M8CIY1_AEGTA]	3.98	2	1	58.3313	8.41162
F2E1W2	Predicted protein OS=Hordeum vulgare var. distichum PE=2 SV=1 - [F2E1W2_HORVD]	3.97	2	1	29.2662	9.0708
M8CAM5	Heterogeneous nuclear ribonucleoprotein 27C OS=Aegilops tauschii GN=F775_27769 PE=4 SV=1 - [M8CAM5_AEGTA]	3.97	1	1	55.4688	5.92236
R7WFM5	Shaggy-related protein kinase iota OS=Aegilops tauschii GN=F775_26926 PE=4 SV=1 - [R7WFM5_AEGTA]	3.97	6	1	42.7681	8.60205
M7ZM41	RNA-binding protein Musashi-like protein 2 OS=Triticum urartu GN=TRIUR3_24970 PE=4 SV=1 - [M7ZM41_TRIUA]	3.97	3	1	35.025	9.11475
R7W6F7	Putative transporter OS=Aegilops tauschii GN=F775_28188 PE=4 SV=1 - [R7W6F7_AEGTA]	3.97	2	1	46.5333	7.10791
M8D2C9	Uncharacterized protein OS=Aegilops tauschii GN=F775_07589 PE=4 SV=1 - [M8D2C9_AEGTA]	3.96	1	2	59.7015	4.88135
T1NUL9	Uncharacterized protein OS=Triticum urartu PE=4 SV=1 - [T1NUL9_TRIUA]	3.96	2	1	49.6615	4.93213
W5BL29	Uncharacterized protein OS=Triticum aestivum PE=4 SV=1 - [W5BL29_WHEAT]	3.96	2	1	61.4856	9.14404
W5CIQ0	Uncharacterized protein OS=Triticum aestivum PE=3 SV=1 - [W5CIQ0_WHEAT]	3.96	4	1	54.3479	9.51025
F2DUR6	Predicted protein OS=Hordeum vulgare var. distichum PE=2 SV=1 - [F2DUR6_HORVD]	3.93	3	1	25.3585	9.08545
M7ZAZ3	Uncharacterized protein OS=Triticum urartu GN=TRIUR3_30962 PE=4 SV=1 - [M7ZAZ3_TRIUA]	3.93	1	1	18.8585	8.73389
M8A1L1	Histone-lysine N-methyltransferase EZ3 OS=Triticum urartu GN=TRIUR3_17106 PE=4 SV=1 - [M8A1L1_TRIUA]	3.91	2	1	76.7876	6.40479
T1NA04	Uncharacterized protein OS=Triticum urartu PE=4 SV=1 - [T1NA04_TRIUA]	3.89	21	1	69.6981	9.15869
T1MM86	Uncharacterized protein OS=Triticum urartu PE=4 SV=1 - [T1MM86_TRIUA]	3.89	2	1	55.7347	8.25049
M0YLT3	Uncharacterized protein OS=Hordeum vulgare var. distichum PE=4 SV=1 - [M0YLT3_HORVD]	3.89	3	1	53.7811	7.94287
M7YJW7	Uncharacterized protein OS=Triticum urartu GN=TRIUR3_29560 PE=4 SV=1 - [M7YJW7_TRIUA]	3.88	3	1	39.1235	7.1665
M8BD85	Uncharacterized protein OS=Aegilops tauschii GN=F775_30168 PE=4 SV=1 - [M8BD85_AEGTA]	3.88	1	1	46.7155	7.57666
M7ZVW4	Nuclear inhibitor of protein phosphatase 1 OS=Triticum urartu GN=TRIUR3_01527 PE=4 SV=1 - [M7ZVW4_TRIUA]	3.88	1	1	46.8696	7.54736
M7YGI4	Mitogen-activated protein kinase kinase kinase 2 OS=Triticum urartu GN=TRIUR3_21311 PE=4 SV=1 - [M7YGI4_TRIUA]	3.87	5	2	95.7563	9.65674
M8CM45	Uncharacterized protein OS=Aegilops tauschii GN=F775_52668 PE=4 SV=1 - [M8CM45_AEGTA]	3.85	1	2	139.188	9.64209
N1QXR8	Uncharacterized protein OS=Aegilops tauschii GN=F775_31310 PE=4 SV=1 - [N1QXR8_AEGTA]	3.84	1	1	126.494	6.3667
M8B843	Uncharacterized protein OS=Aegilops tauschii GN=F775_26398 PE=4 SV=1 - [M8B843_AEGTA]	3.83	1	1	110.475	6.01123
A0A077RF24	Chromosome 3B, genomic scaffold, cultivar Chinese Spring OS=Triticum aestivum GN=TRAES_3BF092700020CFD_c1 PE=4 SV=1 - [A0A077RF24_WHEAT]	3.82	2	3	115.322	5.08447
F2DJ68	Predicted protein OS=Hordeum vulgare var. distichum PE=2 SV=1 - [F2DJ68_HORVD]	3.81	1	1	43.5796	5.75732
M8BPY7	Uncharacterized protein OS=Aegilops tauschii GN=F775_26642 PE=4 SV=1 - [M8BPY7_AEGTA]	3.81	2	1	49.0136	5.56689
M7ZQT3	Uncharacterized protein OS=Triticum urartu GN=TRIUR3_27645 PE=4 SV=1 - [M7ZQT3_TRIUA]	3.81	2	1	66.4756	5.47803
M8AU14	Uncharacterized protein OS=Aegilops tauschii GN=F775_05899 PE=4 SV=1 - [M8AU14_AEGTA]	3.8	1	1	20.6127	9.40771
F8RP11	Hsp70-Hsp90 organizing protein OS=Triticum aestivum GN=HOP PE=1 SV=1 - [HSOP_WHEAT]	3.79	1	2	65.0566	6.04932
M7ZT95	Uncharacterized protein OS=Triticum urartu GN=TRIUR3_03045 PE=4 SV=1 - [M7ZT95_TRIUA]	3.79	2	1	43.6234	5.13525
W0G6H6	Ubiquitin fusion degradation protein OS=Triticum aestivum PE=2 SV=1 - [W0G6H6_WHEAT]	3.79	2	1	35.1075	6.0874
F2E093	Predicted protein OS=Hordeum vulgare var. distichum PE=2 SV=1 - [F2E093_HORVD]	3.78	1	1	80.1168	4.7417
M7Z723	Protein MPE1 OS=Triticum urartu GN=TRIUR3_35435 PE=4 SV=1 - [M7Z723_TRIUA]	3.77	2	2	82.9546	6.03662
M8B4U4	RNA-binding protein 47 OS=Triticum urartu GN=TRIUR3_22259 PE=4 SV=1 - [M8B4U4_TRIUA]	3.77	1	1	84.2251	6.16357
M7Z4V8	Receptor-like protein kinase HERK 1 OS=Triticum urartu GN=TRIUR3_25357 PE=3 SV=1 - [M7Z4V8_TRIUA]	3.77	1	1	91.0435	7.86963
F2DDE5	Predicted protein OS=Hordeum vulgare var. distichum PE=2 SV=1 - [F2DDE5_HORVD]	3.76	2	1	48.6138	5.03369
F2DMA9	Predicted protein OS=Hordeum vulgare var. distichum PE=2 SV=1 - [F2DMA9_HORVD]	3.76	1	1	58.5825	6.17627
M0VRV3	Uncharacterized protein OS=Hordeum vulgare var. distichum PE=4 SV=1 - [M0VRV3_HORVD]	3.75	3	1	47.3287	9.67139
M7ZLE1	Uncharacterized protein OS=Triticum urartu GN=TRIUR3_22545 PE=4 SV=1 - [M7ZLE1_TRIUA]	3.75	1	1	54.0137	9.08545
A0A077RZY9	Chromosome 3B, genomic scaffold, cultivar Chinese Spring OS=Triticum aestivum GN=TRAES_3BF090800020CFD_c1 PE=4 SV=1 - [A0A077RZY9_WHEAT]	3.75	5	2	60.7973	4.94482
M7ZMG3	Calcium and calcium/calmodulin-dependent serine/threonine-protein kinase OS=Triticum urartu GN=TRIUR3_21320 PE=4 SV=1 - [M7ZMG3_TRIUA]	3.75	1	1	90.7379	4.81787
M7ZCD7	Uncharacterized protein OS=Triticum urartu GN=TRIUR3_17924 PE=4 SV=1 - [M7ZCD7_TRIUA]	3.74	2	1	61.9795	5.84619
M8AEM4	Uncharacterized protein OS=Triticum urartu GN=TRIUR3_02360 PE=4 SV=1 - [M8AEM4_TRIUA]	3.74	3	1	40.3804	8.77783
N1QSA4	Calreticulin OS=Aegilops tauschii GN=F775_07278 PE=3 SV=1 - [N1QSA4_AEGTA]	3.74	2	1	45.372	4.7417
M8B2R4	Pin2-interacting protein X1 OS=Aegilops tauschii GN=F775_28827 PE=4 SV=1 - [M8B2R4_AEGTA]	3.74	1	1	41.6341	8.57275
M7YPW4	E3 SUMO-protein ligase RanBP2 OS=Triticum urartu GN=TRIUR3_11846 PE=4 SV=1 - [M7YPW4_TRIUA]	3.73	1	1	50.7783	4.89404
M9WK08	SHAGGY-like kinase OS=Triticum aestivum GN=SK2-B PE=2 SV=1 - [M9WK08_WHEAT]	3.73	5	1	45.2521	7.51807
M7ZWA1	Uncharacterized protein OS=Triticum urartu GN=TRIUR3_17489 PE=4 SV=1 - [M7ZWA1_TRIUA]	3.72	2	1	76.1157	5.26221
F2DKE9	Predicted protein OS=Hordeum vulgare var. distichum PE=2 SV=1 - [F2DKE9_HORVD]	3.72	2	1	19.9101	10.0376
A0A077RWV7	Chromosome 3B, genomic scaffold, cultivar Chinese Spring OS=Triticum aestivum GN=TRAES_3BF123200020CFD_c1 PE=4 SV=1 - [A0A077RWV7_WHEAT]	3.71	3	3	85.1052	4.93213
M8BJH7	Uncharacterized protein OS=Aegilops tauschii GN=F775_22850 PE=4 SV=1 - [M8BJH7_AEGTA]	3.7	1	1	54.2204	7.1665
A0A077RT18	Chromosome 3B, genomic scaffold, cultivar Chinese Spring OS=Triticum aestivum GN=TRAES_3BF267200040CFD_c1 PE=4 SV=1 - [A0A077RT18_WHEAT]	3.7	3	1	19.7115	6.15088
M7Z7A1	Putative serpin-Z12 OS=Triticum urartu GN=TRIUR3_33174 PE=3 SV=1 - [M7Z7A1_TRIUA]	3.69	1	1	68.0059	7.50342
R7WFH3	Putative AMP deaminase OS=Aegilops tauschii GN=F775_31207 PE=4 SV=1 - [R7WFH3_AEGTA]	3.69	2	1	80.7608	6.354
T1LMM4	Uncharacterized protein OS=Triticum urartu PE=4 SV=1 - [T1LMM4_TRIUA]	3.69	1	1	44.3886	7.26904
M8BR44	Uncharacterized protein OS=Aegilops tauschii GN=F775_05324 PE=4 SV=1 - [M8BR44_AEGTA]	3.68	2	1	92.8042	5.40186
A0A077S6J2	Chromosome 3B, genomic scaffold, cultivar Chinese Spring OS=Triticum aestivum GN=TRAES_3BF052400030CFD_c1 PE=4 SV=1 - [A0A077S6J2_WHEAT]	3.68	1	1	32.4975	7.41553
M7YZP1	Uncharacterized protein OS=Triticum urartu GN=TRIUR3_01972 PE=4 SV=1 - [M7YZP1_TRIUA]	3.67	1	1	69.16	4.67822
M8BM25	DNA helicase OS=Aegilops tauschii GN=F775_30107 PE=3 SV=1 - [M8BM25_AEGTA]	3.66	2	1	78.7784	6.30322
F2DCE8	Predicted protein OS=Hordeum vulgare var. distichum PE=2 SV=1 - [F2DCE8_HORVD]	3.66	4	1	49.0929	5.60498
F2CRZ5	Predicted protein OS=Hordeum vulgare var. distichum PE=2 SV=1 - [F2CRZ5_HORVD]	3.66	1	1	49.082	5.51611
N1QTU2	Uncharacterized protein OS=Aegilops tauschii GN=F775_32802 PE=4 SV=1 - [N1QTU2_AEGTA]	3.65	1	1	51.6423	6.53662
M7ZF28	Uncharacterized protein OS=Triticum urartu GN=TRIUR3_09049 PE=4 SV=1 - [M7ZF28_TRIUA]	3.64	1	1	65.1857	7.51807
M7ZHX0	Sorting and assembly machinery component 50-like protein A OS=Triticum urartu GN=TRIUR3_05905 PE=4 SV=1 - [M7ZHX0_TRIUA]	3.64	2	1	48.2886	6.56592
N1R5E3	Heat shock protein STI OS=Aegilops tauschii GN=F775_30941 PE=4 SV=1 - [N1R5E3_AEGTA]	3.64	1	1	63.2491	8.06006
A0A0C5C1V3	PUB15 protein (Fragment) OS=Secale cereale GN=PUB15 PE=4 SV=1 - [A0A0C5C1V3_SECCE]	3.64	4	1	79.7095	6.01123
T1NP49	Uncharacterized protein OS=Triticum urartu PE=4 SV=1 - [T1NP49_TRIUA]	3.63	1	1	45.4117	9.34912
R7VZD7	Uncharacterized protein OS=Aegilops tauschii GN=F775_06558 PE=4 SV=1 - [R7VZD7_AEGTA]	3.62	1	1	49.9462	7.69385
M8ASJ4	Uncharacterized protein OS=Aegilops tauschii GN=F775_31606 PE=4 SV=1 - [M8ASJ4_AEGTA]	3.61	1	1	45.4725	5.42725
M7ZB42	Calreticulin OS=Triticum urartu GN=TRIUR3_05717 PE=3 SV=1 - [M7ZB42_TRIUA]	3.61	1	1	47.1417	4.66553
F2CTH1	Predicted protein OS=Hordeum vulgare var. distichum PE=2 SV=1 - [F2CTH1_HORVD]	3.6	1	1	46.144	6.03662
F2D8W3	Predicted protein OS=Hordeum vulgare var. distichum PE=2 SV=1 - [F2D8W3_HORVD]	3.6	2	1	43.6661	5.52881
M8BMN1	SNW domain-containing protein 1 OS=Aegilops tauschii GN=F775_26414 PE=4 SV=1 - [M8BMN1_AEGTA]	3.58	3	1	62.8909	9.0415
W5DTB9	Uncharacterized protein OS=Triticum aestivum PE=3 SV=1 - [W5DTB9_WHEAT]	3.58	9	1	40.0848	5.0083
R7W6Z1	MHD domain-containing death-inducing protein OS=Aegilops tauschii GN=F775_29275 PE=4 SV=1 - [R7W6Z1_AEGTA]	3.55	1	1	58.1785	5.97314
F2DFZ3	Predicted protein OS=Hordeum vulgare var. distichum PE=2 SV=1 - [F2DFZ3_HORVD]	3.55	1	1	116.996	6.40479
M7ZGV1	Trihelix transcription factor GT-1 OS=Triticum urartu GN=TRIUR3_08260 PE=4 SV=1 - [M7ZGV1_TRIUA]	3.54	1	1	50.5991	6.18896
M8B3C2	RNA-binding Musashi-2-like protein OS=Aegilops tauschii GN=F775_30039 PE=4 SV=1 - [M8B3C2_AEGTA]	3.54	1	1	39.0323	8.63135
M7Z8H9	Transcription elongation factor A protein 2 OS=Triticum urartu GN=TRIUR3_21759 PE=4 SV=1 - [M7Z8H9_TRIUA]	3.52	1	1	56.4882	7.37158
M7ZL43	ATP-dependent DNA helicase 2 subunit KU70 OS=Triticum urartu GN=TRIUR3_09665 PE=4 SV=1 - [M7ZL43_TRIUA]	3.51	1	1	73.4995	6.26514
A0A077RVA3	Chromosome 3B, genomic scaffold, cultivar Chinese Spring OS=Triticum aestivum GN=TRAES_3BF003200030CFD_c1 PE=4 SV=1 - [A0A077RVA3_WHEAT]	3.51	4	3	197.079	6.22705
M8BRG0	Uncharacterized protein OS=Aegilops tauschii GN=F775_11317 PE=4 SV=1 - [M8BRG0_AEGTA]	3.5	2	2	84.1679	7.97217
M7YK59	Enhancer of mRNA-decapping protein 4 OS=Triticum urartu GN=TRIUR3_31183 PE=4 SV=1 - [M7YK59_TRIUA]	3.49	1	1	136.934	6.25244
M8BNN2	Uncharacterized protein OS=Aegilops tauschii GN=F775_13488 PE=4 SV=1 - [M8BNN2_AEGTA]	3.47	1	1	42.2967	8.26514
M7ZHJ0	Delta-1-pyrroline-5-carboxylate synthase OS=Triticum urartu GN=TRIUR3_14890 PE=3 SV=1 - [M7ZHJ0_TRIUA]	3.46	4	1	59.5672	6.63916
M7ZAN0	Syntaxin-52 OS=Triticum urartu GN=TRIUR3_29092 PE=4 SV=1 - [M7ZAN0_TRIUA]	3.45	3	1	25.8946	8.82178
M8C3C5	ATP-dependent Clp protease proteolytic subunit OS=Aegilops tauschii GN=F775_29054 PE=3 SV=1 - [M8C3C5_AEGTA]	3.45	1	1	27.8011	6.63916
N1QZH9	Uncharacterized protein OS=Aegilops tauschii GN=F775_07412 PE=4 SV=1 - [N1QZH9_AEGTA]	3.45	2	1	42.632	4.79248
D8L9H2	Chromosome 3B, genomic scaffold, cultivar Chinese Spring OS=Triticum aestivum GN=TAA_ctg0079b.00090.1 PE=4 SV=1 - [D8L9H2_WHEAT]	3.44	1	1	58.7878	6.93213
W5CZX8	Nuclear pore complex protein NUP35 OS=Triticum aestivum GN=TRAES_3BF073700070CFD_c1 PE=3 SV=1 - [W5CZX8_WHEAT]	3.44	1	1	34.8735	9.11475
M7YLW4	Uncharacterized protein OS=Triticum urartu GN=TRIUR3_29916 PE=4 SV=1 - [M7YLW4_TRIUA]	3.43	2	2	137.367	4.51318
F2EIL3	Predicted protein OS=Hordeum vulgare var. distichum PE=2 SV=1 - [F2EIL3_HORVD]	3.42	1	1	55.6226	8.73389
M7Y5E9	Uncharacterized protein OS=Triticum urartu GN=TRIUR3_23366 PE=4 SV=1 - [M7Y5E9_TRIUA]	3.41	3	1	41.3782	6.30322
M7ZIZ9	MHD domain-containing death-inducing protein OS=Triticum urartu GN=TRIUR3_22081 PE=4 SV=1 - [M7ZIZ9_TRIUA]	3.41	1	1	60.4103	5.66846
M7YQ72	Nephrocystin-3 OS=Triticum urartu GN=TRIUR3_19496 PE=4 SV=1 - [M7YQ72_TRIUA]	3.4	2	1	42.0316	6.22705
M8BXL9	Uncharacterized protein OS=Aegilops tauschii GN=F775_30789 PE=4 SV=1 - [M8BXL9_AEGTA]	3.39	1	1	48.0576	6.78564
M7ZGY5	Uncharacterized protein OS=Triticum urartu GN=TRIUR3_10393 PE=4 SV=1 - [M7ZGY5_TRIUA]	3.38	2	1	42.2485	5.92236
M0X8M9	Uncharacterized protein OS=Hordeum vulgare var. distichum PE=4 SV=1 - [M0X8M9_HORVD]	3.38	4	1	26.5498	9.61279
M7ZT98	Serine/threonine-protein kinase fray2 OS=Triticum urartu GN=TRIUR3_22103 PE=4 SV=1 - [M7ZT98_TRIUA]	3.38	2	2	72.7548	6.354
M8BMS7	Plasma membrane ATPase OS=Aegilops tauschii GN=F775_30846 PE=3 SV=1 - [M8BMS7_AEGTA]	3.36	3	2	104.667	6.81494
M8ATY2	Cysteine-rich receptor-like protein kinase 8 OS=Triticum urartu GN=TRIUR3_25886 PE=3 SV=1 - [M8ATY2_TRIUA]	3.36	2	1	52.2576	7.23975
M7Z349	Serine/threonine protein phosphatase 2A 59 kDa regulatory subunit B' gamma isoform OS=Triticum urartu GN=TRIUR3_27579 PE=4 SV=1 - [M7Z349_TRIUA]	3.36	2	1	60.7882	8.07471
M0YSI0	Uncharacterized protein OS=Hordeum vulgare var. distichum PE=4 SV=1 - [M0YSI0_HORVD]	3.35	4	1	35.881	4.76709
M8B5I3	CHD3-type chromatin-remodeling factor PICKLE OS=Aegilops tauschii GN=F775_07113 PE=4 SV=1 - [M8B5I3_AEGTA]	3.35	2	5	235.949	6.66846
M8CAW5	Uncharacterized protein OS=Aegilops tauschii GN=F775_09812 PE=4 SV=1 - [M8CAW5_AEGTA]	3.35	1	1	75.3981	4.79248
M7Z6V0	Acyl-[acyl-carrier-protein] desaturase 4, chloroplastic OS=Triticum urartu GN=TRIUR3_15318 PE=4 SV=1 - [M7Z6V0_TRIUA]	3.34	3	1	32.2851	7.7085
M7Z2H1	Uncharacterized protein OS=Triticum urartu GN=TRIUR3_34287 PE=4 SV=1 - [M7Z2H1_TRIUA]	3.32	2	1	23.6657	5.09717
M8AQ26	Uncharacterized protein OS=Triticum urartu GN=TRIUR3_18519 PE=4 SV=1 - [M8AQ26_TRIUA]	3.3	3	1	65.8692	8.60205
M8AFM1	Periodic tryptophan protein 2 OS=Triticum urartu GN=TRIUR3_12607 PE=4 SV=1 - [M8AFM1_TRIUA]	3.3	1	1	90.1324	6.41748
A0A077S011	Chromosome 3B, genomic scaffold, cultivar Chinese Spring OS=Triticum aestivum GN=TRAES_3BF029600010CFD_c1 PE=4 SV=1 - [A0A077S011_WHEAT]	3.3	1	1	49.8033	5.60498
M7ZIB5	Uncharacterized protein OS=Triticum urartu GN=TRIUR3_17783 PE=4 SV=1 - [M7ZIB5_TRIUA]	3.29	1	1	59.1085	7.89893
A0A077RY75	Chromosome 3B, genomic scaffold, cultivar Chinese Spring OS=Triticum aestivum GN=TRAES_3BF146000010CFD_c1 PE=4 SV=1 - [A0A077RY75_WHEAT]	3.29	1	1	156.791	6.41748
T1MSK0	Uncharacterized protein OS=Triticum urartu PE=4 SV=1 - [T1MSK0_TRIUA]	3.28	1	1	44.6545	7.1665
T1M114	Uncharacterized protein OS=Triticum urartu PE=4 SV=1 - [T1M114_TRIUA]	3.28	1	1	64.7199	6.59521
N1R4L8	Putative LRR receptor-like serine/threonine-protein kinase OS=Aegilops tauschii GN=F775_14107 PE=3 SV=1 - [N1R4L8_AEGTA]	3.28	1	1	98.7216	8.11865
M8B4Q9	Uncharacterized protein OS=Triticum urartu GN=TRIUR3_05524 PE=4 SV=1 - [M8B4Q9_TRIUA]	3.27	2	1	46.266	6.68311
A7KMF1	Eukaryotic initiation factor 4A (Fragment) OS=Lolium perenne GN=eIF4A-2 PE=2 SV=1 - [A7KMF1_LOLPR]	3.25	8	1	38.2926	5.64307
M8B2C7	Sedoheptulose-1,7-bisphosphatase, chloroplastic OS=Triticum urartu GN=TRIUR3_21557 PE=4 SV=1 - [M8B2C7_TRIUA]	3.25	5	1	39.703	6.01123
W5E1E5	Uncharacterized protein OS=Triticum aestivum PE=4 SV=1 - [W5E1E5_WHEAT]	3.24	19	1	26.7874	9.49561
M7YWP7	Protein FAR1-RELATED SEQUENCE 5 OS=Triticum urartu GN=TRIUR3_17271 PE=4 SV=1 - [M7YWP7_TRIUA]	3.23	1	1	81.5341	7.44482
M7YBA9	Calcium-dependent protein kinase SK5 OS=Triticum urartu GN=TRIUR3_13679 PE=4 SV=1 - [M7YBA9_TRIUA]	3.23	2	1	55.6779	5.22412
M7ZM49	Uncharacterized protein OS=Triticum urartu GN=TRIUR3_10507 PE=4 SV=1 - [M7ZM49_TRIUA]	3.23	1	1	41.8565	4.43701
F2D316	Predicted protein OS=Hordeum vulgare var. distichum PE=2 SV=1 - [F2D316_HORVD]	3.23	3	1	37.797	8.49951
F2DUC0	Predicted protein OS=Hordeum vulgare var. distichum PE=2 SV=1 - [F2DUC0_HORVD]	3.22	3	1	73.8912	7.29834
M7ZLQ7	O-acyltransferase WSD1 OS=Triticum urartu GN=TRIUR3_14920 PE=4 SV=1 - [M7ZLQ7_TRIUA]	3.21	1	1	55.2808	8.38232
M7ZIG5	Uncharacterized protein OS=Triticum urartu GN=TRIUR3_27857 PE=4 SV=1 - [M7ZIG5_TRIUA]	3.21	2	1	55.3721	5.73193
M8BLK9	Transcription elongation factor SPT6 OS=Aegilops tauschii GN=F775_02934 PE=4 SV=1 - [M8BLK9_AEGTA]	3.2	2	2	174.656	5.10986
A0A077S390	Chromosome 3B, genomic scaffold, cultivar Chinese Spring OS=Triticum aestivum GN=TRAES_3BF003200040CFD_c1 PE=4 SV=1 - [A0A077S390_WHEAT]	3.2	2	1	212.552	6.81494
R7WFL9	78 kDa glucose-regulated protein-like protein OS=Aegilops tauschii GN=F775_27511 PE=3 SV=1 - [R7WFL9_AEGTA]	3.19	3	1	60.7101	5.5542
M8C0M2	Putative receptor protein kinase ZmPK1 OS=Aegilops tauschii GN=F775_12915 PE=3 SV=1 - [M8C0M2_AEGTA]	3.19	1	1	61.2386	7.6499
M8BYX0	Phospholipase C 3 OS=Aegilops tauschii GN=F775_29768 PE=4 SV=1 - [M8BYX0_AEGTA]	3.18	1	1	45.8192	7.35693
M0WXP9	Uncharacterized protein OS=Hordeum vulgare var. distichum PE=4 SV=1 - [M0WXP9_HORVD]	3.17	1	1	71.0367	6.87354
A0A0H4JND0	Na+/H+ antiporter OS=Agrostis stolonifera GN=NHX2 PE=2 SV=1 - [A0A0H4JND0_AGRST]	3.16	1	1	59.042	8.48486
M7ZM35	Dynamin-2B OS=Triticum urartu GN=TRIUR3_25739 PE=4 SV=1 - [M7ZM35_TRIUA]	3.15	1	1	97.8568	9.33447
M8AW16	Uncharacterized protein OS=Aegilops tauschii GN=F775_10226 PE=4 SV=1 - [M8AW16_AEGTA]	3.15	2	1	164.655	6.44287
M7YR73	Chaperone protein dnaJ 10 OS=Triticum urartu GN=TRIUR3_01973 PE=4 SV=1 - [M7YR73_TRIUA]	3.15	1	1	63.3392	6.56592
M8B561	Cellular nucleic acid-binding protein OS=Aegilops tauschii GN=F775_30633 PE=4 SV=1 - [M8B561_AEGTA]	3.15	1	1	53.1694	8.35303
N1QQA7	Serrate RNA effector molecule OS=Aegilops tauschii GN=F775_27761 PE=4 SV=1 - [N1QQA7_AEGTA]	3.15	1	1	67.6138	6.63916
Q6X9V9	Predicted protein OS=Hordeum vulgare var. distichum GN=Ror2 PE=2 SV=1 - [Q6X9V9_HORVD]	3.14	1	1	34.5259	8.14795
M0Y865	Uncharacterized protein OS=Hordeum vulgare var. distichum PE=4 SV=1 - [M0Y865_HORVD]	3.14	4	1	70.3792	7.72314
M8A5W2	Poly(RC)-binding protein 1 OS=Triticum urartu GN=TRIUR3_14977 PE=4 SV=1 - [M8A5W2_TRIUA]	3.13	1	1	95.4064	6.52197
M7YKI4	Splicing factor 3B subunit 2 OS=Triticum urartu GN=TRIUR3_33695 PE=4 SV=1 - [M7YKI4_TRIUA]	3.13	3	1	62.081	5.19873
M8C002	Uncharacterized protein OS=Aegilops tauschii GN=F775_12884 PE=4 SV=1 - [M8C002_AEGTA]	3.12	1	2	108.747	5.80811
N1QW51	Uncharacterized protein OS=Aegilops tauschii GN=F775_26547 PE=4 SV=1 - [N1QW51_AEGTA]	3.11	1	1	52.4119	4.98291
M0WFH8	Uncharacterized protein OS=Hordeum vulgare var. distichum PE=4 SV=1 - [M0WFH8_HORVD]	3.09	2	1	59.1931	4.37354
M8B027	Uncharacterized protein OS=Aegilops tauschii GN=F775_04386 PE=4 SV=1 - [M8B027_AEGTA]	3.08	2	1	68.2972	5.23682
M8CF13	Cysteine synthase OS=Aegilops tauschii GN=F775_26899 PE=3 SV=1 - [M8CF13_AEGTA]	3.08	3	1	34.0508	5.77002
M7ZPZ2	Uncharacterized protein OS=Triticum urartu GN=TRIUR3_15354 PE=4 SV=1 - [M7ZPZ2_TRIUA]	3.07	1	1	52.6786	9.17334
R7WCJ0	Putative F-box protein OS=Aegilops tauschii GN=F775_08359 PE=4 SV=1 - [R7WCJ0_AEGTA]	3.07	1	1	35.6804	8.23584
M8ATK6	Protein argonaute 4A OS=Triticum urartu GN=TRIUR3_12617 PE=4 SV=1 - [M8ATK6_TRIUA]	3.06	2	1	101.816	8.92432
M7ZKH8	Pyruvate dehydrogenase E1 component subunit beta, mitochondrial OS=Triticum urartu GN=TRIUR3_17398 PE=4 SV=1 - [M7ZKH8_TRIUA]	3.05	3	2	100.183	6.45557
M7Z363	Protein BONZAI 1 OS=Triticum urartu GN=TRIUR3_27931 PE=4 SV=1 - [M7Z363_TRIUA]	3.05	1	1	54.4325	5.2876
T1NHA8	Uncharacterized protein OS=Triticum urartu PE=4 SV=1 - [T1NHA8_TRIUA]	3.05	1	1	222.194	6.60986
M7YHT1	Chlorophyll a-b binding protein of LHCII type III, chloroplastic OS=Triticum urartu GN=TRIUR3_24266 PE=4 SV=1 - [M7YHT1_TRIUA]	3.04	3	1	28.2213	5.14795
M0YUI3	Uncharacterized protein OS=Hordeum vulgare var. distichum PE=4 SV=1 - [M0YUI3_HORVD]	3.04	2	1	25.0084	7.73779
M8BAD1	Uncharacterized protein OS=Aegilops tauschii GN=F775_30110 PE=4 SV=1 - [M8BAD1_AEGTA]	3.03	2	1	44.2641	5.17334
M8A8V2	Putative ATP-dependent Clp protease ATP-binding subunit OS=Triticum urartu GN=TRIUR3_20916 PE=4 SV=1 - [M8A8V2_TRIUA]	3.03	1	1	81.79	7.13721
M8A0H9	DEAD-box ATP-dependent RNA helicase 40 OS=Triticum urartu GN=TRIUR3_31585 PE=3 SV=1 - [M8A0H9_TRIUA]	3.02	1	2	106.806	10.1255
M7YFL6	Transcription initiation factor TFIID subunit 12 OS=Triticum urartu GN=TRIUR3_30578 PE=4 SV=1 - [M7YFL6_TRIUA]	3.02	2	1	43.2017	9.80322
M0UKL5	Uncharacterized protein OS=Hordeum vulgare var. distichum PE=3 SV=1 - [M0UKL5_HORVD]	3.01	5	1	72.4343	8.17725
M0YNU9	Uncharacterized protein OS=Hordeum vulgare var. distichum PE=4 SV=1 - [M0YNU9_HORVD]	3	3	1	29.6008	9.5542
M7YUZ6	Shaggy-related protein kinase kappa OS=Triticum urartu GN=TRIUR3_05724 PE=4 SV=1 - [M7YUZ6_TRIUA]	2.99	14	1	42.3768	8.70459
M8ABR8	Uncharacterized protein OS=Triticum urartu GN=TRIUR3_14327 PE=4 SV=1 - [M8ABR8_TRIUA]	2.99	3	1	106.103	6.1001
I1HH76	Uncharacterized protein OS=Brachypodium distachyon GN=BRADI2G18717 PE=4 SV=1 - [I1HH76_BRADI]	2.98	1	1	95.0714	7.50342
M8BCF1	Mannose-1-phosphate guanyltransferase alpha OS=Aegilops tauschii GN=F775_32283 PE=4 SV=1 - [M8BCF1_AEGTA]	2.98	2	2	48.0945	5.49072
W5D3D3	Chromosome 3B, genomic scaffold, cultivar Chinese Spring OS=Triticum aestivum GN=TRAES_3BF108200020CFD_c1 PE=4 SV=1 - [W5D3D3_WHEAT]	2.98	3	1	103.396	6.56592
M7ZH73	Nipped-B-like protein OS=Triticum urartu GN=TRIUR3_21777 PE=4 SV=1 - [M7ZH73_TRIUA]	2.97	1	1	71.2356	8.1626
M8C881	Putative phosphoethanolamine N-methyltransferase 2 OS=Aegilops tauschii GN=F775_17433 PE=4 SV=1 - [M8C881_AEGTA]	2.97	3	1	37.5229	5.19873
M7Z7A6	Uncharacterized protein OS=Triticum urartu GN=TRIUR3_01518 PE=4 SV=1 - [M7Z7A6_TRIUA]	2.97	2	2	110.078	5.40186
M8AQQ3	Uncharacterized protein OS=Triticum urartu GN=TRIUR3_34189 PE=4 SV=1 - [M8AQQ3_TRIUA]	2.96	2	1	63.9302	7.38623
W5BID1	Uncharacterized protein OS=Triticum aestivum PE=4 SV=1 - [W5BID1_WHEAT]	2.95	2	1	92.315	5.52881
M7Y588	Uncharacterized protein OS=Triticum urartu GN=TRIUR3_31845 PE=4 SV=1 - [M7Y588_TRIUA]	2.92	2	1	64.7099	5.22412
Q38771	Tubulin alpha chain OS=Avena sativa GN=TUBA PE=2 SV=1 - [TBA_AVESA]	2.91	9	1	49.1693	5.41455
N1R2X7	Putative membrane protein OS=Aegilops tauschii GN=F775_31848 PE=4 SV=1 - [N1R2X7_AEGTA]	2.9	2	2	81.2833	9.20264
M7YIU9	DEAD-box ATP-dependent RNA helicase 50 OS=Triticum urartu GN=TRIUR3_11647 PE=4 SV=1 - [M7YIU9_TRIUA]	2.89	1	1	64.6754	8.99756
R7WGE2	Uncharacterized protein OS=Aegilops tauschii GN=F775_06421 PE=4 SV=1 - [R7WGE2_AEGTA]	2.89	1	1	87.0233	7.09326
F2D5S8	Predicted protein OS=Hordeum vulgare var. distichum PE=2 SV=1 - [F2D5S8_HORVD]	2.89	2	1	66.977	8.48486
M7ZJD7	Protein CYPRO4 OS=Triticum urartu GN=TRIUR3_17132 PE=4 SV=1 - [M7ZJD7_TRIUA]	2.88	1	1	60.9307	6.21436
M8BEN2	Uncharacterized protein OS=Aegilops tauschii GN=F775_07785 PE=4 SV=1 - [M8BEN2_AEGTA]	2.88	1	1	83.1266	5.17334
R7W9R7	Mitogen-activated protein kinase kinase 1 OS=Aegilops tauschii GN=F775_30936 PE=3 SV=1 - [R7W9R7_AEGTA]	2.88	4	1	35.183	6.07471
D8LAM3	Chromosome 3B, genomic scaffold, cultivar Chinese Spring OS=Triticum aestivum GN=ELF_1 PE=4 SV=1 - [D8LAM3_WHEAT]	2.87	1	1	52.3643	6.56592
M7Z1F0	Calcium-dependent protein kinase 3 OS=Triticum urartu GN=TRIUR3_33137 PE=4 SV=1 - [M7Z1F0_TRIUA]	2.86	4	1	39.977	5.42725
M8B0B3	Branched-chain-amino-acid aminotransferase-like protein 1 OS=Triticum urartu GN=TRIUR3_11893 PE=3 SV=1 - [M8B0B3_TRIUA]	2.86	1	1	73.817	7.95752
M7YFP6	Uncharacterized protein OS=Triticum urartu GN=TRIUR3_33701 PE=4 SV=1 - [M7YFP6_TRIUA]	2.86	2	1	70.458	8.90967
T1M2H2	Uncharacterized protein OS=Triticum urartu PE=4 SV=1 - [T1M2H2_TRIUA]	2.85	2	1	50.771	7.13721
F2CPR9	Ammonium transporter OS=Hordeum vulgare var. distichum PE=2 SV=1 - [F2CPR9_HORVD]	2.83	1	1	52.2815	7.51807
M7Z1S0	Glycyl-tRNA synthetase 1, mitochondrial OS=Triticum urartu GN=TRIUR3_27539 PE=4 SV=1 - [M7Z1S0_TRIUA]	2.83	1	1	67.5141	5.49072
R7W8Z1	SWI/SNF complex subunit SWI3A OS=Aegilops tauschii GN=F775_31710 PE=4 SV=1 - [R7W8Z1_AEGTA]	2.83	2	1	86.1709	6.354
W5CZF8	Chromosome 3B, genomic scaffold, cultivar Chinese Spring OS=Triticum aestivum GN=TRAES_3BF096900030CFD_c1 PE=3 SV=1 - [W5CZF8_WHEAT]	2.83	3	1	96.3426	5.80811
M8BU39	Peptidyl-prolyl cis-trans isomerase D OS=Aegilops tauschii GN=F775_07439 PE=4 SV=1 - [M8BU39_AEGTA]	2.82	2	1	47.4579	9.89111
M8BAX2	Phototropin-1 OS=Aegilops tauschii GN=F775_31551 PE=4 SV=1 - [M8BAX2_AEGTA]	2.81	2	1	84.0981	9.01221
M8AX25	Uncharacterized protein OS=Triticum urartu GN=TRIUR3_01826 PE=4 SV=1 - [M8AX25_TRIUA]	2.81	1	1	89.691	8.55811
R7W7R3	Histone-lysine N-methyltransferase HRX OS=Aegilops tauschii GN=F775_19199 PE=4 SV=1 - [R7W7R3_AEGTA]	2.81	1	1	82.7121	9.21729
R7W7P9	Uncharacterized protein OS=Aegilops tauschii GN=F775_32811 PE=4 SV=1 - [R7W7P9_AEGTA]	2.81	2	1	99.2573	5.5415
M7Z788	Uncharacterized protein OS=Triticum urartu GN=TRIUR3_33726 PE=4 SV=1 - [M7Z788_TRIUA]	2.79	1	1	39.1874	8.1333
M7ZSZ2	Uncharacterized protein OS=Triticum urartu GN=TRIUR3_29233 PE=4 SV=1 - [M7ZSZ2_TRIUA]	2.79	2	1	88.2751	5.30029
M7ZU98	ABC transporter B family member 6 OS=Triticum urartu GN=TRIUR3_18336 PE=4 SV=1 - [M7ZU98_TRIUA]	2.78	2	2	147.326	7.41553
M7ZQH9	Uncharacterized protein OS=Triticum urartu GN=TRIUR3_01483 PE=4 SV=1 - [M7ZQH9_TRIUA]	2.78	1	1	88.6274	5.45264
M0WFP4	Uncharacterized protein OS=Hordeum vulgare var. distichum PE=4 SV=1 - [M0WFP4_HORVD]	2.77	2	1	82.2849	5.74463
M7ZW09	Guanylate-binding protein 4 OS=Triticum urartu GN=TRIUR3_27326 PE=4 SV=1 - [M7ZW09_TRIUA]	2.76	2	2	115.279	6.68311
M8AJR2	TBC1 domain family member 8B OS=Triticum urartu GN=TRIUR3_22070 PE=4 SV=1 - [M8AJR2_TRIUA]	2.76	2	2	93.7264	4.84326
M8B4N4	Uncharacterized protein OS=Aegilops tauschii GN=F775_04405 PE=4 SV=1 - [M8B4N4_AEGTA]	2.76	2	2	179.637	6.3667
M8AMT4	Uncharacterized protein OS=Aegilops tauschii GN=F775_29220 PE=4 SV=1 - [M8AMT4_AEGTA]	2.76	2	1	37.4309	10.1548
M7ZUW9	Uncharacterized protein OS=Triticum urartu GN=TRIUR3_22626 PE=4 SV=1 - [M7ZUW9_TRIUA]	2.75	1	1	78.5511	6.46826
M7YRB3	DNA methyltransferase 1-associated protein 1 OS=Triticum urartu GN=TRIUR3_10027 PE=4 SV=1 - [M7YRB3_TRIUA]	2.75	1	1	45.5909	9.5835
M8AL10	Uncharacterized protein OS=Triticum urartu GN=TRIUR3_20581 PE=4 SV=1 - [M8AL10_TRIUA]	2.74	1	1	80.6048	5.12256
M8AYD9	Heat shock protein 83 OS=Triticum urartu GN=TRIUR3_12248 PE=3 SV=1 - [M8AYD9_TRIUA]	2.74	3	2	75.073	5.021
F2DSG1	Predicted protein OS=Hordeum vulgare var. distichum PE=2 SV=1 - [F2DSG1_HORVD]	2.74	1	1	31.6926	8.57275
M7Z6E4	Long chain acyl-CoA synthetase 3 OS=Triticum urartu GN=TRIUR3_28296 PE=4 SV=1 - [M7Z6E4_TRIUA]	2.73	3	1	69.6021	6.02393
M8AY33	Putative G3BP-like protein OS=Aegilops tauschii GN=F775_20187 PE=4 SV=1 - [M8AY33_AEGTA]	2.72	1	1	59.4671	9.43701
M8C4B0	Uncharacterized protein OS=Aegilops tauschii GN=F775_27656 PE=4 SV=1 - [M8C4B0_AEGTA]	2.72	1	1	84.8159	8.51416
M7YFT8	Uncharacterized protein OS=Triticum urartu GN=TRIUR3_10692 PE=4 SV=1 - [M7YFT8_TRIUA]	2.69	1	1	51.6333	9.80322
R7WDF2	Eukaryotic translation initiation factor 4E-1 OS=Aegilops tauschii GN=F775_14747 PE=4 SV=1 - [R7WDF2_AEGTA]	2.69	2	1	61.9104	6.93213
M0WAF8	Uncharacterized protein OS=Hordeum vulgare var. distichum PE=4 SV=1 - [M0WAF8_HORVD]	2.68	3	1	57.6646	5.8208
M0XEZ7	Uncharacterized protein OS=Hordeum vulgare var. distichum PE=4 SV=1 - [M0XEZ7_HORVD]	2.66	1	1	54.9356	6.16357
M8A775	Elongation factor 1-gamma 2 OS=Triticum urartu GN=TRIUR3_12204 PE=4 SV=1 - [M8A775_TRIUA]	2.66	2	1	46.7748	6.56592
M7Y906	Glutathione gamma-glutamylcysteinyltransferase 1 OS=Triticum urartu GN=TRIUR3_15825 PE=4 SV=1 - [M7Y906_TRIUA]	2.66	3	1	45.5869	6.96143
M8C6H2	S-acyltransferase OS=Aegilops tauschii GN=F775_26431 PE=3 SV=1 - [M8C6H2_AEGTA]	2.65	2	1	41.8447	7.84033
W5CVN6	Chromosome 3B, genomic scaffold, cultivar Chinese Spring OS=Triticum aestivum GN=TRAES_3BF123400010CFD_c1 PE=4 SV=1 - [W5CVN6_WHEAT]	2.65	4	2	124.835	7.25439
M8BIQ7	Uncharacterized protein OS=Aegilops tauschii GN=F775_52531 PE=4 SV=1 - [M8BIQ7_AEGTA]	2.64	1	1	45.427	7.82568
F2DGV1	Predicted protein OS=Hordeum vulgare var. distichum PE=2 SV=1 - [F2DGV1_HORVD]	2.64	2	1	101.945	5.65576
F2D4W9	Predicted protein OS=Hordeum vulgare var. distichum PE=2 SV=1 - [F2D4W9_HORVD]	2.63	2	1	29.3915	8.85107
M8B639	Protein kinase APK1B, chloroplastic OS=Aegilops tauschii GN=F775_01875 PE=3 SV=1 - [M8B639_AEGTA]	2.63	1	1	101.521	6.84424
A0A077RU59	Chromosome 3B, genomic scaffold, cultivar Chinese Spring OS=Triticum aestivum GN=TRAES_3BF029100020CFD_c1 PE=4 SV=1 - [A0A077RU59_WHEAT]	2.63	1	1	102.334	5.88428
N1R338	Uncharacterized protein OS=Aegilops tauschii GN=F775_21183 PE=4 SV=1 - [N1R338_AEGTA]	2.62	2	1	40.9598	9.11475
T1LYG7	Uncharacterized protein OS=Triticum urartu PE=4 SV=1 - [T1LYG7_TRIUA]	2.61	3	1	30.3586	8.01611
T1NMW9	Uncharacterized protein OS=Triticum urartu PE=4 SV=1 - [T1NMW9_TRIUA]	2.61	1	1	163.106	5.84619
M7ZF60	Uncharacterized protein OS=Triticum urartu GN=TRIUR3_31019 PE=4 SV=1 - [M7ZF60_TRIUA]	2.6	4	1	33.0093	6.29053
M8BDC4	Uncharacterized protein OS=Aegilops tauschii GN=F775_01536 PE=4 SV=1 - [M8BDC4_AEGTA]	2.6	1	1	70.7191	8.30908
N1R5A3	Uncharacterized protein OS=Aegilops tauschii GN=F775_03063 PE=4 SV=1 - [N1R5A3_AEGTA]	2.59	1	1	125.348	4.53857
F2D9D7	Predicted protein OS=Hordeum vulgare var. distichum PE=2 SV=1 - [F2D9D7_HORVD]	2.59	3	1	61.9678	5.0083
N1R1D4	Cyclin-dependent kinase C-2 OS=Aegilops tauschii GN=F775_32584 PE=4 SV=1 - [N1R1D4_AEGTA]	2.59	2	1	55.5789	9.21729
F2DMY1	Predicted protein OS=Hordeum vulgare var. distichum PE=2 SV=1 - [F2DMY1_HORVD]	2.58	3	1	77.7414	6.30322
N1R380	AT-rich interactive domain-containing protein 2 OS=Aegilops tauschii GN=F775_06069 PE=4 SV=1 - [N1R380_AEGTA]	2.58	1	1	51.3946	4.77979
M7ZCX6	Stromal 70 kDa heat shock-related protein, chloroplastic OS=Triticum urartu GN=TRIUR3_20266 PE=3 SV=1 - [M7ZCX6_TRIUA]	2.58	2	1	66.2873	4.93213
M0UEN9	Katanin p60 ATPase-containing subunit A1 OS=Hordeum vulgare var. distichum GN=KATNA1 PE=3 SV=1 - [M0UEN9_HORVD]	2.57	5	1	51.1466	8.1626
M8AQZ5	60S ribosomal protein L10a-2 OS=Aegilops tauschii GN=F775_31695 PE=4 SV=1 - [M8AQZ5_AEGTA]	2.57	1	2	94.747	8.27979
I1IAT5	Uncharacterized protein OS=Brachypodium distachyon GN=BRADI3G46590 PE=4 SV=1 - [I1IAT5_BRADI]	2.57	1	1	78.7189	5.40186
M8BQA6	Heterogeneous nuclear ribonucleoprotein Q OS=Aegilops tauschii GN=F775_27481 PE=4 SV=1 - [M8BQA6_AEGTA]	2.56	1	1	64.3137	5.07178
M8A1X6	Transcription initiation factor TFIID subunit 2 OS=Triticum urartu GN=TRIUR3_21327 PE=4 SV=1 - [M8A1X6_TRIUA]	2.56	2	2	161.667	6.62451
T1LZD2	S-acyltransferase OS=Triticum urartu PE=3 SV=1 - [T1LZD2_TRIUA]	2.56	2	1	44.1131	7.69385
M0WUR6	Uncharacterized protein OS=Hordeum vulgare var. distichum PE=4 SV=1 - [M0WUR6_HORVD]	2.55	1	1	59.8011	7.12256
R7WDD3	Uncharacterized protein OS=Aegilops tauschii GN=F775_13279 PE=4 SV=1 - [R7WDD3_AEGTA]	2.55	1	1	166.903	5.75732
M7Z2B3	Uncharacterized protein OS=Triticum urartu GN=TRIUR3_10608 PE=4 SV=1 - [M7Z2B3_TRIUA]	2.53	1	1	59.7331	8.70459
M7Z6M1	Uncharacterized protein OS=Triticum urartu GN=TRIUR3_34786 PE=4 SV=1 - [M7Z6M1_TRIUA]	2.53	1	1	57.2812	5.79541
M7YWB1	Proteasome subunit beta type OS=Triticum urartu GN=TRIUR3_21364 PE=3 SV=1 - [M7YWB1_TRIUA]	2.53	2	1	24.9845	6.21436
M8B413	CCR4-NOT transcription complex subunit 3 OS=Aegilops tauschii GN=F775_05022 PE=4 SV=1 - [M8B413_AEGTA]	2.53	2	1	95.2698	5.5415
M7ZWK8	Aluminum-activated malate transporter 9 OS=Triticum urartu GN=TRIUR3_21350 PE=4 SV=1 - [M7ZWK8_TRIUA]	2.51	4	1	43.9196	6.62451
M8BZ74	Heat shock protein 83 OS=Aegilops tauschii GN=F775_30928 PE=3 SV=1 - [M8BZ74_AEGTA]	2.5	2	1	77.7674	5.0083
M8ASW1	Uncharacterized protein OS=Aegilops tauschii GN=F775_00675 PE=4 SV=1 - [M8ASW1_AEGTA]	2.5	1	1	98.7669	6.85889
M7ZA85	Uncharacterized protein OS=Triticum urartu GN=TRIUR3_33265 PE=4 SV=1 - [M7ZA85_TRIUA]	2.5	2	1	58.6244	8.98291
M0V6T7	Uncharacterized protein OS=Hordeum vulgare var. distichum PE=4 SV=1 - [M0V6T7_HORVD]	2.49	2	1	46.5575	8.66064
M0W7A2	Uncharacterized protein OS=Hordeum vulgare var. distichum PE=3 SV=1 - [M0W7A2_HORVD]	2.49	1	1	67.0514	10.1108
T1NGV8	Uncharacterized protein OS=Triticum urartu PE=4 SV=1 - [T1NGV8_TRIUA]	2.47	1	1	51.5071	5.5542
T1NWW9	Uncharacterized protein OS=Triticum urartu PE=4 SV=1 - [T1NWW9_TRIUA]	2.46	1	1	53.1956	5.78271
M0Y2K1	Uncharacterized protein OS=Hordeum vulgare var. distichum PE=3 SV=1 - [M0Y2K1_HORVD]	2.45	4	1	35.8025	6.88818
M8AU53	DEAD-box ATP-dependent RNA helicase 42 OS=Triticum urartu GN=TRIUR3_35410 PE=3 SV=1 - [M8AU53_TRIUA]	2.45	3	2	120.194	5.92236
M7Y726	SEC1 family transport protein SLY1 OS=Triticum urartu GN=TRIUR3_10134 PE=4 SV=1 - [M7Y726_TRIUA]	2.45	2	1	66.9655	6.26514
M0X275	Uncharacterized protein OS=Hordeum vulgare var. distichum PE=4 SV=1 - [M0X275_HORVD]	2.45	4	1	45.1313	5.97314
M8BTS5	Nuclease domain-containing protein 1 OS=Aegilops tauschii GN=F775_27705 PE=4 SV=1 - [M8BTS5_AEGTA]	2.44	2	1	85.5809	6.7124
M8BKI1	Uncharacterized protein OS=Aegilops tauschii GN=F775_30592 PE=4 SV=1 - [M8BKI1_AEGTA]	2.42	4	1	49.8463	4.84326
M7YHX8	Transportin-1 OS=Triticum urartu GN=TRIUR3_30884 PE=4 SV=1 - [M7YHX8_TRIUA]	2.42	1	1	100.365	4.98291
M7YNN2	Cysteine-rich receptor-like protein kinase 25 OS=Triticum urartu GN=TRIUR3_02761 PE=3 SV=1 - [M7YNN2_TRIUA]	2.42	1	1	77.1873	6.354
N1QVK6	Uncharacterized protein OS=Aegilops tauschii GN=F775_16029 PE=4 SV=1 - [N1QVK6_AEGTA]	2.42	2	1	59.7096	4.90674
W5CUZ3	Chromosome 3B, genomic scaffold, cultivar Chinese Spring OS=Triticum aestivum GN=FVE PE=4 SV=1 - [W5CUZ3_WHEAT]	2.42	2	1	50.2667	6.3667
F2D4K5	Predicted protein OS=Hordeum vulgare var. distichum PE=2 SV=1 - [F2D4K5_HORVD]	2.41	3	1	98.9707	5.2876
M8BB76	Uncharacterized protein OS=Aegilops tauschii GN=F775_07140 PE=4 SV=1 - [M8BB76_AEGTA]	2.39	2	2	98.4758	7.00537
M7ZBV0	Receptor-like protein kinase THESEUS 1 OS=Triticum urartu GN=TRIUR3_28959 PE=3 SV=1 - [M7ZBV0_TRIUA]	2.37	2	1	68.6911	6.53662
M7ZBQ3	Uncharacterized protein OS=Triticum urartu GN=TRIUR3_33952 PE=4 SV=1 - [M7ZBQ3_TRIUA]	2.36	1	1	68.69	7.13721
F2D1V9	Predicted protein OS=Hordeum vulgare var. distichum PE=2 SV=1 - [F2D1V9_HORVD]	2.35	1	1	80.8008	6.46826
I1I7U8	Uncharacterized protein OS=Brachypodium distachyon GN=BRADI3G38227 PE=4 SV=1 - [I1I7U8_BRADI]	2.35	1	1	64.1973	9.27588
M7YN00	Uncharacterized protein OS=Triticum urartu GN=TRIUR3_09233 PE=4 SV=1 - [M7YN00_TRIUA]	2.33	2	1	88.0779	6.69775
M7ZU57	Polyphosphoinositide phosphatase OS=Triticum urartu GN=TRIUR3_30455 PE=4 SV=1 - [M7ZU57_TRIUA]	2.33	2	1	88.2073	6.94678
R7WCB9	Putative LRR receptor-like serine/threonine-protein kinase OS=Aegilops tauschii GN=F775_18448 PE=4 SV=1 - [R7WCB9_AEGTA]	2.33	2	1	65.6118	8.06006
M7Z0D4	Protein misato-like protein 1 OS=Triticum urartu GN=TRIUR3_26484 PE=4 SV=1 - [M7Z0D4_TRIUA]	2.33	1	1	61.4291	5.19873
M8A5U0	Uncharacterized protein OS=Triticum urartu GN=TRIUR3_13261 PE=4 SV=1 - [M8A5U0_TRIUA]	2.32	1	1	59.8402	5.45264
A0A077RUX0	Chromosome 3B, genomic scaffold, cultivar Chinese Spring OS=Triticum aestivum GN=TRAES_3BF030400100CFD_c1 PE=4 SV=1 - [A0A077RUX0_WHEAT]	2.32	2	1	48.6714	5.2749
M0WAM8	Uncharacterized protein OS=Hordeum vulgare var. distichum PE=4 SV=1 - [M0WAM8_HORVD]	2.31	2	1	48.552	5.23682
F2D5M0	Predicted protein OS=Hordeum vulgare var. distichum PE=2 SV=1 - [F2D5M0_HORVD]	2.29	1	1	46.3198	5.69385
M0W259	Uncharacterized protein OS=Hordeum vulgare var. distichum PE=4 SV=1 - [M0W259_HORVD]	2.29	1	1	52.348	8.66064
M7YUL5	Uncharacterized protein OS=Triticum urartu GN=TRIUR3_18247 PE=4 SV=1 - [M7YUL5_TRIUA]	2.28	1	1	47.0858	9.21729
M7YT59	Uncharacterized protein OS=Triticum urartu GN=TRIUR3_23862 PE=4 SV=1 - [M7YT59_TRIUA]	2.27	1	1	52.8511	8.95361
M7Z3X5	Uncharacterized protein OS=Triticum urartu GN=TRIUR3_25122 PE=4 SV=1 - [M7Z3X5_TRIUA]	2.27	2	1	39.3578	4.99561
A0A077RS16	Chromosome 3B, genomic scaffold, cultivar Chinese Spring OS=Triticum aestivum GN=TRAES_3BF136500020CFD_c1 PE=4 SV=1 - [A0A077RS16_WHEAT]	2.27	1	1	77.9581	9.17334
A0A077RSG4	Chromosome 3B, genomic scaffold, cultivar Chinese Spring OS=Triticum aestivum GN=TRAES_3BF037100020CFD_c1 PE=4 SV=1 - [A0A077RSG4_WHEAT]	2.26	2	1	100.059	5.38916
M7YDI4	Protein FAR1-RELATED SEQUENCE 6 OS=Triticum urartu GN=TRIUR3_03147 PE=4 SV=1 - [M7YDI4_TRIUA]	2.25	1	1	96.3706	6.93213
T1M9S8	Uncharacterized protein OS=Triticum urartu PE=4 SV=1 - [T1M9S8_TRIUA]	2.25	2	1	54.1024	6.91748
M8BUL4	Uncharacterized protein OS=Aegilops tauschii GN=F775_16178 PE=4 SV=1 - [M8BUL4_AEGTA]	2.25	1	1	93.2746	6.27783
M7ZHG4	Cyclin-dependent kinase G-2 OS=Triticum urartu GN=TRIUR3_03695 PE=4 SV=1 - [M7ZHG4_TRIUA]	2.24	1	1	69.8135	5.89697
M8ARI0	Uncharacterized protein OS=Triticum urartu GN=TRIUR3_13259 PE=4 SV=1 - [M8ARI0_TRIUA]	2.24	1	1	60.55	5.21143
M7ZGJ1	Nuclear pore complex protein Nup98-Nup96 OS=Triticum urartu GN=TRIUR3_35359 PE=4 SV=1 - [M7ZGJ1_TRIUA]	2.23	3	1	71.0351	8.25049
N1R4R6	Uncharacterized protein OS=Aegilops tauschii GN=F775_25115 PE=4 SV=1 - [N1R4R6_AEGTA]	2.23	1	1	45.3125	9.30518
M7ZC95	Putative pre-mRNA-splicing factor ATP-dependent RNA helicase DHX16 OS=Triticum urartu GN=TRIUR3_31571 PE=4 SV=1 - [M7ZC95_TRIUA]	2.2	2	1	108.552	5.69385
M0WME8	Plasma membrane ATPase OS=Hordeum vulgare var. distichum PE=3 SV=1 - [M0WME8_HORVD]	2.19	4	1	66.2229	8.93896
R7W6J8	Pumilio-like protein OS=Aegilops tauschii GN=F775_07645 PE=4 SV=1 - [R7W6J8_AEGTA]	2.19	2	1	109.837	6.04932
R7WGJ3	Uncharacterized protein OS=Aegilops tauschii GN=F775_27150 PE=3 SV=1 - [R7WGJ3_AEGTA]	2.19	3	1	40.8439	8.49951
M8AWH7	Lateral signaling target protein 2-like protein OS=Triticum urartu GN=TRIUR3_05243 PE=4 SV=1 - [M8AWH7_TRIUA]	2.18	1	1	75.2078	8.48486
M8A7Y2	Inhibitor of Bruton tyrosine kinase OS=Triticum urartu GN=TRIUR3_20509 PE=4 SV=1 - [M8A7Y2_TRIUA]	2.17	2	1	134.87	9.20264
M8BL71	Putative serine/threonine-protein kinase-like protein CCR3 OS=Aegilops tauschii GN=F775_08214 PE=3 SV=1 - [M8BL71_AEGTA]	2.17	1	1	61.5962	5.36377
F2E4E0	Predicted protein OS=Hordeum vulgare var. distichum PE=2 SV=1 - [F2E4E0_HORVD]	2.17	1	1	109.026	6.78564
M7YR46	Uncharacterized protein OS=Triticum urartu GN=TRIUR3_09953 PE=4 SV=1 - [M7YR46_TRIUA]	2.16	2	1	85.9429	6.52197
M8A0K3	U-box domain-containing protein 52 OS=Triticum urartu GN=TRIUR3_11618 PE=3 SV=1 - [M8A0K3_TRIUA]	2.16	2	1	75.5836	6.16357
M7ZAK2	Adenosylhomocysteinase OS=Triticum urartu GN=TRIUR3_03943 PE=3 SV=1 - [M7ZAK2_TRIUA]	2.16	3	1	45.6715	6.93213
M8BE50	Uncharacterized protein OS=Aegilops tauschii GN=F775_52482 PE=4 SV=1 - [M8BE50_AEGTA]	2.15	1	1	56.5872	8.25049
M7ZB44	Chloride channel protein OS=Triticum urartu GN=TRIUR3_01318 PE=3 SV=1 - [M7ZB44_TRIUA]	2.14	2	1	76.3243	8.79248
N1QR44	Ectonucleoside triphosphate diphosphohydrolase 8 OS=Aegilops tauschii GN=F775_31237 PE=4 SV=1 - [N1QR44_AEGTA]	2.14	2	1	66.5985	8.83643
M8BKV0	Uncharacterized protein OS=Aegilops tauschii GN=F775_20002 PE=4 SV=1 - [M8BKV0_AEGTA]	2.13	3	1	67.5895	8.49951
M8BKL2	Uncharacterized protein OS=Aegilops tauschii GN=F775_02253 PE=4 SV=1 - [M8BKL2_AEGTA]	2.13	1	1	67.089	5.35107
M8CR91	Homeobox-leucine zipper protein ROC6 OS=Aegilops tauschii GN=F775_10961 PE=4 SV=1 - [M8CR91_AEGTA]	2.12	1	1	50.3001	5.41455
F2DJS9	Predicted protein OS=Hordeum vulgare var. distichum PE=2 SV=1 - [F2DJS9_HORVD]	2.12	2	1	46.501	6.07471
W5HSS4	Uncharacterized protein OS=Triticum aestivum PE=4 SV=1 - [W5HSS4_WHEAT]	2.1	2	1	92.1488	6.25244
N1QZ38	Pumilio-like protein OS=Aegilops tauschii GN=F775_30157 PE=4 SV=1 - [N1QZ38_AEGTA]	2.09	2	1	105.581	7.40088
M7YJP4	Cell division cycle 5-like protein OS=Triticum urartu GN=TRIUR3_09033 PE=4 SV=1 - [M7YJP4_TRIUA]	2.08	2	1	118.151	5.16064
N1R470	Eukaryotic translation initiation factor 3 subunit B OS=Aegilops tauschii GN=F775_28220 PE=3 SV=1 - [N1R470_AEGTA]	2.08	3	1	77.514	5.16064
M7ZS14	Uncharacterized protein OS=Triticum urartu GN=TRIUR3_27032 PE=4 SV=1 - [M7ZS14_TRIUA]	2.07	2	1	93.9517	5.12256
M7YH26	Uncharacterized protein OS=Triticum urartu GN=TRIUR3_09596 PE=4 SV=1 - [M7YH26_TRIUA]	2.07	1	1	58.1857	6.01123
F2CR56	Predicted protein OS=Hordeum vulgare var. distichum PE=2 SV=1 - [F2CR56_HORVD]	2.06	1	1	110.155	5.85889
M8C1D2	Uncharacterized protein OS=Aegilops tauschii GN=F775_12512 PE=4 SV=1 - [M8C1D2_AEGTA]	2.06	1	1	53.5715	8.39697
M8AUZ4	Phosphoenolpyruvate carboxylase 2 OS=Aegilops tauschii GN=F775_32458 PE=3 SV=1 - [M8AUZ4_AEGTA]	2.06	2	1	110.117	5.85889
M8A5V7	Phospholipase D OS=Triticum urartu GN=TRIUR3_30139 PE=3 SV=1 - [M8A5V7_TRIUA]	2.06	1	2	93.6886	7.82568
M8C0S5	Brefeldin A-inhibited guanine nucleotide-exchange protein 2 OS=Aegilops tauschii GN=F775_09186 PE=4 SV=1 - [M8C0S5_AEGTA]	2.05	1	1	81.7324	5.92236
M8C6M5	Uncharacterized protein OS=Aegilops tauschii GN=F775_15634 PE=4 SV=1 - [M8C6M5_AEGTA]	2.05	2	1	42.7201	5.63037
M7ZC22	Monosaccharide-sensing protein 2 OS=Triticum urartu GN=TRIUR3_20567 PE=3 SV=1 - [M7ZC22_TRIUA]	2.04	2	1	73.4939	5.37646
M8BK98	Uncharacterized protein OS=Aegilops tauschii GN=F775_06984 PE=4 SV=1 - [M8BK98_AEGTA]	2.02	1	1	60.7968	6.68311
M8AHZ6	Disease resistance protein RPM1 OS=Triticum urartu GN=TRIUR3_04628 PE=4 SV=1 - [M8AHZ6_TRIUA]	2.02	1	1	141.984	8.11865
A0A077RRD5	Chromosome 3B, genomic scaffold, cultivar Chinese Spring OS=Triticum aestivum GN=TRAES_3BF007300030CFD_c1 PE=4 SV=1 - [A0A077RRD5_WHEAT]	2.02	5	1	43.6204	8.45557
M8A1M6	ATP-dependent 6-phosphofructokinase OS=Triticum urartu GN=PFK PE=3 SV=1 - [M8A1M6_TRIUA]	2.02	3	1	54.3424	7.32764
M8BIE4	GC-rich sequence DNA-binding factor-like protein OS=Aegilops tauschii GN=F775_09878 PE=4 SV=1 - [M8BIE4_AEGTA]	2.01	1	1	92.7752	5.47803
M7ZB98	Uncharacterized protein OS=Triticum urartu GN=TRIUR3_28812 PE=4 SV=1 - [M7ZB98_TRIUA]	2	1	1	63.2661	9.11475
R7WA13	Uncharacterized protein OS=Aegilops tauschii GN=F775_26053 PE=4 SV=1 - [R7WA13_AEGTA]	2	1	1	144.526	4.7417
M8BA73	Putative membrane protein OS=Aegilops tauschii GN=F775_11054 PE=4 SV=1 - [M8BA73_AEGTA]	2	2	1	78.2893	6.31592
A0A077RSJ4	Chromosome 3B, genomic scaffold, cultivar Chinese Spring OS=Triticum aestivum GN=TRAES_3BF021900050CFD_c1 PE=4 SV=1 - [A0A077RSJ4_WHEAT]	2	3	1	87.4469	4.52588
N1QZY6	DEAD-box ATP-dependent RNA helicase 32 OS=Aegilops tauschii GN=F775_32257 PE=4 SV=1 - [N1QZY6_AEGTA]	2	2	1	84.2883	9.12939
M0VXE7	Uncharacterized protein OS=Hordeum vulgare var. distichum PE=4 SV=1 - [M0VXE7_HORVD]	2	2	1	54.925	4.64014
M8C9B9	RNA-binding Musashi-Rbp6-like protein OS=Aegilops tauschii GN=F775_26393 PE=4 SV=1 - [M8C9B9_AEGTA]	1.99	4	1	48.4883	9.1001
M8BJ19	Uncharacterized protein OS=Aegilops tauschii GN=F775_05797 PE=4 SV=1 - [M8BJ19_AEGTA]	1.99	1	1	61.7346	9.30518
R7W9V5	Uncharacterized protein OS=Aegilops tauschii GN=F775_26602 PE=4 SV=1 - [R7W9V5_AEGTA]	1.99	1	1	88.9589	4.58936
N1QUV4	Gamma-glutamyltranspeptidase 1 OS=Aegilops tauschii GN=F775_30831 PE=4 SV=1 - [N1QUV4_AEGTA]	1.98	1	1	63.8348	8.03076
M7YZ81	Putative cleavage and polyadenylation specificity factor subunit 1 OS=Triticum urartu GN=TRIUR3_11395 PE=4 SV=1 - [M7YZ81_TRIUA]	1.97	2	1	106.258	7.13721
M7ZZU0	Uncharacterized membrane protein C2G11.09 OS=Triticum urartu GN=TRIUR3_23567 PE=4 SV=1 - [M7ZZU0_TRIUA]	1.97	1	1	93.2871	9.21729
M7ZK03	Potassium transporter OS=Triticum urartu GN=TRIUR3_01252 PE=3 SV=1 - [M7ZK03_TRIUA]	1.97	3	1	85.4023	8.76318
M7ZTG0	Transcription activator BRG1 OS=Triticum urartu GN=TRIUR3_29590 PE=4 SV=1 - [M7ZTG0_TRIUA]	1.96	2	4	338.739	5.22412
M0VRR5	Uncharacterized protein OS=Hordeum vulgare var. distichum PE=4 SV=1 - [M0VRR5_HORVD]	1.95	1	1	101.26	5.19873
M8BUE9	Uncharacterized protein OS=Aegilops tauschii GN=F775_28207 PE=4 SV=1 - [M8BUE9_AEGTA]	1.95	1	1	77.3775	8.48486
F2E3F5	Predicted protein OS=Hordeum vulgare var. distichum PE=2 SV=1 - [F2E3F5_HORVD]	1.94	4	1	48.737	8.14795
M7ZSM9	Uncharacterized protein OS=Triticum urartu GN=TRIUR3_30991 PE=4 SV=1 - [M7ZSM9_TRIUA]	1.93	2	1	114.639	4.99561
C3SA61	Uncharacterized protein OS=Brachypodium distachyon GN=BRADI3G52940 PE=4 SV=1 - [C3SA61_BRADI]	1.9	1	1	52.3944	5.021
M7ZF94	Pumilio-like protein 4 OS=Triticum urartu GN=TRIUR3_08413 PE=4 SV=1 - [M7ZF94_TRIUA]	1.9	2	1	115.006	7.00537
M8CG66	Sorting nexin-4 OS=Aegilops tauschii GN=F775_09500 PE=4 SV=1 - [M8CG66_AEGTA]	1.89	1	1	124.399	9.36377
M7YG81	Importin-5 OS=Triticum urartu GN=TRIUR3_01056 PE=4 SV=1 - [M7YG81_TRIUA]	1.89	2	1	87.8967	4.80518
N1R5T4	Putative chromatin-remodeling complex ATPase chain OS=Aegilops tauschii GN=F775_01832 PE=4 SV=1 - [N1R5T4_AEGTA]	1.89	2	1	110.559	8.41162
W5HQ31	Uncharacterized protein OS=Triticum aestivum PE=4 SV=1 - [W5HQ31_WHEAT]	1.88	3	2	91.241	5.52881
M8ATU2	NAC domain-containing protein 78 OS=Aegilops tauschii GN=F775_30082 PE=4 SV=1 - [M8ATU2_AEGTA]	1.87	2	1	76.8831	4.97021
A0A077RTU6	Chromosome 3B, genomic scaffold, cultivar Chinese Spring OS=Triticum aestivum GN=TRAES_3BF280300010CFD_c1 PE=4 SV=1 - [A0A077RTU6_WHEAT]	1.86	1	1	108.476	6.72705
M8BXR9	DEAD-box ATP-dependent RNA helicase 5 OS=Aegilops tauschii GN=F775_26323 PE=3 SV=1 - [M8BXR9_AEGTA]	1.85	3	1	52.8547	9.11475
M7YQM0	Uncharacterized protein OS=Triticum urartu GN=TRIUR3_03705 PE=4 SV=1 - [M7YQM0_TRIUA]	1.84	1	1	77.1958	5.69385
M7ZJP5	Serine/threonine-protein kinase HT1 OS=Triticum urartu GN=TRIUR3_08739 PE=4 SV=1 - [M7ZJP5_TRIUA]	1.84	3	1	66.4374	9.31982
M8B291	Uncharacterized protein OS=Triticum urartu GN=TRIUR3_15284 PE=4 SV=1 - [M8B291_TRIUA]	1.81	2	2	139.401	6.88818
N1QY78	Uncharacterized protein OS=Aegilops tauschii GN=F775_07262 PE=4 SV=1 - [N1QY78_AEGTA]	1.81	3	1	92.2019	7.25439
N1R2G8	Sphingoid long-chain bases kinase 1 OS=Aegilops tauschii GN=F775_29231 PE=4 SV=1 - [N1R2G8_AEGTA]	1.8	2	1	86.1541	9.01221
M7ZZ79	Glucose-6-phosphate 1-dehydrogenase OS=Triticum urartu GN=TRIUR3_33289 PE=3 SV=1 - [M7ZZ79_TRIUA]	1.77	3	1	57.7826	6.43018
M8CB17	Uncharacterized protein OS=Aegilops tauschii GN=F775_04838 PE=4 SV=1 - [M8CB17_AEGTA]	1.76	1	1	73.2147	6.06201
N1R0L8	Uncharacterized protein OS=Aegilops tauschii GN=F775_09638 PE=4 SV=1 - [N1R0L8_AEGTA]	1.76	3	1	82.1727	8.68994
M7ZPZ8	DNA polymerase V OS=Triticum urartu GN=TRIUR3_14300 PE=4 SV=1 - [M7ZPZ8_TRIUA]	1.76	2	1	114.702	5.30029
Q6XJQ4	FCA-A1 OS=Triticum aestivum GN=Fca PE=2 SV=1 - [Q6XJQ4_WHEAT]	1.75	1	1	79.6159	8.79248
M8BTI2	Uncharacterized protein OS=Aegilops tauschii GN=F775_10077 PE=4 SV=1 - [M8BTI2_AEGTA]	1.75	2	1	106.465	6.16357
M8BZP2	ATPase family AAA domain-containing protein 2B OS=Aegilops tauschii GN=F775_26314 PE=3 SV=1 - [M8BZP2_AEGTA]	1.74	1	1	134.242	6.30322
M7ZEG2	Uncharacterized protein OS=Triticum urartu GN=TRIUR3_26054 PE=4 SV=1 - [M7ZEG2_TRIUA]	1.74	1	1	133.845	6.82959
R7WC87	Sentrin-specific protease 6 OS=Aegilops tauschii GN=F775_25978 PE=4 SV=1 - [R7WC87_AEGTA]	1.73	1	2	128.655	4.61475
A0A077RX98	Chromosome 3B, genomic scaffold, cultivar Chinese Spring OS=Triticum aestivum GN=TRAES_3BF137100010CFD_c1 PE=4 SV=1 - [A0A077RX98_WHEAT]	1.73	3	1	75.4116	5.30029
M7ZHD0	Meiotically up-regulated gene 70 protein OS=Triticum urartu GN=TRIUR3_32074 PE=4 SV=1 - [M7ZHD0_TRIUA]	1.73	2	1	55.9919	6.85889
M7YPP9	Calcium-dependent protein kinase 5 OS=Triticum urartu GN=TRIUR3_01836 PE=4 SV=1 - [M7YPP9_TRIUA]	1.71	2	1	52.4914	5.2749
T1N9W9	Uncharacterized protein OS=Triticum urartu PE=4 SV=1 - [T1N9W9_TRIUA]	1.69	2	1	72.4664	6.30322
A0A077S350	Chromosome 3B, genomic scaffold, cultivar Chinese Spring OS=Triticum aestivum GN=TRAES_3BF012600140CFD_c1 PE=4 SV=1 - [A0A077S350_WHEAT]	1.69	1	1	53.18	6.771
M8BKH1	Uncharacterized protein OS=Aegilops tauschii GN=F775_08224 PE=4 SV=1 - [M8BKH1_AEGTA]	1.68	2	1	88.1339	5.88428
M8CGV2	Uncharacterized protein OS=Aegilops tauschii GN=F775_32235 PE=4 SV=1 - [M8CGV2_AEGTA]	1.68	3	2	171.602	6.78564
R7W6A6	Transcription elongation regulator 1 OS=Aegilops tauschii GN=F775_08034 PE=4 SV=1 - [R7W6A6_AEGTA]	1.67	2	1	98.9402	9.11475
N1R4A4	Disease resistance protein RPM1 OS=Aegilops tauschii GN=F775_08786 PE=4 SV=1 - [N1R4A4_AEGTA]	1.67	1	1	114.578	7.1665
M8AIZ9	Putative ADP-ribosylation factor GTPase-activating protein AGD14 OS=Triticum urartu GN=TRIUR3_19703 PE=4 SV=1 - [M8AIZ9_TRIUA]	1.66	4	1	72.7084	7.82568
M7YRR3	Syntaxin-binding protein 5-like protein OS=Triticum urartu GN=TRIUR3_02765 PE=4 SV=1 - [M7YRR3_TRIUA]	1.66	2	1	111.22	5.5415
M7Z6G0	Putative E3 ubiquitin-protein ligase XBOS32 OS=Triticum urartu GN=TRIUR3_03162 PE=4 SV=1 - [M7Z6G0_TRIUA]	1.66	1	1	58.3927	5.96045
R7W1Z1	Uncharacterized protein OS=Aegilops tauschii GN=F775_02893 PE=4 SV=1 - [R7W1Z1_AEGTA]	1.66	2	1	84.2564	6.0874
R7W3B1	Putative galactose-1-phosphate uridyl transferase OS=Aegilops tauschii GN=F775_24120 PE=4 SV=1 - [R7W3B1_AEGTA]	1.66	1	1	73.3712	7.23975
M8C7W7	Callose synthase 4 OS=Aegilops tauschii GN=F775_06179 PE=4 SV=1 - [M8C7W7_AEGTA]	1.65	1	1	201.083	9.02686
M7YYM9	ABC transporter G family member 15 OS=Triticum urartu GN=TRIUR3_28974 PE=4 SV=1 - [M7YYM9_TRIUA]	1.64	4	1	67.7089	9.27588
N1QWZ1	Uncharacterized protein OS=Aegilops tauschii GN=F775_25988 PE=4 SV=1 - [N1QWZ1_AEGTA]	1.64	2	1	67.9188	9.15869
M8BFW4	Sucrose synthase 2 OS=Aegilops tauschii GN=F775_05690 PE=4 SV=1 - [M8BFW4_AEGTA]	1.63	1	2	97.84	7.45947
M8C1W0	Uncharacterized protein OS=Aegilops tauschii GN=F775_25916 PE=4 SV=1 - [M8C1W0_AEGTA]	1.63	2	1	61.3998	4.86865
M0VTF1	Uncharacterized protein OS=Hordeum vulgare var. distichum PE=4 SV=1 - [M0VTF1_HORVD]	1.63	1	1	116.016	6.13818
M7Z2W5	Leucine-rich repeat-containing protein 48 OS=Triticum urartu GN=TRIUR3_18304 PE=4 SV=1 - [M7Z2W5_TRIUA]	1.62	2	1	74.5312	5.93506
M8CAT6	Uncharacterized protein OS=Aegilops tauschii GN=F775_06131 PE=4 SV=1 - [M8CAT6_AEGTA]	1.62	1	2	121.784	8.82178
M8CR75	Putative inactive receptor kinase OS=Aegilops tauschii GN=F775_26703 PE=4 SV=1 - [M8CR75_AEGTA]	1.62	2	1	101.295	7.54736
W5B7I6	DNA ligase OS=Triticum aestivum PE=3 SV=1 - [W5B7I6_WHEAT]	1.62	1	1	132.548	7.79639
M8B806	Uncharacterized protein OS=Aegilops tauschii GN=F775_27093 PE=4 SV=1 - [M8B806_AEGTA]	1.62	1	1	68.0251	5.75732
N1R4N7	Translocation SEC63-like protein OS=Aegilops tauschii GN=F775_30456 PE=4 SV=1 - [N1R4N7_AEGTA]	1.62	3	1	76.33	5.88428
M7YHR0	Prolyl endopeptidase OS=Triticum urartu GN=TRIUR3_22105 PE=4 SV=1 - [M7YHR0_TRIUA]	1.61	1	1	62.352	5.09717
M8ALK7	Uncharacterized protein OS=Aegilops tauschii GN=F775_06610 PE=4 SV=1 - [M8ALK7_AEGTA]	1.59	2	2	185.167	7.23975
F2DQH1	Predicted protein OS=Hordeum vulgare var. distichum PE=2 SV=1 - [F2DQH1_HORVD]	1.59	1	1	99.4915	6.65381
M8APJ5	Transcriptional adapter ADA2 OS=Triticum urartu GN=TRIUR3_31603 PE=4 SV=1 - [M8APJ5_TRIUA]	1.58	2	1	63.7159	7.62061
R7WCK7	Histone-lysine N-methyltransferase ASHH2 OS=Aegilops tauschii GN=F775_02492 PE=4 SV=1 - [R7WCK7_AEGTA]	1.55	1	1	176.599	6.15088
M7YMA1	DEAD-box ATP-dependent RNA helicase 31 OS=Triticum urartu GN=TRIUR3_18715 PE=3 SV=1 - [M7YMA1_TRIUA]	1.54	2	1	98.3076	8.44092
M8ALL9	Calcium-transporting ATPase 8, plasma membrane-type OS=Aegilops tauschii GN=F775_09306 PE=3 SV=1 - [M8ALL9_AEGTA]	1.53	1	1	113.242	6.60986
M8BP32	C-terminal-binding protein 2 OS=Aegilops tauschii GN=F775_28998 PE=4 SV=1 - [M8BP32_AEGTA]	1.5	2	1	59.2398	6.60986
A0A077RWS0	Chromosome 3B, genomic scaffold, cultivar Chinese Spring OS=Triticum aestivum GN=TRAES_3BF044400080CFD_c1 PE=4 SV=1 - [A0A077RWS0_WHEAT]	1.5	1	1	74.0189	9.08545
M7YQS8	Type I inositol-1,4,5-trisphosphate 5-phosphatase 1 OS=Triticum urartu GN=TRIUR3_30353 PE=4 SV=1 - [M7YQS8_TRIUA]	1.49	2	1	76.4742	8.20654
M7ZMF6	TOM1-like protein 2 OS=Triticum urartu GN=TRIUR3_24342 PE=4 SV=1 - [M7ZMF6_TRIUA]	1.49	2	1	66.0662	5.13525
F2E1F5	Predicted protein OS=Hordeum vulgare var. distichum PE=2 SV=1 - [F2E1F5_HORVD]	1.49	4	1	66.2563	6.80029
M7ZGB1	Programmed cell death protein 4 OS=Triticum urartu GN=TRIUR3_10451 PE=4 SV=1 - [M7ZGB1_TRIUA]	1.49	1	1	80.7683	5.23682
M7ZG18	Uncharacterized protein OS=Triticum urartu GN=TRIUR3_16776 PE=4 SV=1 - [M7ZG18_TRIUA]	1.48	2	2	216.872	6.3667
A0A077RYG6	Chromosome 3B, genomic scaffold, cultivar Chinese Spring OS=Triticum aestivum GN=TRAES_3BF002500010CFD_c1 PE=4 SV=1 - [A0A077RYG6_WHEAT]	1.48	3	1	67.719	8.68994
M8CBB3	Uncharacterized protein OS=Aegilops tauschii GN=F775_02398 PE=4 SV=1 - [M8CBB3_AEGTA]	1.48	1	1	50.8639	8.22119
M7YHN2	Uncharacterized protein OS=Triticum urartu GN=TRIUR3_16919 PE=4 SV=1 - [M7YHN2_TRIUA]	1.47	1	1	77.3466	8.57275
M7YSC2	Uncharacterized protein OS=Triticum urartu GN=TRIUR3_22223 PE=4 SV=1 - [M7YSC2_TRIUA]	1.46	2	1	83.1622	5.04639
R7WCR4	Translational activator GCN1 OS=Aegilops tauschii GN=F775_01441 PE=4 SV=1 - [R7WCR4_AEGTA]	1.46	2	2	254.604	7.07861
M0WGX1	Uncharacterized protein OS=Hordeum vulgare var. distichum PE=4 SV=1 - [M0WGX1_HORVD]	1.46	2	1	117.811	9.01221
M8BN00	Uncharacterized protein OS=Aegilops tauschii GN=F775_07993 PE=4 SV=1 - [M8BN00_AEGTA]	1.46	2	1	60.2381	5.26221
M0XVD1	Phospholipid-transporting ATPase OS=Hordeum vulgare var. distichum PE=3 SV=1 - [M0XVD1_HORVD]	1.45	1	1	147.524	6.01123
M7ZQD1	Superoxide-generating NADPH oxidase heavy chain subunit C OS=Triticum urartu GN=TRIUR3_21493 PE=4 SV=1 - [M7ZQD1_TRIUA]	1.43	1	1	93.7952	9.21729
M0YW98	Uncharacterized protein OS=Hordeum vulgare var. distichum PE=3 SV=1 - [M0YW98_HORVD]	1.42	1	1	101.479	6.40479
M7ZVU1	Uncharacterized protein OS=Triticum urartu GN=TRIUR3_20324 PE=4 SV=1 - [M7ZVU1_TRIUA]	1.42	2	1	64.3054	8.06006
M0ULA6	Uncharacterized protein OS=Hordeum vulgare var. distichum PE=4 SV=1 - [M0ULA6_HORVD]	1.41	1	1	70.6317	5.57959
M8CRX8	Nuclear receptor corepressor 1 OS=Aegilops tauschii GN=F775_05972 PE=4 SV=1 - [M8CRX8_AEGTA]	1.41	1	1	167.247	6.48096
M7YYS2	Sister chromatid cohesion protein PDS5-like protein B OS=Triticum urartu GN=TRIUR3_13945 PE=4 SV=1 - [M7YYS2_TRIUA]	1.41	2	1	174.26	6.87354
M7Z2Y9	Uncharacterized protein OS=Triticum urartu GN=TRIUR3_13117 PE=4 SV=1 - [M7Z2Y9_TRIUA]	1.4	1	1	101.703	7.86963
N1QWG1	Polyadenylate-binding protein OS=Aegilops tauschii GN=F775_30065 PE=3 SV=1 - [N1QWG1_AEGTA]	1.4	2	1	63.2341	8.20654
M8B5I0	Testis-expressed sequence 2 protein OS=Triticum urartu GN=TRIUR3_00459 PE=4 SV=1 - [M8B5I0_TRIUA]	1.39	1	1	79.1749	5.5542
M8B713	Pre-mRNA cleavage complex 2 protein Pcf11 OS=Aegilops tauschii GN=F775_30839 PE=4 SV=1 - [M8B713_AEGTA]	1.39	2	1	104.143	7.1665
M0UXT1	Uncharacterized protein OS=Hordeum vulgare var. distichum PE=4 SV=1 - [M0UXT1_HORVD]	1.38	1	1	86.5036	7.53271
M8C3P4	Uncharacterized protein OS=Aegilops tauschii GN=F775_02202 PE=4 SV=1 - [M8C3P4_AEGTA]	1.38	4	1	187.916	7.1665
M8BYY6	Putative cyclic nucleotide-gated ion channel 17 OS=Aegilops tauschii GN=F775_18740 PE=4 SV=1 - [M8BYY6_AEGTA]	1.38	2	1	74.1785	9.17334
N1R2T1	Uncharacterized protein OS=Aegilops tauschii GN=F775_12625 PE=4 SV=1 - [N1R2T1_AEGTA]	1.38	1	1	58.0322	10.9312
R7W0M6	Mitogen-activated protein kinase kinase kinase 1 OS=Aegilops tauschii GN=F775_27071 PE=4 SV=1 - [R7W0M6_AEGTA]	1.36	1	1	105.417	6.20166
M7ZQN1	Myosin-J heavy chain OS=Triticum urartu GN=TRIUR3_21524 PE=4 SV=1 - [M7ZQN1_TRIUA]	1.34	2	1	93.2778	8.88037
Q4A1H2	Predicted protein OS=Hordeum vulgare var. distichum GN=sut1 PE=2 SV=1 - [Q4A1H2_HORVD]	1.34	2	1	55.0908	8.45557
M8BQL2	Disease resistance protein RGA2 OS=Aegilops tauschii GN=F775_17804 PE=4 SV=1 - [M8BQL2_AEGTA]	1.34	1	1	169.143	6.45557
M7YYT0	U2 snRNP-associated SURP motif-containing protein OS=Triticum urartu GN=TRIUR3_27391 PE=4 SV=1 - [M7YYT0_TRIUA]	1.32	1	1	110.581	7.32764
M8AWB5	Uncharacterized protein OS=Triticum urartu GN=TRIUR3_34265 PE=4 SV=1 - [M8AWB5_TRIUA]	1.31	3	1	124.484	8.63135
M8ANZ4	Uncharacterized protein OS=Triticum urartu GN=TRIUR3_21935 PE=4 SV=1 - [M8ANZ4_TRIUA]	1.3	1	1	167.297	8.48486
R7WDX4	Uncharacterized protein OS=Aegilops tauschii GN=F775_00951 PE=4 SV=1 - [R7WDX4_AEGTA]	1.3	1	1	129.247	4.83057
M7ZI38	Protein STRUBBELIG-RECEPTOR FAMILY 6 OS=Triticum urartu GN=TRIUR3_18418 PE=4 SV=1 - [M7ZI38_TRIUA]	1.29	2	1	67.5047	5.30029
W5CQQ2	Chromosome 3B, genomic scaffold, cultivar Chinese Spring OS=Triticum aestivum GN=TRAES_3BF099900030CFD_c1 PE=4 SV=1 - [W5CQQ2_WHEAT]	1.27	1	1	245.341	5.75732
M7ZFQ4	HEAT repeat-containing protein 5A OS=Triticum urartu GN=TRIUR3_13902 PE=4 SV=1 - [M7ZFQ4_TRIUA]	1.27	1	1	223.025	5.23682
M7Z6Y4	Uncharacterized protein OS=Triticum urartu GN=TRIUR3_35071 PE=4 SV=1 - [M7Z6Y4_TRIUA]	1.26	1	1	88.1379	5.23682
R7W694	Uncharacterized protein OS=Aegilops tauschii GN=F775_29030 PE=4 SV=1 - [R7W694_AEGTA]	1.26	1	1	163.541	7.98682
M7YVT5	Putative disease resistance RPP13-like protein 2 OS=Triticum urartu GN=TRIUR3_20899 PE=4 SV=1 - [M7YVT5_TRIUA]	1.26	2	1	143.059	7.06396
R7WF71	Uncharacterized protein OS=Aegilops tauschii GN=F775_01780 PE=4 SV=1 - [R7WF71_AEGTA]	1.26	1	1	195.461	4.93213
M8BTZ3	Secologanin synthase OS=Aegilops tauschii GN=F775_17224 PE=3 SV=1 - [M8BTZ3_AEGTA]	1.24	2	1	63.2524	8.71924
M7Z943	Uncharacterized protein OS=Triticum urartu GN=TRIUR3_33806 PE=4 SV=1 - [M7Z943_TRIUA]	1.24	1	1	206.094	8.14795
I1GU01	Uncharacterized protein OS=Brachypodium distachyon GN=BRADI1G26300 PE=4 SV=1 - [I1GU01_BRADI]	1.24	1	1	73.1141	10.1108
M8AVI1	Protein argonaute 1B OS=Aegilops tauschii GN=F775_07296 PE=4 SV=1 - [M8AVI1_AEGTA]	1.24	1	1	159.865	9.26123
A0A077RR26	Chromosome 3B, genomic scaffold, cultivar Chinese Spring OS=Triticum aestivum GN=TRAES_3BF064300020CFD_c1 PE=4 SV=1 - [A0A077RR26_WHEAT]	1.24	2	1	70.1229	8.57275
M0X8S8	Uncharacterized protein OS=Hordeum vulgare var. distichum PE=4 SV=1 - [M0X8S8_HORVD]	1.23	3	1	83.6002	6.21436
M7ZQ56	SEC23-interacting protein OS=Triticum urartu GN=TRIUR3_23278 PE=4 SV=1 - [M7ZQ56_TRIUA]	1.23	2	1	110.888	6.771
A0A077RYB9	Chromosome 3B, genomic scaffold, cultivar Chinese Spring OS=Triticum aestivum GN=TRAES_3BF038100010CFD_c1 PE=4 SV=1 - [A0A077RYB9_WHEAT]	1.23	2	1	151.385	4.44971
M8APF2	Protein furry homolog-like protein OS=Triticum urartu GN=TRIUR3_06758 PE=4 SV=1 - [M8APF2_TRIUA]	1.21	2	2	240.848	6.50732
M8AZZ2	Uncharacterized protein OS=Triticum urartu GN=TRIUR3_07397 PE=4 SV=1 - [M8AZZ2_TRIUA]	1.21	1	1	228.104	5.89697
M7ZWA7	Cleavage and polyadenylation specificity factor subunit 2 OS=Triticum urartu GN=TRIUR3_22858 PE=4 SV=1 - [M7ZWA7_TRIUA]	1.21	2	1	82.0207	5.51611
I1HWC7	Uncharacterized protein OS=Brachypodium distachyon GN=BRADI3G01477 PE=3 SV=1 - [I1HWC7_BRADI]	1.2	3	1	73.3139	5.18604
F2DLL5	Predicted protein OS=Hordeum vulgare var. distichum PE=2 SV=1 - [F2DLL5_HORVD]	1.2	2	1	73.509	5.22412
M7YTT3	ATP-dependent helicase BRM OS=Triticum urartu GN=TRIUR3_13931 PE=4 SV=1 - [M7YTT3_TRIUA]	1.19	2	2	235.042	8.54346
N1R3G9	Uncharacterized protein OS=Aegilops tauschii GN=F775_10020 PE=4 SV=1 - [N1R3G9_AEGTA]	1.19	1	1	93.1114	5.21143
F2D7Z7	Predicted protein OS=Hordeum vulgare var. distichum PE=2 SV=1 - [F2D7Z7_HORVD]	1.18	1	1	123.092	5.09717
M8BY50	Uncharacterized protein OS=Aegilops tauschii GN=F775_32038 PE=4 SV=1 - [M8BY50_AEGTA]	1.17	1	1	235.735	5.8208
M8BXC9	Homeobox-leucine zipper protein ROC5 OS=Aegilops tauschii GN=F775_14988 PE=4 SV=1 - [M8BXC9_AEGTA]	1.17	1	1	92.3361	6.04932
M7ZJV2	Pleiotropic drug resistance protein 4 OS=Triticum urartu GN=TRIUR3_17711 PE=4 SV=1 - [M7ZJV2_TRIUA]	1.17	2	2	154.172	7.48877
R7WDH5	Uncharacterized protein OS=Aegilops tauschii GN=F775_01163 PE=4 SV=1 - [R7WDH5_AEGTA]	1.17	1	1	218.084	8.01611
M8CVQ6	Regulatory-associated protein of mTOR OS=Aegilops tauschii GN=F775_27164 PE=4 SV=1 - [M8CVQ6_AEGTA]	1.17	1	1	149.35	6.49365
M8AB82	SWI/SNF complex subunit SWI3D OS=Triticum urartu GN=TRIUR3_18710 PE=4 SV=1 - [M8AB82_TRIUA]	1.16	2	1	84.238	4.71631
M8C219	Uncharacterized protein OS=Aegilops tauschii GN=F775_01315 PE=4 SV=1 - [M8C219_AEGTA]	1.16	1	1	101.384	8.23584
M7ZGU8	Protein NLP3 OS=Triticum urartu GN=TRIUR3_19333 PE=4 SV=1 - [M7ZGU8_TRIUA]	1.14	3	1	96.7056	6.41748
T1L978	Uncharacterized protein OS=Triticum urartu PE=4 SV=1 - [T1L978_TRIUA]	1.14	2	1	154.037	8.41162
M8BYV4	UPF0614 C14orf102-like protein OS=Aegilops tauschii GN=F775_07546 PE=4 SV=1 - [M8BYV4_AEGTA]	1.14	2	1	128.676	5.40186
M8C302	DNA (Cytosine-5)-methyltransferase 1 OS=Aegilops tauschii GN=F775_22602 PE=4 SV=1 - [M8C302_AEGTA]	1.13	1	1	136.584	7.09326
M8A499	Protein MSP1 OS=Triticum urartu GN=TRIUR3_26973 PE=3 SV=1 - [M8A499_TRIUA]	1.11	2	1	110.925	5.78271
F2CT71	Predicted protein (Fragment) OS=Hordeum vulgare var. distichum PE=2 SV=1 - [F2CT71_HORVD]	1.1	3	1	123.461	6.84424
M8A3G2	Uncharacterized protein OS=Triticum urartu GN=TRIUR3_12926 PE=4 SV=1 - [M8A3G2_TRIUA]	1.1	1	1	79.8663	6.80029
R7WBV1	Branchpoint-bridging protein OS=Aegilops tauschii GN=F775_17001 PE=4 SV=1 - [R7WBV1_AEGTA]	1.08	3	1	78.8394	9.67139
M7Z7Y1	Auxilin-related protein 2 OS=Triticum urartu GN=TRIUR3_32306 PE=4 SV=1 - [M7Z7Y1_TRIUA]	1.07	2	1	104.605	8.95361
M8AY74	Uncharacterized protein OS=Aegilops tauschii GN=F775_01372 PE=4 SV=1 - [M8AY74_AEGTA]	1.06	2	1	161.059	5.77002
M7Z7A5	Pleiotropic drug resistance protein 12 OS=Triticum urartu GN=TRIUR3_02933 PE=4 SV=1 - [M7Z7A5_TRIUA]	1.06	1	1	127.8	7.00537
M8ANT1	Nuclear pore complex protein OS=Aegilops tauschii GN=F775_08491 PE=4 SV=1 - [M8ANT1_AEGTA]	1.05	1	1	176.851	7.29834
M7ZQW5	Uncharacterized protein OS=Triticum urartu GN=TRIUR3_15468 PE=4 SV=1 - [M7ZQW5_TRIUA]	1.05	2	1	106.883	6.34131
M8A0J4	Histone-lysine N-methyltransferase NSD3 OS=Triticum urartu GN=TRIUR3_24411 PE=4 SV=1 - [M8A0J4_TRIUA]	1.04	1	1	108.773	6.81494
A0A077S2G3	Chromosome 3B, genomic scaffold, cultivar Chinese Spring OS=Triticum aestivum GN=TRAES_3BF073500030CFD_c1 PE=4 SV=1 - [A0A077S2G3_WHEAT]	1.04	3	1	116.732	4.79248
M8AVM1	Putative ABC transporter B family member 8 OS=Triticum urartu GN=TRIUR3_11724 PE=3 SV=1 - [M8AVM1_TRIUA]	1.03	1	1	127.715	7.79639
M8BMT8	Uncharacterized protein OS=Aegilops tauschii GN=F775_08135 PE=4 SV=1 - [M8BMT8_AEGTA]	1.01	3	1	138.959	5.2876
M8ARW7	Calcium-transporting ATPase OS=Triticum urartu GN=TRIUR3_30679 PE=3 SV=1 - [M8ARW7_TRIUA]	1	2	1	109.204	5.89697
M8C3X6	Calmodulin-binding transcription activator 3 OS=Aegilops tauschii GN=F775_29292 PE=4 SV=1 - [M8C3X6_AEGTA]	1	1	1	122.508	5.92236
T1MRF2	Uncharacterized protein OS=Triticum urartu PE=4 SV=1 - [T1MRF2_TRIUA]	0.99	2	1	81.6158	5.69385
R7VZB5	Putative disease resistance RPP13-like protein 2 OS=Aegilops tauschii GN=F775_11229 PE=4 SV=1 - [R7VZB5_AEGTA]	0.99	1	1	169.584	7.06396
F2D2D6	Predicted protein OS=Hordeum vulgare var. distichum PE=2 SV=1 - [F2D2D6_HORVD]	0.98	1	1	86.9347	9.39307
M8A2Q7	CHD3-type chromatin-remodeling factor PICKLE OS=Triticum urartu GN=TRIUR3_31334 PE=4 SV=1 - [M8A2Q7_TRIUA]	0.92	2	1	161.192	6.26514
M8CLK7	DnaJ homolog subfamily C member 13 OS=Aegilops tauschii GN=F775_06039 PE=4 SV=1 - [M8CLK7_AEGTA]	0.92	1	1	262.437	6.15088
M8BWE3	ABC transporter B family member 4 OS=Aegilops tauschii GN=F775_06606 PE=3 SV=1 - [M8BWE3_AEGTA]	0.92	1	1	128.898	7.57666
M7YY71	Uncharacterized protein OS=Triticum urartu GN=TRIUR3_15899 PE=4 SV=1 - [M7YY71_TRIUA]	0.9	2	1	126.436	6.75635
M8ADY7	MORC family CW-type zinc finger protein 4 OS=Triticum urartu GN=TRIUR3_25517 PE=4 SV=1 - [M8ADY7_TRIUA]	0.89	2	1	158.784	8.90967
F2CRV5	Predicted protein OS=Hordeum vulgare var. distichum PE=2 SV=1 - [F2CRV5_HORVD]	0.88	3	1	96.2919	6.16357
M8A2A3	Putative histone acetyltransferase HAC-like 1 OS=Triticum urartu GN=TRIUR3_24220 PE=4 SV=1 - [M8A2A3_TRIUA]	0.87	2	1	194.044	8.27979
M8AMU0	Enhancer of mRNA-decapping protein 4 OS=Triticum urartu GN=TRIUR3_26999 PE=4 SV=1 - [M8AMU0_TRIUA]	0.84	3	1	130.485	5.56689
M8A6N3	Patatin OS=Triticum urartu GN=TRIUR3_10982 PE=3 SV=1 - [M8A6N3_TRIUA]	0.82	1	1	119.974	5.97314
N1R0G1	Uncharacterized protein OS=Aegilops tauschii GN=F775_26617 PE=4 SV=1 - [N1R0G1_AEGTA]	0.82	1	1	78.9096	6.81494
M8A6Q5	Myosin-J heavy chain OS=Triticum urartu GN=TRIUR3_23074 PE=4 SV=1 - [M8A6Q5_TRIUA]	0.81	2	1	141.255	8.74854
M7YJI6	Sucrose synthase 2 OS=Triticum urartu GN=TRIUR3_06271 PE=4 SV=1 - [M7YJI6_TRIUA]	0.81	1	1	99.0074	6.20166
W5HBU4	DNA-directed RNA polymerase OS=Triticum aestivum PE=3 SV=1 - [W5HBU4_WHEAT]	0.77	3	1	203.168	5.98584
R7W8I2	Putative pre-mRNA-splicing factor ATP-dependent RNA helicase OS=Aegilops tauschii GN=F775_27831 PE=4 SV=1 - [R7W8I2_AEGTA]	0.7	1	1	146.225	7.54736
M7YIR6	Transcription-associated protein 1 OS=Triticum urartu GN=TRIUR3_23619 PE=4 SV=1 - [M7YIR6_TRIUA]	0.66	2	1	426.633	7.09326
M8A398	Serine/threonine-protein kinase TOR OS=Triticum urartu GN=TRIUR3_27812 PE=4 SV=1 - [M8A398_TRIUA]	0.65	1	1	274.576	7.45947
M8CEN1	Uncharacterized protein OS=Aegilops tauschii GN=F775_01082 PE=4 SV=1 - [M8CEN1_AEGTA]	0.63	1	1	282.69	6.25244
M7YGS7	DDB1-and CUL4-associated factor-like protein 1 OS=Triticum urartu GN=TRIUR3_30321 PE=4 SV=1 - [M7YGS7_TRIUA]	0.61	2	1	178.399	5.2749
M7YZ93	Callose synthase 12 OS=Triticum urartu GN=TRIUR3_31980 PE=4 SV=1 - [M7YZ93_TRIUA]	0.59	2	1	176.652	9.31982
M8CG49	Uncharacterized protein OS=Aegilops tauschii GN=F775_00630 PE=4 SV=1 - [M8CG49_AEGTA]	0.58	3	1	137.035	4.89404
M7YU28	Uncharacterized protein OS=Triticum urartu GN=TRIUR3_06269 PE=4 SV=1 - [M7YU28_TRIUA]	0.53	1	1	205.756	6.53662
A0A077RSH2	Chromosome 3B, genomic scaffold, cultivar Chinese Spring OS=Triticum aestivum GN=TRAES_3BF092500050CFD_c1 PE=4 SV=1 - [A0A077RSH2_WHEAT]	0.49	1	1	179.336	5.14795
M8A2A5	Uncharacterized protein OS=Triticum urartu GN=TRIUR3_23097 PE=4 SV=1 - [M8A2A5_TRIUA]	0.46	2	1	240.363	5.41455
W5FEV6	Uncharacterized protein OS=Triticum aestivum PE=4 SV=1 - [W5FEV6_WHEAT]	0.42	3	1	292.48	6.90283
