# Supplementary material for: Nitric Oxide Enhancing Resistance to PEG-Induced Water Deficiency is Associated with the Primary Photosynthesis Reaction in Triticum aestivum L
Source: Int J Mol Sci. 2018 Sep 18;19(9):2819. doi: 10.3390/ijms19092819 (PMC6164216; doi:10.3390/ijms19092819)
Supplement: Supplementary file 1 [file ijms-19-02819-s001.zip › Supplementary materials/Supplemental table 3v.xls]

## Sheet: Ser
Table S3. Differentially phosphorylated sites identified from pooideae Uniprot database.
Raw sequence data (motifs followed by their matching peptides):
...SP..SP......
KIFSPEVSPKRKAAV
MAESPTGSPQKMAES
NIESPDISPRDNIES
AGSSPDSSPKRNAGS
NIESPDISPRDSAIA
KIFSPEVSPKRKIFS
KALSPLPSPRAKALS
VHESPVLSPQRKASP
KIFSPEVSPKRKVAV
NVASPDISPRDNVAS
RKTSPGSSPASAAVR
NVASPDISPRDSAIA
VAASPPPSPAQVAAS
SLASPSPSPKAGAAA
SNSSPRVSPNEAAAS
TFLSPPSSPRSGARN
RKTSPGSSPASAAVG
VHESPVLSPQRVHES
SNSSPRVSPNETAAS
QLPSPSPSPRTKAQL
RSGSPISSPTKRSGS
TFLSPPSSPRSGART
SLASPSPSPKAGASL
MAESPTGSPQKESAL
KQNSPSISPKDKQNS
PIESPAPSPTYPIES
TLASPQVSPALTLAS
PVNSPESSPERAMDA
KALSPLPSPRASAQD
RSPSPMSSPNPRSNL
PVNSPESSPERAMDP
PLASPQVSPALPLAS
RSPSPMSSPNPRSNR
KQNSPSISPKDHKES
RSGSPISSPTKTSVR
AGSSPDSSPKREPSA
PIESPAPSPTYMEEK
MAESPTGSPQKESRK
PIESPAPSPTYIEEK
RSGSPISSPTKEEDG
RKTSPGSSPAVIGAP
AGSSPDSSPKREPSF
LEESPPPSPPALEES
RSRSPASSPVAAGHR
RGYSPHRSPPPRGYS
DLISPSASPRNKSDL
GMMSPMLSPNFRASP
TVESPKTSPDSTVES
LEESPPPSPPARSRR
SLASPSPSPKAEQSL
AGSSPDSSPKMDDNA
RSRSPASSPVAAGHE
RSRSPASSPGSSQRS
PVNSPESSPERPPVN
PSYSPEPSPRPRYPS
TFLSPPSSPRSTTFL
RSRSPASSPVAQRSR
KVSSPKVSPTHVHSN
RKTSPGSSPASRRKT
DLISPSASPRNSSAN
VDLSPLPSPTKVDLS
VRVSPSSSPPPIHVR
PSYSPEPSPVRPSYS
GMMSPMLSPNFGMMS
VAASPPPSPAQKDVT
MKSSPPTSPIKMKSS
DLISPSASPRNSSDL
RSPSPMSSPFRSPSP
EPPSPMASPRSPAAG
VDLSPLPSPTKAMTL
QLPSPSPSPRTPTQL
VRVSPSSSPPPISSV
VRVSPSSSPPPISHV
QSLSPHRSPPGRRQS
TLASPQVSPALPPLP
VRVSPSSSPPPISSP
RGYSPHRSPPPYGGR
PLASPQVSPALPPLP
SNSSPRVSPNESNSS
EDSSPKVSPTHVHSN
QLPSPSPSPRTPTRD
LFDSPPNSPERLFDS
PISSPSSSPPPISSP
PSYSPEPSPVRQNSR
SLSSPSPSPRTPTRD
LFDSPPNSPERKSTT
QSLSPHRSPQLRSPY
MKSSPPTSPIKSWQP
PMSSPFRSPSPMSSP
......RS.SP....
RSPKHARSPSPAGKR
RRRARSRSYSPAPRR
RRPVRRRSPSPPPRR
RGKSYSRSPSPRRGR
KRPKHARSPSPAGKR
RGKSYSRSPSPRSHR
GRRSPRRSASPAKGR
RRHGRSRSPSPQHRR
RYTRPSRSPSPYKGR
GRKSYSRSPSPRRGR
GRTRPSRSPSPYKGR
DSRSPRRSASPAKGR
RGKSYSRSPSPLKRG
RRSRWDRSQSPIPRR
RSHGRSRSPSPQHRR
DGRARSRSYSPAPRR
GGRARSRSYSPAPRR
RGKSYSRSPSPRRRG
DRSPRRRSASPAPAR
GYPVRRRSPSPPPRR
ARSPRRRSASPAPAR
RRSSYRRSVSPMYRR
RYTRPSRSPSPYKRY
GRRSPRRSASPVKGR
RRTKRIRSQSPIARR
GGRARSRSYSPAPGG
DSRSPRRSASPVKGR
RRSRRDRSYSPPVRR
RSHGRSRSPSPQHRS
DRPEGARSPSPEPIY
RSPSVPRSPSPRRRF
RRDNRGRSASPYGRG
DDSSYRRSVSPMYRR
RFPSVPRSPSPRRRF
RGDNRGRSASPYGRG
RSSRRGRSGSPEEHR
QDVDLDRSPSPQEQD
RSPSVPRSPSPRSPS
HRSRRGRSGSPEEHR
RDEDKRRSYSPPGRD
IYPEGARSPSPEPIY
GKVDLDRSPSPQEQD
NDPNPTRSPSPPLPP
SPSRWDRSQSPIPRR
AWKQRTRSPSPRGTE
IQTKRIRSQSPIARR
RSRSPRRSISPVAKD
TEKQRTRSPSPRGTE
PPPNPTRSPSPPLPP
FDRHRFRSPSPMSSP
PNPRSNRSPSPMSSP
KDRSPRRSISPVAKD
KDRSPRRSLSPEAKD
HEEDKRRSYSPPGRD
SRRSHGRSRSPSPQH
QHRSHGRSRSPSPQH
YSRSPRRSLSPEAKD
DEKLSERSGSPISSP
PLGSSQRSRSPASSP
PVAAGHRSRSPASSP
QHRRHGRSRSPSPQH
AKKLSERSGSPISSP
SSPVAQRSRSPASSP
GKSSLSRSASPDPEL
RGNNGSRSRSPRRSI
SPGSSQRSRSPASSP
ISSPTKRSGSPISSP
PSVTGSRSSSPVDKD
PSVTGSRSSSPVDAS
....RS.SP......
PKHARSPSPAGKRPK
KSYSRSPSPRRGRVR
PKHARSPSPAGKRQS
TRPSRSPSPYKGRTR
TRPSRSPSPYKGRQK
RSPRRSASPAKGRRS
RSPRRSASPAKGRAR
KSYSRSPSPRRGRKS
KSYSRSPSPRSHRDD
PVRRRSPSPPPRRFR
HGRSRSPSPQHRRDN
RARSRSYSPAPRRRA
RARSRSYSPAPRRRD
RARSRSYSPAPRRRM
PVRRRSPSPPPRRPV
HGRSRSPSPQHRRHG
SPRRRSASPAPARGR
KSYSRSPSPLKRGKS
TRPSRSPSPYKRYTR
KSYSRSPSPRRRGKS
RSPRRSASPVKGRRS
RSPRRSASPVKGRAR
SRWDRSQSPIPRRRK
SPRRRSASPAPARSP
RARSRSYSPAPGGRA
SRWDRSQSPIPRRSR
SSYRRSVSPMYRRSR
SSPFRSPSPMSSPNP
SSYRRSVSPMYRRSS
TKRIRSQSPIARRTK
PNPTRSPSPPLPPRK
KQRTRSPSPRGTEVA
VDLDRSPSPQEQDVD
VDLDRSPSPQEQDDK
PNPTRSPSPPLPPPN
RHRFRSPSPMSSPFR
PEGARSPSPEPIYDN
PSVPRSPSPRRRFPS
HGRSRSPSPQHRSHG
PSVPRSPSPRRRFPI
TKRIRSQSPIARRSC
PEGARSPSPEPIYPE
SRRDRSYSPPVRRSR
PRSNRSPSPMSSPNP
KQRTRSPSPRGTEKQ
SRRGRSGSPEEHRHR
PSVPRSPSPRSPSVP
SRRGRSGSPEEHRSR
DNRGRSASPYGRGDN
GSSQRSRSPASSPVA
PVAQRSRSPASSPVA
AAGHRSRSPASSPVA
DNRGRSASPYGRGRE
RSPRRSISPVAKDRS
EDKRRSYSPPGRDGD
EDKRRSYSPPGRDED
RSPRRSLSPEAKDRS
RSPRRSLSPEAKDMD
GSSQRSRSPASSPGS
RSPRRSISPVAKDNG
SSLSRSASPDPELVR
KLSERSGSPISSPTK
SPTKRSGSPISSPTK
VTGSRSSSPVDKDFA
NNGSRSRSPRRSISP
VTGSRSSSPVDASEG
.....S.S.SP....
MRRGYSYSPSPPPRR
MRRGYSYSPSPPPRG
MRRGYSYSPSPPPMR
VRRGRSYSKSPVRAR
RGRGYSYSPSPPPRG
PARGRSYSKSPVRRG
RRRGKSYSRSPSPRR
RRGRKSYSRSPSPRR
LKRGKSYSRSPSPRR
KRTRRSVSRSPPPKR
LKRGKSYSRSPSPRS
RRDRDSGSKSPPPRR
PADRDSGSKSPPPRR
GSAGRSASGSPFKAG
NHRAPSGSASPGGGR
EGMQRSGSASPFHEG
HRRPRSTSLSPRGRQ
VRQRRSTSFSPDRVR
LKRGKSYSRSPSPLK
EGMQRSGSASPFHNS
HRRPRSTSLSPRGHR
ELGEGSSSGSPVSGG
ELGEGSSSGSPVSGE
PADRDSGSKSPPPPA
KSQRRSTSFSPDRVR
SSTRRSVSRSPPPKR
ADGMISSSGSPLSRA
ELGEGSSSGSPVSKE
RQRPRSTSLSPRGRQ
KAQLPSPSPSPRTKA
NRGLQSDSPSPPRAP
ELGEGSSSGSPVSGL
GGRAPSGSASPGGGP
NHRAPSGSASPGGNH
KAQLPSPSPSPRTPT
FKAGRSASGSPFKSS
NSMQRSGSASPFHNS
KSQRRSTSFSPDRVL
KSDLISPSASPRNKS
GLGEGSSSGSPVSGL
ADGMISSSGSPLSLA
APGLQSDSPSPPRAP
IHVRVSPSSSPPPIH
IHVRVSPSSSPPPIS
ADGMISSSGSPLSLS
SHVRVSPSSSPPPIS
TAMAPSASPSPGLMA
AVMAPSASPSPGLAV
EQSLASPSPSPKAGA
AMAGGSSSPSPASAL
SSTRRSVSRSPPPSS
GLMAPSASPSPGLAV
PTQLPSPSPSPRTPT
LSGMISSSGSPLSLS
EGANNSLSSSPSSPE
SSVRVSPSSSPPPIS
TMAGGSSSPSPASAM
KSDLISPSASPRNSS
EVANNSLSSSPSSPE
KDKQNSPSISPKDHK
GASLASPSPSPKAGA
PEVGNSLSSSPSSPE
VEKQNSPSISPKDKQ
EQSLASPSPSPKAEQ
VGANNSLSSSPSSPE
VGANNSLSSSPSSVG
SSDLISPSASPRNSS
SPWYGSDSSSPWYGS
PAPKASASNSPWYMI
EVGSTSLSSSPSSPE
APSLSSPSPSPRTPT
PPPISSPSSSPPPIS
......SSP.A....
AAADKVSSPNADEEI
KAAEKVSSPNADEAI
KAAEKVSSPNADEAK
EAADKVSSPHADEAI
AAADKVSSPNADEEA
EAADKVSSPHADEAE
KAAEKVSSPNADEVI
KAAEKVSSPNADEVK
EAAEKVSSPNADEVI
EAAEKVSSPNADEVE
EAAEKVSSPNADEVV
EAAEKVSSPSADEAI
EAAEKVSSPSADEAE
KAAERVSSPNADEVI
KAAERVSSPNADEVK
EAADKVSSPHADDEE
EAADKVSSPHADDEV
EAAGKVSSPHADDEE
EAAGKVSSPHADDEV
AIAEKVSSPSADEAI
KAADEVSSPPADVEK
KAADEVSSPPADVET
KAADEASSPPADVEK
KAADEASSPPADVET
KATDNVSSPHADMEK
KATDNVSSPHADLEK
KATDNVSSPHADMEV
KATDNVSSPHADLEV
KVKEEVSSPLADEEK
KVKEEVSSPLADEET
AAASVASSPLAEAAA
PAAAECSSPAAAECS
AAASVASSPLAKKLA
TAASVASSPLAETAA
NTGCRASSPDADEEI
KIEPEASSPSANEAK
KIEPEASSPSANEAQ
NTGCRASSPDADEEN
AQEPEASSPSANEAQ
TAASVASSPLAKKLA
TAASVASSPLAKKLT
ANKGGVSSPIADRRA
ANKGGVSSPIADRRG
PNEPEASSPSANEAQ
PPARENSSPPARENS
AGSSSLSSPTADGAG
AGSSSLSSPTADARA
AASQPPSSPVAASQP
AVASMGSSPAAVASP
AGSSSLSSPTADART
HLSVVNSSPAAAECH
AATIQPSSPRASSGG
AAVASPSSPAAVASP
QAEPVSSSPTAASGQ
HLSVVNSSPAAAECS
QAEPVSSSPTAASGN
QAEPVSSSPTAASPQ
EQQQTQSSPPAGANE
EQQQTQSSPPAGANK
EKSGLASSPQAPSPE
EQQQTQSSPPAGDTI
AEEADGSSPEAERCA
EKSGLASSPQAPSPS
AEEADGSSPEAERCL
AGSSSLSSPTAFAGA
TVNVLPSSPVAASQP
TVNVLPSSPVAASQT
TRKKMGSSPAAVASM
SP.....S...SP..
SPSRPEESEEGSPSR
SPKRKIFSPEVSPKR
SPQRVHESPVLSPQR
SPRRRFPSVPRSPSP
SPSRKSHSDPPSPSR
SPPREVDSDEDSPPR
SPVRRGRSYSKSPVR
SPSRVDSSVPTSPSR
SPERLFDSPPNSPER
SPRRRGKSYSRSPSP
SPVRPSYSPEPSPVR
SPPRKMSSAANSPPR
SPRRGRKSYSRSPSP
SPLRDPPSVKASPLR
SPYRRSRSLPYSPYR
SPQKMAESPTGSPQK
SPAVPGESEDGSPAV
SPRDNIESPDISPRD
SPRGNNGSRSRSPRR
SPVTDAKSVPASPVT
SPPALEESPPPSPPA
SPFKAGRSASGSPFK
SPVAGNNSGPPSPVA
SPPKVEISEDDSPPK
SPNETAASVASSPLA
SPNEAAASVASSPLA
SPLKRGKSYSRSPSP
SPRAKALSPLPSPRA
SPDIVEISEDDSPPK
SPRDNVASPDISPRD
SPSQGPESGPQSPSQ
SPAQVAASPPPSPAQ
SPSPRSPSVPRSPSP
SPGDTEVSETDSPGD
SPRTDPQSAPTSPRT
SPKDKQNSPSISPKD
SPLQAFQSDGGSPLQ
SPGSAGRSASGSPFK
SPALTLASPQVSPAL
SPPPRGYSPHRSPPP
SPLQASQSDGGSPLQ
SPGLMAPSASPSPGL
SPALPLASPQVSPAL
SPRESNNSSFPSPSP
SPTYPIESPAPSPTY
SPEVANNSLSSSPSS
SPTKVDLSPLPSPTK
SPNFGMMSPMLSPNF
SPEGANNSLSSSPSS
SPDSTVESPKTSPDS
SPIKMKSSPPTSPIK
SPNESNSSPRVSPNE
SPKPSSNSGENSPKP
SPEVGSTSLSSSPSS
SPKTSPDSTVESPKT
.......SSP.A...
EKAAEKVSSPNADEA
EAAADKVSSPNADEE
EKAAEKVSSPNADEV
EEAAEKVSSPNADEV
EEAAEKVSSPSADEA
EEAADKVSSPHADEA
AKAAEKVSSPNADEA
EKAAERVSSPNADEV
KAAADKVSSPNADEE
VKAAEKVSSPNADEV
VEAAEKVSSPNADEV
AEAAEKVSSPSADEA
AEAADKVSSPHADEA
EAIAEKVSSPSADEA
VKAAERVSSPNADEV
EEAADKVSSPHADDE
EEAAGKVSSPHADDE
EKAADEVSSPPADVE
EKAADEASSPPADVE
EKVKEEVSSPLADEE
EAAASVASSPLAEAA
EKATDNVSSPHADME
EKATDNVSSPHADLE
EAAASVASSPLAKKL
ETAASVASSPLAETA
LKVKEEVSSPLADEE
ETAASVASSPLAKKL
EAQEPEASSPSANEA
ENTGCRASSPDADEE
LAAASVASSPLAKKL
SPAAAECSSPAAAEC
LTAASVASSPLAKKL
EPNEPEASSPSANEA
ANTGCRASSPDADEE
AKIEPEASSPSANEA
KKIEPEASSPSANEA
LANKGGVSSPIADRR
RANKGGVSSPIADRR
SPPARENSSPPAREN
GAGSSSLSSPTADGA
AAVASMGSSPAAVAS
VAASQPPSSPVAASQ
GAGSSSLSSPTADAR
RAGSSSLSSPTADAR
CHLSVVNSSPAAAEC
VHLSVVNSSPAAAEC
PAAVASPSSPAAVAS
QAATIQPSSPRASSG
GQAEPVSSSPTAASG
PQAEPVSSSPTAASG
PQAEPVSSSPTAASP
AAEEADGSSPEAERC
CAEEADGSSPEAERC
AEQQQTQSSPPAGAN
PEKSGLASSPQAPSP
TEKSGLASSPQAPSP
QRSRSPASSPVAAGH
HRSRSPASSPVAAGH
NEQQQTQSSPPAGAN
AEQQQTQSSPPAGDT
GAGSSSLSSPTAFAG
QRSRSPASSPVAQRS
QTVNVLPSSPVAASQ
NTRKKMGSSPAAVAS
STVNVLPSSPVAASQ
.......SPS.....
EDEGVPTSPSSSDKK
AGVLGPPSPSAPRAA
PVAVMPESPSTPVAV
VDSSVPTSPSRHTSG
VDSSVPTSPSRHISN
VDSSVPTSPSRHTSN
VDSSVPTSPSRHIST
VDSSVPTSPSRHISI
VDSSVPTSPSRHISS
VDSSVPTSPSRVDSS
AEAEQPSSPSVKKAA
KEPISPGSPSPASRE
DDLTMPESPSTPVAV
AVPRHPASPSSSSGT
AEAEQPSSPSVKKAE
DEDEMPESPSTPVAV
TVATQPASPSSSSGT
TVARHPASPSSSSGT
TVATHPASPSSSSGT
RGNLLPSSPSDEERG
PKAESPFSPSRIPKA
DPRDFPISPSSARFQ
GTPRHPASPSSSSGT
FQRDFPISPSSARFQ
QVGDFPISPSSARFQ
KYNLLPSSPSDEERG
PRSPSPRSPSVPRSP
KEPISPGSPSPASKV
AELGEPVSPSARLVE
RESGAGQSPSSASRE
AYASLLESPSGSAYA
KYNLLPSSPSDEERK
QQTGVPTSPSSSDKV
ANNSLSSSPSSPEGA
RLIVADASPSSPRRW
SSPAAVASPSSPAAV
SSRDVSVSPSRARVH
SSRDVSVSPSRARSS
PKAESPFSPSRIKME
GARGGVDSPSWRSGA
PEESEEGSPSRPEES
ANNSLSSSPSSPEVA
FGRDFNASPSRNAAP
GDAFRAASPSGAAAK
GPESGPQSPSQSGED
ENSDGLPSPSGRAQP
AVAPKVSSPSVPRTA
KEPISPGSPSPAKEP
ETKDPNSSPSRGAAA
ANNSLSSSPSSPEVG
ASPVREPSPSNPAIA
SSSGAGQSPSSASRE
SDAFRAASPSGAAAK
EVIVNSSSPSWNAKE
KSHSDPPSPSRKSHS
TDGDGRISPSELAAV
RDVDLDRSPSLQERD
RNSSDLISPSASPRN
GPESGPQSPSQGPES
VESENGGSPSRVESE
GSPVREPSPSNPAIA
ETKDPNSSPSRGAAE
VGNSLSSSPSSPEVG
PEESEEGSPSRVESE
QSSYEQESPSAGRRR
EVQQAPPSPSQVPNR
KSHSDPPSPSRFKPS
YARRLLESPSGSAYA
AANWNPKSPSFTIKR
RNKSDLISPSASPRN
MARRLLESPSGSAYA
SSSGAAQSPSSASKE
SSSGAAQSPSSSSGA
SSSGAGQSPSSSSGA
EAEVVVISPSEASPR
AGINISASPSSTRAG
PRPGSSESPSDPFPR
SEESEEGSPSRVESE
EVIVNSSSPSWNAKI
LHRGGVDSPSWRSGA
ENSEGLPSPSGRAQP
PGRDNRGSPSPRGNN
ERIADPCSPSNDDFK
GAAIHGTSPSRWDRS
EVIVNSSSPSWNATE
DAEVVVISPSEASPR
AVAPKVSSPSVPRTS
VREDTRFSPSGPDSG
PREVVVISPSEASPR
IAPVREPSPSNPAIA
SDEGDQNSPSVQPGG
LTSPGPLSPSLTSPG
EYSGGGDSPSEYSGG
RSPYSRRSPSVPRSP
NNRDNRGSPSPRGNN
GSTSLSSSPSSPEVG
KAEQSLASPSPSPKA
VELVGSESPSITSVE
TIPGSSESPSDPFPR
RSREESLSPSKSRRS
TRINISASPSSTRAG
ANNSLSSSPSSVGAN
RHPYGGDSPSEYSGG
PGAATNESPSAVNNG
KIIVNSSSPSWNAKI
RTPTQLPSPSPSPRT
ISKSDLISPSASPRN
LTSPGPLSPSDKGTI
SSAPSLSSPSPSPRT
DDDDTKQSPSMPTTP
EEGGPVESPSSRSLT
KAGASLASPSPSPKA
RQREESLSPSKSRRQ
ASSPQAPSPSSNSAK
PISSVRVSPSSSPPP
TIPGSSESPSDPLET
RTKAQLPSPSPSPRT
VELVGSESPSITSLN
RQREESLSPSKSRRS
PTIHVRVSPSSSPPP
SFAAMLSSPSSSSRF
NAPVASGSPSNSVNA
FSPKGQASPSSQQKA
QDVDLDRSPSLQEQD
TIPGSSESPSDPFTI
GKVDLDRSPSLQERD
RLEQSLASPSPSPKA
NGAATNESPSAVNNG
GLPNISASPSSTRAG
PGAATNESPSAVNQP
PISHVRVSPSSSPPP
SESPKLQSPSSESPK
ALLDSPVSPSALLDS
DDGSYLSSPSSRSLT
SDEEKGTSPSVNQVG
DDGSYLSSPSSRSLD
PPIHVRVSPSSSPPP
RHGRGDGSPSRDGPD
SESPKLQSPSERIER
SPPYSRRSPSVPRSP
SDALPRVSPSGGGYK
HQKAQLPSPSPSPRT
SPRSEVISPSEASPR
PSNSSFPSPSPRESN
NAPVASGSPSNSVSK
SSSGAAQSPSKGGPS
RTSTIADSPSPHNKV
LNLVGSESPSITSLN
GKVDLDRSPSLQEQD
KVSTIADSPSPHNKV
ASSPQAPSPSRLGAL
SNNSSFPSPSPRESN
PRDADFASPSSGRIS
SSPTSNLSPSSPTSN
VSVEKQNSPSISPKD
PTTPVTQSPSMPTTP
AALPPLSSPSSRSLT
SFAAMLSSPSFAAML
WWRLVASSPSFRDSW
SSPPPISSPSSSPPP
LSPQRKASPSSKADS
GFFLIQASPSDPDNF
DRLIEADSPSGVKIE
EVAQPQLSPSEKLNS
DSIPAGFSPSALLDS
LTIPAGFSPSALLDS
SS.....S......S
SSAPGSESGDVSQSS
SSSGSPVSGLGEGSS
SSEDLHRSGSSSSSS
SSFGQQTSGVYSRSS
SSEDDHRSGSSSSSS
SSEDDGRSGSSSSSS
SSEILHRSGSSSSSS
SSEDDGMSGSSSSSS
SSSGSPVSGELGEGS
SSSPTAASGQAEPVS
SSGILHRSGSSSSSS
SSGILQRSGSSSSSS
SSPPPISSVRVSPSS
SSSPSPASAMAGGSS
SSPKREPSAGSSPDS
SSAEVVPSGIRFNES
SSAFPSGSGSGEESS
SSPEVGNSLSSSPSS
SSPQGLPSISAFESS
SSPKMAKSQNFQESS
SSPRSAASRPAGYPS
SSSGSPLSRADGMIS
SSAEVVPSGTRFNES
SSPDSSYSNPIPGSS
SSFVDPPSYADVAAS
SSVGANNSLSSSPSS
SSAPGSESVDEVKPS
SSLKSQGSGISESDS
SSSGAGPSRDVNRPS
SSFGSTSSAPSLNSS
SSPDSSYSVGFEVPS
SSSPPPISHVRVSPS
SSQPQPVSPKSSTKS
SSPKEAFSIDDELVS
SSENLRASTAEQSGS
SSSPTAASPQAEPVS
SSSGSPLSLADGMIS
SSPTSNLSRDDRGRS
SSVPTSPSRHISTRS
SSPRYFFSAATIQPS
SSPPPISSPRIKELS
SSPDSSYSNPIPVPS
SSSGSPVSKELGEGS
SSSGSPLSLSGMISS
SSFGSTSSAPSLSNS
SSDNLRASTAEQSGS
SSPTSNLSPRQSSGS
SSENEAESAASAAES
SSDNLKASTAEQSGS
SSSGAGPSFDVNRPS
SSVPTSPSRHTSGDS
SSLSDLSSGRISTSS
SSPAQSKSLQSQQIS
SSDEGSDSVPWGSRS
SSNSGENSPNPAISS
SSSPKPSSRSLTSSS
SSFEALQSANLRRVS
SSFGSTSSPMLDKNS
SSDEGSDSDGAAASS
SSNSGENSPNPTISS
SSGDLMSSMEGEKNS
SSGVRTISRSPPPSS
SSSPWYGSKPKVAAS
SSNSGENSPKPSSNS
SSSPPPISSVRVSPS
SSPKRSQSSRSLTSS
SSNSGENSAGNPAIS
SSVVPETSTTDVAES
SSAPSLNSSFGSTSS
SSPSFRDSWWRLVAS
SSTNNSKSIKVLSHS
SSKSAISSYIELQKS
SSRSLTSSSPKRSSS
SSGRISTSSLSDLSS
SSRSLTSSSPKRSQS
.......SSP.....
AEALSIPSSPRGMDA
SEALSIPSSPRGMDA
SEALSIPSSPRGSEA
SRPAGYPSSPRSAAS
KRPAGYPSSPRSAAS
RTFLSPPSSPRSGAR
TTFLSPPSSPRSGAR
VSALSEPSSPKSVSA
GNAGGELSSPREQDR
LSEPQEPSSPRESLA
AYADVAASSPRSASA
RNAGGELSSPREQDR
AAEAEQPSSPSVKKA
SYADVAASSPRSASA
ALPLFPVSSPRMAAA
ADEFGEDSSPLQQSA
DAEAEQPSSPSVKKA
SAATIQPSSPRYFFS
RGGEGELSSPREQDR
GSDEEHISSPRDADF
TGGEGELSSPREQDR
QAATIQPSSPRYFFS
QDEFGEDSSPLQQSA
RRKTSPGSSPAVIGA
NAGSSPDSSPKRNAG
ESALSEPSSPKSFLE
AETKDPNSSPSRGAA
GFDDSVPSSPAYTSG
FSDEEHISSPRDADF
AISDRIPSSPLRVPA
VSALSEPSSPKSFLE
LLPLFPVSSPRMAAA
ASDADKISSPLVAPA
SISDRIPSSPLRVPA
GQPVVQLSSPQQHAA
AQPVVQLSSPQQHAA
GNLLGETSSPKQQAG
SPRPGGASSPRPGGA
SRFGVIPSSPRTPMK
FFDDSVPSSPAYTSG
FFDDSVPSSPAYMKE
RRKTSPGSSPASAAV
ANLLGETSSPKQQAG
FFDDSVPSSPAYFFD
PETKDPNSSPSRGAA
KRFGVIPSSPRTPMK
TTFLSPPSSPRSTTF
ANLLGETSSPKQQAD
VRKTSPGSSPASAAV
NAGSSPDSSPKREPS
SDEEPYPSSPDSSYS
GSDEEHVSSPRDTDF
SAGSSPDSSPKREPS
NAGSSPDSSPKMDDN
IVADASPSSPRRWGS
SAMAGGSSSPSPASA
AMPKTPESSPKVSDD
SPNEAAASSPNEAAA
SPAGIQASSPAGIQA
SVGFEVPSSPDSSYS
AGSNKISSSPDEQGA
GNLLGETSSPKQQGG
SYSNEVPSSPDSSYS
FSDEEHVSSPRDTDF
ANLLGETSSPKQQGG
ERSGSPISSPTKRSG
DPVNSPESSPERAMD
VVGFEVPSSPDSSYS
KSDFPQSSSPPQQQK
PPVNSPESSPERAMD
GQPDSAISSPGRGKR
SNPIPVPSSPDSSYS
DMPKTPESSPKVSDD
NMDDNAGSSPDSSPK
SIDDELVSSPKEAFS
ERGNLLPSSPSDEER
DSDFPQSSSPPQQQK
SQDGLPSSSPDSTVE
ERSGSPISSPTKEED
KREPSAGSSPDSSPK
WEEAGQQSSPTVFPE
FRSPSPMSSPFRSPS
DSDFPQSSSPPQQQD
QRSRSPASSPGSSQR
RRKTSPGSSPASRRK
GANNSLSSSPSSVGA
KMDDNAGSSPDSSPK
GEETKRPSSPPEFVE
RQPDSAISSPGRGKR
SPALDPPSSPALDPP
ITMAGGSSSPSPASA
NRSPSPMSSPNPRSN
SQNFQESSSPKMAKS
LGSNKISSSPDEQGA
EIEFAEDSSPKVSPT
SSSPPPISSPRIKEL
GQPDSAISSPGRGQP
GAARRVSSSPDLADG
KRSGSPISSPTKTSV
ARLRFVESSPLNSYA
AREELLQSSPRMKNV
FRSPSPMSSPNPRSN
ASRRQDDSSPPRRRA
GAARRVSSSPDLADD
GMIKVKPSSPAELEG
EEETKRPSSPPEFVE
AMPKTPESSPKVDVD
NSLSSSPSSPEVANN
PPVNSPESSPERPPV
VSPNESNSSPRVSPN
EKSAGQQSSPTVFPE
NSLSSSPSSPEGANN
KSRRQDDSSPPRRRA
QRLRFVESSPLNSYA
SPNETAASSPNETAA
QKSAGQQSSPTVFPE
TTAGEGSSSPARSLT
NSLSSSPSSPEVGST
AYTSGFPSSPAYTSG
LSSPPPISSPRIKEL
VREELLQSSPRMKNV
WMIKVKPSSPAELEG
ARLQRVCSSPGPYFA
SVRVSPSSSPPPISS
HTAGEGSSSPARSLT
AKYNLLPSSPSDEER
EIQDDSISSPRIAEV
YSNPIPGSSPDSSYS
SRDDRGRSSPTSNLS
NSLSSSPSSPEVGNS
HTAGEGSSSPARSLH
NRISPQLSSPNQPYS
TSLSSSPSSPEVGST
SSSPPPISSPSSSPP
RRDDRGRSSPTSNLS
HVRVSPSSSPPPISS
ESNKKVVSSPGQVSE
LPSSGLPSSPDSTVE
RGRVPSNSSPRVSPN
RAALPPLSSPSSRSL
QSNKKVVSSPGQVSE
RKYNLLPSSPSDEER
QGRVPSNSSPRVSPN
GANNSLSSSPSSPEG
SPLVQEISSPLVQEI
SRSGVPNSSPMLDKN
SSRSLTSSSPKRSQK
PWYGSDSSSPWYGSD
SVTGSRSSSPVDASE
HVRVSPSSSPPPISH
KSRSLTSSSPKRSQK
KDDGSYLSSPSSRSL
GAGSSSLSSPTDFAG
GANNSLSSSPSSPEV
LRLQRVCSSPGPYFA
TDAEPGSSSPLRKIT
KMLDKAVSSPEEVVK
DSFAAMLSSPSFAAM
KEVIVNSSSPSWNAK
GQVSEDVSSPGQVSE
NTTTGGSSSPGGGRT
NSFSFKVSSPKVSPT
TEVIVNSSSPSWNAK
TDAEPGSSSPLRKII
NDEPDGSSSPENEGN
EDEPDGSSSPENEGE
KPKVAASSSPWYGSK
SPRIKELSSPPPISS
TERIESSSSPVQAPS
SPKRNAGSSPDSSPK
DDEMARESSPEIDDE
HVRVSPSSSPPPIHV
NRISPQLSSPNNRIS
AKIIVNSSSPSWNAK
KPKVAASSSPWYGSD
RTTTGGSSSPGGGRM
SSRSLTSSSPKPSSR
EDEPDGSSSPENEGN
PPISSPSSSPPPISS
LDDGSYLSSPSSRSL
EVGNSLSSSPSSPEV
TEVIVNSSSPSWNAT
PSFAAMLSSPSSSSR
IMLDKAVSSPEEVVK
VANNSLSSSPSSPEV
IDAEPGSSSPLRKII
SVTGSRSSSPVDKDF
SISAFESSSPQGLPS
SLQSQQISSPAQSKS
MSEKAARSSPAPSEP
GTGGLNKSSPDDYTG
EEEANSDSSPKTRFE
PSEKAARSSPAPSEP
GSTKVRDSSPVQNFP
VLQSQQISSPAQSKS
MISAFESSSPQGLPS
SWWRLVASSPSFRDS
EWWRLVASSPSFRDS
PTSNLSPSSPTSNLS
FTGGLNKSSPDDYTG
PHGIPTGSSPIGSSE
MISAFESSSPQGLPM
LASDRGRSSPTSNLS
DSPGDSLSSPHGIPT
TSSAPSLSSPSPSPR
LCSMARESSPEIDDE
TAVAPKVSSPSVPRT
VGSTSLSSSPSSPEV
REPEHRHSSPPLRSR
TSPIKMKSSPPTSPI
GSVPKTGSSPIGSVP
RKSSKLSSSPHGIPT
PAVAPKVSSPSVPRT
VPSPRTSSSPYIPAN
PSGSAYASSPESRLQ
SPGPNDLSSPGPNDL
LEPEHRHSSPPLRSR
PHGIPTGSSPIGSVP
NSSFGSTSSPMLDKN
SGHPAMKSSPPTSPI
.....SPS.......
AVMPESPSTPVAVDM
VLGPPSPSAPRAAAD
AEQPSSPSVKKAAEA
AEQPSSPSVKKAEVR
DEMPESPSTPVAVMP
AGGSSSPSPASAMAG
RDFPISPSSARFQVG
RDFNASPSRNAAPEE
RDFPISPSSARFQRD
AEKVSSPSADEAEAA
AGGSSSPSPASALDV
LTMPESPSTPVAVDM
RGGVDSPSWRSGARG
ARHPASPSSSSGTVA
AEKVSSPSADEAIPE
GDFPISPSSARFQVG
RGGVDSPSWRSGAQP
PISPGSPSPASREVD
ATQPASPSSSSGTVA
AEKVSSPSADEAIAE
ATHPASPSSSSGTVA
LGEPVSPSARLVEVP
EGVPTSPSSSDKKEN
EPEASSPSANEAKIE
EPEASSPSANEAQEP
AESPFSPSRIPKAES
RGYSYSPSPPPRGRG
AFRAASPSGAAAKPS
AESPFSPSRIKMELE
EPEASSPSANEAQQV
GDGRISPSELAAVQA
RGYSYSPSPPPRGYR
RDVSVSPSRARSSRD
PRHPASPSSSSGTVA
KDPNSSPSRGAAAKE
NLLPSSPSDEERGSR
ESGPQSPSQSGEDDD
GLQSDSPSPPRAPSP
APKVSSPSVPRTAVA
AFRAASPSGAAAKKL
RDVSVSPSRARVHPR
PISPGSPSPASKVTA
SGAGQSPSSASREPP
NLLPSSPSDEERGNL
NLLPSSPSDEERKYN
SSVPTSPSRVDSSVP
SSVPTSPSRHISIVR
RGYSYSPSPPPMRRG
RDNRGSPSPRGNNRD
PRHPASPSSSSGTPR
RGYSYSPSPPPRRDF
SGAAQSPSSASKEMA
TGVPTSPSSSDKVAS
SGAGQSPSSASRESG
GLQSDSPSPPRAPGL
KDPNSSPSRGAAETK
SSVPTSPSRHISNKD
ESEEGSPSRPEESEE
ESGPQSPSQGPESGP
PGSSESPSDPFPRPG
SPGPLSPSDKGTIEN
SSVPTSPSRHISSKD
SSVPTSPSRHTSNKD
RDNRGSPSPRGNNGS
INISASPSSTRAGIN
SDGLPSPSGRAQPVV
SENGGSPSRVESENG
SPGPLSPSLTSPGPL
PNISASPSSTRAGLP
PGSSESPSDPFPRDN
INISASPSSTRAGLP
PGSSESPSDPFTIPG
APKVSSPSVPRTSRR
AATNESPSAVNNGAA
PGSSESPSDPLETIP
PISPGSPSPAKEPIS
SYEQESPSAGRRRKL
SGGGDSPSEYSGGGL
ESEEGSPSRVESENG
REESLSPSKSRRQRE
ESEEGSPSRVESEES
HSDPPSPSRKSHSDP
IVNSSSPSWNAKEVI
SGAAQSPSSSSGAAQ
MAPSASPSPGLAVMA
IADPCSPSNDDFKSE
RRLLESPSGSAYARR
REESLSPSKSRRSRE
AIHGTSPSRWDRSQS
SPQAPSPSSNSAKTQ
MAPSASPSPGLAVTA
EDTRFSPSGPDSGRS
IVNSSSPSWNATEVI
ASLLESPSGSAYASS
IVNSSSPSWNAKIIV
LDSPVSPSALLDSPV
AATNESPSAVNNGQL
SGAGQSPSSSSGAGQ
VDLDRSPSLQERDVD
REESLSPSKSRRSAR
PYGGDSPSEYSGGGD
SEGLPSPSGRAQPSE
NWNPKSPSFTIKRLA
GRGDGSPSRDGPDYN
RSEVISPSEASPRSE
EVVVISPSEASPREV
RRLLESPSGSAYASL
IVNSSSPSWNAKIIL
EVVVISPSEASPRSE
AATNESPSAVNQPAS
HSDPPSPSRFKPSWQ
GGPVESPSSRSLTSS
NSLSSSPSSVGANNS
LVGSESPSITSVELV
PVREPSPSNPAIAPV
RLVASSPSFRDSWRA
PVREPSPSNPAIAGA
VDLDRSPSLQEQDVD
LVGSESPSITSLNPN
GRGDGSPSRDGPDSI
AAMLSSPSSSSRFAS
SGAAQSPSKGGPSSS
QQAPPSPSQVPNRKS
EGDQNSPSVQPGGSG
PVASGSPSNSVNAPV
SPQAPSPSRLGALSL
VDLDRSPSLQERDDK
RLVASSPSFRDSWWR
LVGSESPSITSLNLV
AAMLSSPSFAAMLSS
LIEADSPSGVKIEEE
PYSRRSPSVPRSPSP
MAPSASPSPGLMAPS
ALPRVSPSGGGYKSP
PKGQASPSSQQKALS
SPKLQSPSERIERIG
PYSRRSPSVPRSPPY
EEKGTSPSVNQVGSP
VDLDRSPSLQEQDDK
PVASGSPSNSVSKNV
GSYLSSPSSRSLDDG
SPKLQSPSSESPKLQ
FLIQASPSDPDNFPF
NSSFPSPSPRESNEW
STIADSPSPHNKVSL
AQPQLSPSEKLNSEE
NSSFPSPSPRESNNS
DADFASPSSGRISTS
DDTKQSPSMPTTPTT
GSYLSSPSSRSLTYS
STIADSPSPHNKVST
PQRKASPSSKADSAS
IPAGFSPSALLDSPV
IPAGFSPSALLDSIP
LPPLSSPSSRSLTSS
TPVTQSPSMPTTPTT
S......S...S.S.
SPAKGRRSPRRSASP
SPVKGRRSPRRSASP
SPEAKDRSPRRSLSP
SPVAKDRSPRRSISP
SPSPQHRSHGRSRSP
SDSDPTRSGQESDSD
SGSGEESSAFPSGSG
SGSGEESSFTGSGSG
SPMYRRSSYRRSVSP
SDSDSRSSDEGSDSD
SRSPPPSSTRRSVSR
SPSKSRRSREESLSP
SRVESEESEEGSPSR
SDAEDLRSGQESDSD
SDDEEELSHFKSASD
SDEAKARSIPYSTSD
SASPFHNSMQRSGSA
SDGAAASSDEGSDSD
SPSRARSSRDVSVSP
SGSKSEASPGASGSK
SDELQRESRDISSSS
SVSPGRSSRDVSVSP
SGSKSETSPGASGSK
SRSLTSSSPKRSQSS
SESGKPSSAPGSESG
SRSSEDPSVTGSRSS
SDAEEGKSKADSASS
SDELQNESRDISSSS
SLPGGAHSLDRSGSL
SESEPATSSATSESE
SPLQEQVSSLGSASP
SGDEIIASDDTSASG
SASPRNKSDLISPSA
SEEEKTRSAALSTSE
STSRAPTSPGGSTSR
SLPGGAHSLERSGSL
SKLEEAESSEESDSE
SLSDLKDSGRISTSS
SASPRNSSDLISPSA
SRSGVDSSVPTSPSR
SDELQNDSRDISSSS
SNQSPERSMLMSISN
SRSLTSSSPKRSSSE
SPMLDKNSSFGSTSS
SPASSPGSSQRSRSP
SDSSVRVSAASSDSS
SNPIPGASPDSSYSN
SEESDSESSEESDSD
SGDVSQSSAPGSESG
SGSPLSLSGMISSSG
SRSSDEGSDSDSRSS
SNPIPGSSPDSSYSN
SRSLDDGSYLSSPSS
SRRQREESLSPSKSR
SGISESDSEAQSTSG
SLQPLPASSMASRSY
SRRSREESLSPSKSR
SGATLGVSQASSGSG
SAPSLSNSSFGSTSS
SETTESTSSATSESE
SQVPNRKSSKLSSSP
SVNAPVASGSPSNSV
SSSDVVASSVESSSD
SSNAPVASGSPSNSV
...S...S......S
AQESPEESDEGAQES
AQESPEGSDEGAQES
AQESPEESDEGDQNS
AEASDGESDERAEAS
AQESPEGSDEGDQIS
EDDSDDESDEDEDDS
TFESIEDSDEDTFES
FVPSDEESDDDETPS
EEASDESSIESEEAS
DDDSEDDSDEDDDDS
EVDSDEDSPPREVDS
EAESSEESDSEAESS
SAASAAESSENEAES
EGSSGEDSDAEEGSS
EVDSDPESGELEVDS
RAASAAESSENEAES
GSPSRVESEESEEGS
AVASPEYSGRFAVAS
EEMSDDDSQGEEEMS
AVASPEYSGRFGRPS
VVASPEYSGRFGRPS
PSGSPFASDRREYPS
TGESDEKSHESTGES
KAGSDAESDDEKAGS
SHESTGESDEKSHES
VVASPEYSGRFVVAS
SIESEEASDESSIES
ELKSDDESDDDELKS
AAASPAGSGGGAAAS
ETPSPETSTDVESNS
DSESDEDSFLEPSDS
TGSSPIGSSEEAGAS
SHESTGESDEKQVQS
TSSSPKRSSSEEEES
EEASDESSIQSEEAS
KAGSDVESDDEKAGS
ESLSPSKSRRQREES
PGESEDGSPAVPGES
EELSDDPSQDDEELS
ETDSPGDSLRDETDS
SRSSDEGSDSVPWGS
ESLSPSKSRRSREES
AAESPQASTPKAAES
SRASTSDSEDEKEPS
RFASPEDSKYKNLAS
SEASPGASGSKSEAS
KVLSPADSAELKVLS
VEISEDDSPPKVEIS
ASQSDGGSPKVDEAS
SDESSIESEEASDES
YGRSGTGSDEGYGRS
PTRSGQESDSDPTRS
VDLSKPTSPEEAPKS
EELSGDPSQDDEELS
TEVSETDSPGDTEVS
DPQSAPTSPRTMEES
DRSSGDESMEDDRSS
PAPSPTTSGRKPAPS
IVQSDDDSEDEIVQS
SIQSEEASDESSIQS
GSGSGEESSAFPSGS
PDISPRDSAIAEPPS
PAVSTFESIEDPAVS
ESTSSATSESETTES
GEVSGPESGQCGEVS
LAGSDDDSDGPLAGS
SETSPGASGSKSETS
DEGSDSDSRSSDEGS
MPESDNDSGGPMPES
QSDSEEPSEPDVLQS
GENSPKPSSNSGENS
NIISDLDSTEDGNNS
PATSSATSEPETTES
SEESAEKSSRIGPGS
SRASTSDSEDEKPLS
SLSSSPSSPEGANNS
APTSPGGSTSRAPTS
PATSSATSESETTES
SDESSIQSEEASDES
PSASPRNSSDLISPS
ESLSPSKSRRSARDS
SLSSSPSSPEVANNS
GSPSRVESENGGSPS
GSGSGEESSFTGSGS
VPKSFPPSRELMEDS
PSPSPRESNNSSFPS
VSVSPGRSSRDVSVS
GFASRERSTTGYERS
GTSSMERSDSIPLNS
VRSSMERSDSIPLNS
ASQSDGGSPLQASQS
DDTSGPESGPQDDTS
ADLSEDLSDGEADLS
DPQSAPTSPRTDPQS
VPSSPDSSYSNEVPS
SRGSTSDSEDEKPLS
ASGSPSNSVNAPVAS
ISRSPPPSSGVRTIS
VPTSPSSSDKVASYS
PRVSPNESNSSPRVS
NDESGANSGGENDES
ASYSDDTSGPEASYS
PATSSATSEPEPATS
DRLSVPDSIPEDRLS
PATSSATSESEPATS
DPNSNRLSDDEDPNS
GGRSGLASDLRGGRS
SLSSSPSSPEVGSTS
GMASASDSISDRIPS
VVASSVESSSDVVAS
VSRSPPPSSTRRSVS
ALPSPGGSSSQMPDS
ESDSEAQSTSGISES
GSDSDSRSSDEGSDS
DGRSGLASDLKDGRS
DTESHRVSDDSDTES
ESDSEAQSTPASPES
DVASVDQSSVEDVAS
GNNSGPPSPVAGNNS
PPTSPIKSWQPPAKS
GSESGKPSSAPGSES
EPSSPRESLAMTSLS
ESDSEAQSTPAESDS
AFQSDGGSPLQAFQS
AGRSASGSPFKAGRS
SDDSDTESHRVSDDS
PGASGSKSEASPGAS
DPPSVKASPLRDPPS
TEVSETDSPGDSLSS
SGSSSSSSSEDDGRS
PDISPRDSAIAQPSS
SGSSSSSSSEDDHRS
EESSFTGSGSGEESS
SKLSIDSSEDEGNES
SEMSSVGSPGRLVDS
GSESGDVSQSSAPGS
GESSEFQSEKDGESS
SALSEPSSPKSFLES
RSPSVPRSPPYSRRS
SGSSSSSSSEDDGMS
KKPSTEDSPAYNKSS
VSPSRARSSRDVSVS
EDPSVTGSRSSEDPS
PGASGSKSETSPGAS
EEASETFSENLKRTS
RSASGIGSMNMRSAS
IPSSPRGSEALSIPS
ENTSGDASVDHENTS
DAKSVPASPVTDAKS
GGGSPRASEASSKSS
VDVSSVTSDDNITRS
TGSSPIGSVPKTGSS
TSPSRVDSSVPTSPS
RPRSTSLSPRGRQRS
KAVSGVDSSVPTSPS
SGSSSSSSSEDLHRS
VRVSAASSDSSVRVS
RMASRSYSNLMELES
RGRSYSKSPVRRGRS
LSRSGVDSSVPTSPS
RSRSLPYSPYRRSRS
LSHSNENSNVANENS
SAASSDSSVRVSAAS
KPSSAPGSESGKPSS
VASSVESSSDVVASS
SEPSSPKSFLESALS
YDGSDRLSVPDYDGS
GEGSSSGSPVSGLSS
GGQSALGSALGGGQS
SPPSSPRSGARTFLS
MLDSADDSSYRRSVS
ERRSVFRSPRSFSLS
AAPSNASSSNAPVAS
TSSSPKPSSRSLTSS
GSTSSAPSLSSPSPS
SPGSSPASAAVRKTS
SLNSPLISRQASLNS
RTGSVGVSDIPRTGS
QRRSTSFSPDRVLHS
SGSSSSSSSEILHRS
PRASEASSKSSVLHS
KMSSAANSPPRKMSS
GSTSRLLSRSLIDPS
SYLSSPSSRSLDDGS
PRISESASGIPRVGS
FPLSRASSSFVDPPS
SPKSFLESALSEPSS
GSTSRLLSRSGVDSS
SAASAVSSSAASAVS
GSTSSAPSLSNLLNS
LSPSSPTSNLSPRQS
RGSSITLSPNKASSS
PRVSGCISTFRRSGS
VLHSQPKSTVGVLHS
GRSSRDVSVSPGRSS
GSTSSAPSLNSSFGS
IRSSGQVSTMKRSAS
NLASRLGSFTFRRTS
HLNSRPRSAAPSNAS
PPLSSPSSRSLTSSS
NAMSRQNSFSFKVSS
LSLSGMISSSGSPLS
VSSSTNNSKSIKVLS
SYLSSPSSRSLTYSS
SFNSQTPSELLSFNS
PNISYICSRYYPNIS
PLISRQASLNSPLIS
RSGSSSSSSGILHRS
RSGSSSSSSGILQRS
LELSVLHSFGEFSIS
NTVSRLASGLGLRLS
QTPSELLSFNSQTPS
ALGSFRSSRSNMDSS
YLKSASISASKCVWS
LVFSSSFSKRNQPDS
DYRSLQSSLSVAKKS
......SSP......
SEPQEPSSPRESLAM
NAGGELSSPREQDRN
DEFGEDSSPLQQSAD
DEFGEDSSPLQQSAA
NAGGELSSPREQDRF
EALSIPSSPRGMDAN
GGEGELSSPREQDRG
EALSIPSSPRGMDAE
GGEGELSSPREQDRF
YADVAASSPRSASAS
EALSIPSSPRGSEAL
NLLGETSSPKQQGGM
NLLGETSSPKQQAGN
NLLGETSSPKQQGGN
NLLGETSSPKQQAGG
SALSEPSSPKSVSAL
RPAGYPSSPRSAASR
NLLGETSSPKQQGGA
NLLGETSSPKQQADT
YADVAASSPRSASAY
SDEEHISSPRDADFS
RPAGYPSSPRSAAST
AATIQPSSPRYFFSS
SDEEHISSPRDADFA
SDFPQSSSPPQQQKS
ISDRIPSSPLRVPAS
SDFPQSSSPPQQQDS
AATIQPSSPRYFFSA
SALSEPSSPKSFLEQ
SDFPQSSSPPQQQKQ
SDEEHVSSPRDTDFS
IDDELVSSPKEAFSR
VADASPSSPRRWGSR
DEEPYPSSPDSSYSN
PRPGGASSPRPGGAS
LPLFPVSSPRMAAAS
MDDNAGSSPDSSPKM
SDADKISSPLVAPAS
ISDRIPSSPLRVPAI
SDEEHVSSPRDTDFA
MDDNAGSSPDSSPKR
IDDELVSSPKEAFSI
GSNKISSSPDEQGAR
QPVVQLSSPQQHAAQ
QPVVQLSSPQQHAAK
FDDSVPSSPAYFFDD
PAGIQASSPAGIQAS
SDADKISSPLVAPAT
PNEAAASSPNEAAAS
IEFAEDSSPKVSPTH
GSNKISSSPDEQGAG
LPLFPVSSPRMAAAL
FDDSVPSSPAYMKEL
QNFQESSSPKMAKSQ
VGFEVPSSPDSSYSN
FDDSVPSSPAYTSGF
QNFQESSSPKMAKSP
NPIPVPSSPDSSYSN
YSNEVPSSPDSSYSN
RLRFVESSPLNSYAS
EEAGQQSSPTVFPEK
MLDKAVSSPEEVVKM
RLRFVESSPLNSYAR
EETKRPSSPPEFVEA
RFGVIPSSPRTPMKR
SNKKVVSSPGQVSES
EETKRPSSPPEFVEE
MPKTPESSPKVSDDM
RFGVIPSSPRTPMKA
PNETAASSPNETAAS
VGFEVPSSPDSSYSV
REPSAGSSPDSSPKR
REELLQSSPRMKNVS
PLVQEISSPLVQEIS
MLDKAVSSPEEVVKQ
SNKKVVSSPGQVSED
QPDSAISSPGRGKRR
TAGEGSSSPARSLTT
AARRVSSSPDLADGA
RDDRGRSSPTSNLSR
PSSGLPSSPDSTVES
REELLQSSPRMKNVR
MIKVKPSSPAELEGM
MPKTPESSPKVSDDN
AARRVSSSPDLADDN
TAGEGSSSPARSLHT
QDGLPSSSPDSTVES
TAGEGSSSPARSLTL
QPDSAISSPGRGKRQ
REELLQSSPRMKNVA
QPDSAISSPGRGQPD
SRSLTSSSPKRSQKS
RLQRVCSSPGPYFAR
RDDRGRSSPTSNLSP
LQSQQISSPAQSKSG
PALDPPSSPALDPPS
SRRQDDSSPPRRRAS
LQSQQISSPAQSKSL
DAEPGSSSPLRKITD
RLQRVCSSPGPYFAK
MIKVKPSSPAELEGL
DAEPGSSSPLRKIID
IQDDSISSPRIAEVE
SRRQDDSSPPRRRAR
SEKAARSSPAPSEPS
KSAGQQSSPTVFPEK
RISPQLSSPNQPYSD
SRSLTSSSPKRSQKP
DAEPGSSSPLRKIIP
YTSGFPSSPAYTSGF
QVSEDVSSPGQVSED
ISAFESSSPQGLPSI
DEMARESSPEIDDEL
PKRNAGSSPDSSPKR
ERIESSSSPVQAPST
SRSLTSSSPKPSSRS
DEPDGSSSPENEGED
SEKAARSSPAPSEPP
SFSFKVSSPKVSPTH
PKVAASSSPWYGSDS
ISAFESSSPQGLPMI
TTTGGSSSPGGGRTT
TTTGGSSSPGGGRMK
ISAFESSSPQGLPSV
STKVRDSSPVQNFPM
MPKTPESSPKVDVDL
CSMARESSPEIDDEM
HGIPTGSSPIGSSEE
WYGSDSSSPWYGSDR
EEANSDSSPKTRFEN
GRVPSNSSPRVSPNE
DEPDGSSSPENEGND
PKVAASSSPWYGSKP
DEPDGSSSPENEGNT
SSPPPISSPRIKELH
SLSSSPSSPEVGSTT
PRIKELSSPPPISSP
ASDRGRSSPTSNLSP
HGIPTGSSPIGSVPK
HGIPTGSSPIGSVPH
SLSSSPSSPEVGNSL
EPEHRHSSPPLRSRR
SPGDSLSSPHGIPTG
SVPKTGSSPIGSVPK
RISPQLSSPNNRISP
TGGLNKSSPDDYTGT
TGGLNKSSPDDYTGG
SGSAYASSPESRLQS
EPEHRHSSPPLRSRE
RSGVPNSSPMLDKNS
TSNLSPSSPTSNLSP
PGPNDLSSPGPNDLS
KSSKLSSSPHGIPTG
AGSSSLSSPTDFAGA
GHPAMKSSPPTSPIK
PSPRTSSSPYIPANP
.......S.SD....
DEKPSRGSTSDSEDE
DEPKSRGSTSDSEDE
DEKPSRASTSDSEDE
AAPKSRGSTSDSEDE
DAAVQEPSTSDMEDA
PAPKSRGSTSDSEDE
DEGGGEWSASDDDDE
DDAVQEPSTSDMEDA
EPKRRAWSESDDEEP
AAKKGSGSDSDDDEQ
VAPKSRASTSDSEDE
DLRSGQESDSDAEDL
GGGGGEWSASDDDDE
ERKRRAWSESDDEEP
PDAVQEPSTSDMEDA
EQKKGSGSDSDDDEQ
HPDGGLTSDSDEEYD
DDREEDVSFSDLEDD
PGAGGSGSDSDEPQE
PTRSGQESDSDAEDL
QEAGGSGSDSDEPQE
VPHVRSDSESDDEVP
AAKKGSGSDSDDDAA
AQQGSGISESDSEAQ
DEQDEDVSFSDLEDE
HPEGGLTSDSDDAVQ
AAFRDDDSESDEEAA
SAFRDDDSESDEEAA
DELEPSDSESDEDDE
DPRKKGASDSDTDVD
DDAAKKGSGSDSDDD
DDEQKKGSGSDSDDD
DTEDHDLSDSDDDDT
RRREEDVSFSDLEDD
VPHVRSDSESDDEGR
EPPGAGGSGSDSDEP
SREDHDLSDSDDDDT
VGQDEDVSFSDLEDE
KSQGSGISESDSEAQ
EELSHFKSASDDEEE
GRHVRSDSESDDEGR
ADAAKKGSGSDSDDD
GEGGKGASDSDTDVD
PGAGGSGSDSDEPPG
EPQEAGGSGSDSDEP
LGREEDVSFSDLEDD
SDDGGLTSDSDAAEE
GEKEEKNSLSDEEKG
VDRKKGASDSDTDVD
HPEGGLTSDSDEGGL
KELSHFKSASDDEEE
GFPGAGGSGSDSDEP
AQSTSGISESDSEAQ
SFLEPSDSESDEDDE
PETVFAESDSDGEEK
PSRLGALSLSDAEAE
HPDGGLTSDSDDGGL
SDEEHISSGSDEEHI
EKTVFAESDSDGEEK
AASSDEGSDSDGAAA
EKKEEKSSLSDEEKG
SRSSDEGSDSDGAAA
SDEEHVSSGSDEEHV
VGEKDRQSGSDADVG
SDEGGLTSDSDPKPP
DLEKDRQSGSDADVG
KARSIPYSTSDEAKA
SPKVDEASQSDGGSP
DSESSEESDSDSIVP
EFYRDGNSDSDIDEF
SGRISTSSLSDLKDL
SGKVDEASQSDGGSP
AKRSIPYSTSDEAKA
GNYRDGNSDSDIDEF
IIEEVINSMSDDEGE
SGRISTSSLSDLKQQ
KSQGSGISESDSKSQ
KKRSIPYSTSDEAKA
SGRISTSSLSDLKDS
AMGTRAGSYSDEGSQ
VQEQKTRSDSDSDQS
DTSGPEASYSDDTSG
VASKSSRSLSDLMRQ
EQKTRSDSDSDQSEQ
SGAQFRLSKSDDSGA
DSFQRMGSLSDGALQ
QSEQKTRSDSDSDQS
SDADKISSASDADKI
QALVAAKSESDNGEL
SFLEPSDSESDEDSF
PPSPSRKSHSDPPSP
SASHNSLSGSDDFED
RQSKSSRSLSDLMRQ
GDGLSYSSGSDIAGD
NPRAAVASYSDDTSG
GAKPKYKSHSDPPSP
ELLVAAKSESDNGEL
EHQVLVKSHSDVAEH
GGSPLQASQSDGGSP
SSSGSPLSLSDLVSP
GASLNRLSKSDDSGA
DNASSVESSSDAGRD
HSQVLVKSHSDVAEH
DVASSVESSSDAGRD
EQKTRSDSDSDQSQT
KSVERVQSISDLEKK
GRDVIGRSASDVLGR
RESRDISSSSDELQR
RESRDISSSSDELQN
GLGLSYSSGSDIAGD
VELRLLDSLSDVNVE
NESRDISSSSDELQN
SGRISTSSLSDLSSG
SSSDKVASYSDDTSG
MESLNRLSKSDDSGA
NDSRDISSSSDELQN
ATLIGMASASDSISD
GLGLSYSSGSDIAGG
SSDVIGRSASDVLGR
NPYSQIISKSDLISP
VVASSVESSSDAGRD
TGRFIKRSLSDGNIL
RRLRLLDSLSDVNVE
TTANIDVSSSDNKVT
TKANIDVSSSDNKVT
ILRFIKRSLSDGNIL
FRSPRSFSLSDLQNA
LKANIDVSSSDNKVT
RRHGNLPSRSDAHLS
.......S..SP...
GAKAKPVSSGSPWYG
AAKAKPVSSGSPWYG
GSPVREPSPGSPVRE
AASKEPISPGSPSPA
DAEAGPSSLGSPLKL
RADGMISSSGSPLSR
YGSAKPVSSGSPWYG
RADGMISSSGSPLSL
GELGEGSSSGSPVSG
RSPVRENSERSPVRE
RAAASSYSNDSPEAE
GRFSEMSSVGSPGRF
ASPVREPSPASPVRE
RALIAEGSCGSPRSV
SPAKEPISPGSPSPA
KELGEGSSSGSPVSG
SGLGEGSSSGSPVSG
LVDSEMSSVGSPGRF
EAEASSYSNDSPEAE
PAKATPSSIASPKVT
RSEAGEPSEASPRSE
LVDSEMSSVGSPGRL
LADGMISSSGSPLSL
RSPTPPGSRRSPTPP
RSMLMSISNQSPERS
RGYHRYESSLSPHRG
NGRQEAGSPQSPLGG
RPRTRRLSMTSPFRS
KELGEGSSSGSPVSK
GADDIEDSLNSPLIS
DARAGSSSLSSPTAD
SPDAESQSEESPDAE
PAKGTPSSITSPKVT
RSVIAEGSCGSPRSV
IQSFVPYSPGSPTDP
LGGQEAGSPQSPLGG
VKSAPVGSPKSPVKS
PKAAPVGSPKSPVKS
GRSDSTASGDSPGRS
EARLMSISNQSPEAR
FAGAGSSSLSSPTAD
FAGAGSSSLSSPTAF
PSPPRAPSPPSPPRA
RSMLMSISNQSPEAR
GSAGRSESVRSPGSA
QPGCQAESPDSPQPG
EKLCQAESPDSPQPG
FAGAGSSSLSSPTDF
AERTRRLSMTSPFRS
TSPGGSTSPTSPGGS
REDSPVSSAKSPKEK
PSPVPEESEPSPVPE
RGHTLTPSTVSPVRG
INKHRYESSLSPHRG
REDSPVTSAKSPKEK
PSPKAEQSLASPSPS
FRSTRRLSMTSPFRS
SKNAGPDSPISPLLT
VPRSPPYSRRSPSVP
DPFPRPGSSESPSDP
QAIDPNASNNSPDTF
RGRSSPTSNLSPRQT
SRIPKAESPFSPSRI
VSPMYRRSRPSPDYG
ADGAGSSSLSSPTAD
RGRSSPTSNLSPSSP
PSSPAYTSGFSPKFG
GRSDSTASGDSPKER
RLETIPGSSESPSDP
SDRGRVPSNSSPRVS
DLTPKAESPFSPSRI
SLSGMISSSGSPLSL
LLTAGPDSPISPLLT
PSPKAGASLASPSPS
MSSPNPRSNRSPSPM
NQPDSSKSEASPGAS
KERDSTASGDSPKER
SPQGRVPSNSSPRVS
VSGSRVPSSNSPRVK
DYGMYRRSRPSPDYG
GKLGPVASEPSPEPL
LSRDSSKSETSPGAS
GRSDSTASGDSPKDV
AYDFGDESVRSPGSA
DPFTIPGSSESPSDP
GSAFGDESVRSPGSA
APLVAEDSLISPKTS
PQLRSPYSRRSPSVP
KIPKSNVSAGSPRTQ
PLETIPGSSESPSDP
DTFDPNASNNSPDTF
QRSPPPNSDRSPNEP
NRTSVRVSAASPNRT
KFGPAYTSGFSPKFG
VSPMYRRSRVSPMYR
TEKPKSLSLDSPTEK
VFSLEQLSGQSPVFS
LISDIEDSLNSPLIS
EPKITSGSCRSPTGN
VGEALQASIISPEMN
DQARLEQSLASPSPS
VSPTHVHSNVSPTHV
SDSSVRVSAASPNRT
SPSALLDSPVSPSAL
TNLPKSLSLDSPTEK
EPKKTSFSITSPKVT
SKVLEQLSGQSPVFS
PNDDDFASAASPPND
EQTERIESSSSPVQA
PRESNNSSFPSPSPR
NTDDDFASAASPPND
NDEEEANSDSSPKTR
ETDSPGDSLSSPHGI
EVIPSNSSFPSPSPR
TGEIQDDSISSPRIA
DKNSSFGSTSSPMLD
..S....S....S..
EESPDAESQSEESPD
EESEDEESEEEESED
EDSPREASDVEDSPR
EESEEEESEDEESEE
EQSPESESANEQSPE
GGSPGHESPGGGSPG
TTSEDEESDDEESDD
NDSPEAESPRNDSPE
HESPGGGSPGHESPG
AESPRNDSPEAESPR
EASPRVISPAEASPR
TLSPEEYSDETLSPE
LQSPSSESPKLQSPS
VISPAEASPRVISPA
EASDDEGSEEEASDD
GDSPSEYSGGGDSPS
KRSPGEVSGPKRSPG
EESDDTTSEDEESDD
EGSEEEASDDEGSEE
VASPGQVSEDVASPG
PLSPSLTSPGPLSPS
EASDVEDSPREASDV
PTSPGPQSAPPTSPG
TTSEDEESDDTTSED
PGSPIERSVHPGSPI
EDSDDEHSFNEDSDD
VSSPGQVSEDVSSPG
DGSPDLVSYGDGSPD
ESSEEEESTTESSEE
TESEGSESETTESEG
EGSDGGGSDGEGSDG
EYSDETLSPEEYSDE
AESQSEESPDAESQS
VGSPVAASEPVGSPV
APSPSSNSAKTQSPD
EESDDSLSCKEESDD
LQSPRTLSGGLQSPR
PVSPQKSSEPPVSPQ
GGSDGEGSDGGGSDG
GTSPKPRSLGGTSPK
ASSYSNDSPEAESPR
TESATSESETTESEG
RVSPARASAGRVSPA
EESTTESSEEEESTT
PPSPVAASQTPPSPV
PSSPVAASQPPSSPV
SESETTESEGSESET
WQSPLLGSRRWQSPL
LNSPPSDSIPLNSPP
PSSPAYTSGFPSSPA
DDSEEEDSGMDDSEE
EASETDESFLEPSDS
EESDSESSEESDSDS
EVSGPKRSPGEVSGP
ESSEESDSEAESSEE
VESPSSRSLTSSSPK
TESEVEKSDDPQSAP
GQSPSSSSGAGQSPS
AQSPSSSSGAAQSPS
SESANEQSPESESAN
PDSDNEDSGNPDSDN
DDSEDPDSGDDDSED
WQSPLLGSRRFKSPP
PSSASRESGAGQSPS
TSSATSESETTESEG
PVSPKEKSTPMVSDS
LNSPQSDSIPLNSPQ
EHSFNEDSDDEHSFN
QVSEDVASPGQVSED
EDSGMDDSEEEDSGM
PDSGDDDSEDPDSGD
DLSPPIPSRLDLSPP
LSSPSSRSLTSSSPK
NASEGQESDQNASEG
SESETTESATSESET
LDSDGPVSPKEKSTP
RTSGAQRSPPVDSAE
QESDQNASEGQESDQ
EDSGNPDSDNEDSGN
GPSDEDESIEGPSDE
TSSATSESETTESAT
AASEPVGSPVAASEP
SISNNEDSSGQESPT
RDSHTEKSGLASSPQ
PQSAPPTSPGPQSAP
SDSEAESSEESDSES
AFSDDDRSDHAFSDD
SGSPWYGSDRTTSKE
ERSVHPGSPIERSVH
QSSGSIRSFDEVSDD
TSSATSESETTESTS
DESIEGPSDEDESIE
PRSEAGESSEPRSEA
TISDEKLSERTISDE
DRSDHAFSDDDRSDH
FGSDGKLSERTISDE
QGSNSPRSADPDSDS
VGSPVAASEPSGSIL
PSSPAYTSGFDDSVP
SLSCKEESDDSLSCK
TLSGGLQSPRTLSGG
VDSADGSSDDVDSAD
DSSPLQQSAAMGSRP
GSSDDVDSADGSSDV
SGSPWYGSAKPVSSG
PRSEAGESSEFQSEK
LSSPSSRSLDDGSYL
GSSDEDESTSGSSDE
GESSEPRSEAGESSE
LVSYGDGSPDLVSYG
RASAGRVSPARASAG
KSSEPPVSPQKSSEP
PRSLGGTSPKPRSLG
TLSGGLQSPRDVSVS
PASSPGSSQRSRSPA
KRSEAGESSEFQSEK
SSSQMPDSDNEDSGN
DGSSDVDSADGSSDA
RDSWRAASAAESSEN
DYSDGPKSWADYSDG
AQSKSLQSQQISSPA
SDSIPLNSPPSDSIP
KRSQKSRSLTSSSPK
TSSATSESEPATSSA
KRSQSSRSLTSSSPK
SASPRNSSANGGSFE
AASQTPPSPVAASQT
KLSERTISDEKLSER
SDSKSQGSGISESDS
GLSDDQGSNSPRSAD
NLSPRQSSGSIRSFD
SDSIPLNSPQSDSIP
STSKDVSSLGSASPL
PGSSLGRSDSTASGD
AGSVDVVSGPAGSVD
DESTSGSSDEDESTS
PKSWADYSDGPKSWA
LSSPSSRSLTYSSVL
ARSALVVSGPAGSVD
ANSPPLPSSKMSSAA
PSSPEVGSTSLSSSP
LGSRRWQSPLLGSRR
RRSCVHLSVVNSSPA
DSSETVPSARLLSRP
EFSISLHSFGEFSIS
TSSSPKRSQKPPSAA
LESFLQPSDSGKSLE
GFSTTVPSPRTSSSP
SRSLTYSSVLVPSPR
RASANSLSAPIRSRA
DLSKDVYSGIDLSKD
VVSGPAGSVDVVSGP
YGSDRTTSKEVLSTA
LHSFGEFSISLHSFG
NSSANGGSFEDPSVT
MLSSPSSSSRFASPE
RASANSLSAPIRSSG
LSSLGEDSLLVSSLS
RTSFLQPSDSGKSLE
EYSKVVASSVESSSD
TSSSPKRSQKSRSLT
RTSRKLLSNATKSES
NASQHSRSGVPNSSP
IPSRLDLSPPIPSRL
KMSSAANSPPLPSSK
RISTSSLSDLKDSGR
GASGSKHSKTLRSGR
QHSLSQESNLQHSLS
QESNLQHSLSQESNL
LRSNQLQSRKSASAA
LQSRKSASAAVLSSE
KHSKTLRSGRRLSSL
SLSNLLNSAISGSFD
VYSGIDLSKDVYSGI
RTSSNASSGMGWSGG
PPSSGRISTSSLSDL
TSSSPKRSQSSRSLT
PKSGRGGSSYGRSGT
TSSAPSLSNLLNSAI
SLSAPIRSSGQVSTM
DLSSGRISTSSLSDL
SASHNSLSGSRRSAS
SGSRRSASHNSLSGS
ASSVESSSDVVASSV
LTSSHKRSNTLTSSH
SLSGSRRSASHNSLS
SPSSGRISTSSLSDL
QISSPAQSKSLQSQQ
APSTWLPSSKMSSAA
KRSNTLTSSHKRSNT
RTSVTVSSTSTPSRT
AKSSSFNSKAGNSVT
TSSLSDLSSGRISTS
APSLSNSSFGSTSSA
.......S...SP..
APRRRARSRSYSPAP
PPRGRGYSYSPSPPP
PGGGRAPSGSASPGG
APAGQPDSAISSPGR
[truncated: 4,315 more rows]

## Sheet: Thr
Raw sequence data (motifs followed by their matching peptides):
.....SPT.......
QDPAPSPTTSGRKRQ
HDPAPSPTTSGRKRQ
HDPAPSPTTSGRKPA
ESPAPSPTYMEEKAA
RKPAPSPTTSGRKRQ
AVMAESPTGSPQKMA
ESPAPSPTYIEEKAP
AVMAESPTGSPQKES
KGRARSPTPPGSRRS
ESPAPSPTYPIESPA
DVESNSPTGTGEHDV
AGQQSSPTVFPEKSA
QKMAESPTGSPQKES
KGRARSPTPPGSRSP
GTEVGSPTGPVVRED
FSGCGSPTGLDARFS
FSGCGSPTGLDARDP
AGQQSSPTVFPEKRG
DVESNSPTGTGPEIL
AGQQSSPTVFPEKKS
AVEQPSPTSAAPAEE
DVESNSPTGTGPELK
EEEAGSPTRVAARKA
DNTVLSPTTPGSRMD
EEEAGSPTRVAARGE
AVEQPSPTSAAPAVE
SSSLSSPTADGAGSS
PGSRRSPTPPGSRSP
INTVLSPTTPGSRDS
DLDAKSPTGGSFKEN
INTVLSPTTPGSRMD
FDGPPSPTQGKRPHA
ILESNSPTGTGPEIL
SSSLSSPTAFAGAGS
SSSLSSPTADARAGS
SGSCRSPTGNAPDRT
QQQPPSPTPAKVSEA
SSGQESPTGKNTVSR
GSPISSPTKTSVRQE
SSSLSSPTDFAGAGS
SSGQESPTGKNTVNT
EADVPSPTNDDEQSS
FDAPPSPTQGKRPRK
ATPPTSPTQFQDANM
SSSLSSPTADARTRT
FDAPPSPTQGKRPSP
LSPLPSPTKAMTLAS
PGGSTSPTSPGGSTS
EADVPSPTNDDEQQQ
PVRVGSPTGASAYSR
ATPPTSPTQDEFATP
ATPPTSPTQFQDEQF
DRGRSSPTSNLSRDD
GSPISSPTKEEDGAA
DRGRSSPTSNLSPRQ
DEAPGSPTKRPSSAA
QQQPPSPTPAKVSVN
EPVSSSPTAASGQAE
SSPKVSPTHVHSNVS
EPVSSSPTAASPQAE
DRGRSSPTSNLSPSS
EPVSSSPTAASGNAP
SSPKVSPTHVHSNSI
SMVPLSPTTAVDRTD
QAVAISPTAKALAMR
GSPISSPTKRSGSPI
LSPLPSPTKVDLSPL
NLSPSSPTSNLSPRQ
AYLDGSPTAPRVQSP
PYSPGSPTDPNVLGD
VHSNVSPTHVHSNSI
SLSLDSPTEKPKSLS
SLSLDSPTEKELTHG
RYQTKSPTPQQTGPG
SP.....T.......
SPSPSPRTPTRDASP
SPSPSPRTKAQLPSP
SPSPSPRTPTQLPSP
SPSSSSGTPRHPASP
SPSSSSGTVARHPAS
SPSSSSGTVATQPAS
SPSSSSGTVATHPAS
SPAPREPTPPGSRSP
SPSPSPRTPTRDRQA
SPIRNPPTAGGDSAE
SPEATFPTPAVAPKV
SPEQEGGTKALRPAD
SPVAASQTVNVLPSS
SPSSSSGTVATQKSR
SPVQAPSTPKAAPVG
SPARSLHTAGEGSSS
SPLAKKLTAASVASS
SPKERDSTASGDSPK
SPGRSDSTASGDSPK
SPARSLTTAGEGSSS
SPEAIGLTATVANAM
SPENEGNTEAGKEAP
SPSSRSLTSSSPKPS
SPEPLMRTASDLEIT
SPKQNIETSAVSRSN
SPSPRTPTQLPSPSP
SPVAASQTPPSPVAA
SPSPRTPTRDASPEE
SPRSLMATREIDADD
SPVAASQTSSQAADL
SPRALMATLKEGGAE
SPHNKVSTIADSPSP
SPLADEETSSQPQPV
SPLADEQTLETAATE
SPLVAPATPSGGGYK
SPSSRSLTSSSPKRS
SPFRSRGTRSEPSFT
SPSPRTPTRDRQAED
SPSRHISTRSEPSFT
SPASRRKTSPGSSPA
SPEARQATGVVEENT
SPERKSTTLPQAEPV
SPAPLMRTSSLPTET
SPISPLLTAGPDSPI
SPRSGARTFLSPPSS
SPLVAPATLVAPATP
SPPADVETPEKATEK
SPSDPLETIPGSSES
SPVQAPSTWLPSSKM
SPAPPIGTPEPEIDD
SPPHPPFTEKEDGYW
SPVKSEQTERIESSS
SPDVFPATDKDDKAG
SPTADARTRTEVIVN
SPEVELLTEEPETEG
SPESDKSTDDMGDQN
SPSSRSLTYSSVLVP
SPGGGRTTTGGSSSP
SPGEGEKTKPEEATM
SPRSAASTKRDDNDE
SPKTLMATGSVLSLA
SPISPLLTSDPQFED
SPAQKDVTEAANGGA
SPENEGNTETSAETL
SPDDYTGTGGLNKSS
SPPADVETEKATDNV
SPPHPPFTPPTRTVS
SPKTLMATGIALRDT
SPRQTSETDFMTEYV
SPEVGSTTRLLNRQQ
SPIRNPPTTEKSGLA
SPTEKELTHGHHGRG
SPDLPKETSENSNVA
SPKTSGDTLLPLFPV
SPKQQADTSTFFETL
......RT.S.....
WESAIMRTQSFVPSD
PEVKFKRTGSLGSSD
ASSGGRRTGSPPPLP
SSSGGRRTGSPPPLP
DPQFPARTSSAPPNL
ASAALRRTGSVGVSD
EPVKFKRTGSLGSSD
NKSAIMRTQSFVPSD
DYVRADRTGSLGSSD
RGPKGVRTISRSPPP
TEVAMRRTTSLTEVA
LPQFPARTSSAPPNL
EVAPMRRTTSLTEVA
REAFGDRTSSGFASR
ETAWKQRTRSPSPRG
LDQFPARTSSAPPNL
SSDYVKRTGSLGSSD
PPSSGVRTISRSPPP
VPAFGDRTSSGFASR
DDARRYRTPSPECSH
FSENLKRTSSANPYS
SSENLKRTSSANPYS
SQENLKRTSSANPYS
QQPAMRRTTSLTEVA
FASAMRRTTSLTEVA
FEDAQSRTTSRAPGG
PNAIHRRTASLAIAR
SFARRYRTPSPECSH
AMKELMRTGSLVEDE
YGAIHRRTASLAIAR
YDEMLTRTGSLSLNQ
DELTIVRTISESMDE
AERKIVRTISESMDE
GMMAFMRTSSNASSG
RGTEKQRTRSPSPRG
TNMAFMRTSSNASSG
PLEMLTRTGSLSLNQ
DEKLSERTISDELPQ
GVSDIPRTGSVGVSD
QWKPVCRTQSMPMTS
PSPRGARTPSIQCPA
VQRKIVRTISESMDE
RPATYQRTLSGGLQS
EAKPVCRTQSMPMTS
DGKLSERTISDELPQ
VYPFWARTESGIFRA
VSAGSPRTQSSRVAG
PWYGSDRTTSKEVLS
DGKLSERTISDEKLS
LMSKVKRTKSGGSLA
DDATISRTTSTVTGE
SRPFWARTESGIFRA
GGLQSPRTLSGGLQS
RARVHPRTPSDSSVR
TTVPSPRTSSSPYIP
PFTPPTRTVSKVKAG
..S.P..T.......
STSTPSRTSRKSTST
STSTPSRTSRKLLPG
STSTPSRTSRKLLSN
STSTPSRTTRKSTST
STSTPSRTTRKLLSR
STSTPSRTTRKLLPG
GTSTPSRTTRKLLPG
STSTPSRTSRVSSTS
STSTPSRTTRVSSTS
STSTPSRTSVTVSST
STSTPSRTTVTVSST
STSTPSRTFVTVSST
TRSEPSFTPAKATPS
TRSEPSFTPAKGTPS
TRSEPSFTEGGDDVA
ATSEPETTESEGEDA
TRSEPSFTHDPAPSP
ATSEPETTESEGEDE
ATSEPETTESSEPET
TRSEPSFTPAPAPKI
TRSEPSFTPAPETVF
ATSEPETTESATSEP
ALSEPSSTREVSALS
ARSIPYSTSDEAKAA
KRSIPYSTSDEAKAA
KRSIPYSTSDEAKAR
RASAPRSTRRKTSPG
ESSEPETTESEGEDE
KGSLPESTEEPEGPD
KGSLPESTEEPEGPK
VPSSPAYTSGFPSSP
LPSSPDSTVESPKTS
DESGPGETGEKEEKN
LHSQPKSTVGTPAYI
PSSSPDSTVESPKTA
LHSQPKSTVGVLHSQ
PPSSPRSTTFLSPPS
LHSQPKSTVGTPAYL
FPSSPAYTSGFSPKF
VPSSPAYTSGFDDSV
FASVPTSTQPNRLFA
TSSLPTETEEAPPRR
PISSPTKTSVRQEDE
AASSPNETAASVASS
SSSTPPGTDLAPTTP
DESGPGETGEIQDDS
FASVPTSTQPNRLFV
HVSSPRDTDFAPVVE
HVSSPRDTDFSDEEH
DDSPPKNTDDRRGKA
PFSGPLPTKPRRRYT
.S.....T......S
SSPGGGRTTTGGSSS
SSMPTTPTTPVTPSS
SSPSVPRTAVAPKVS
PSPYKGRTRPSRSPS
SSEEEESTVPADEES
RSPPPKRTRRSVSRS
PSMPTTPTTPVTPSS
SSSGTVATHPASPSS
PSPYKRYTRPSRSPS
SSTGTWTTAVAAESS
SSSGTVATQPASPSS
PSMPTTPTTPVTPPS
SSPEVGSTSLSSSPS
RSPPPSSTRRSVSRS
SSPLRKITDAEPGSS
ESPSDPFTIPGSSES
PSSSTTPTTPVTPSS
QSPKGQQTGVPTSPS
QSPLGGKTAMAPSAS
ESETTESTSSATSES
SSTGTWTTVWAAESS
SSEDEDETRWRSDES
SSSTTPTTPVTPSSS
SSPHGIPTGSSPIGS
TSESEPATSSATSES
SSEQETGTPEPDDDS
LSPEGRITHASPDLS
SSPSWNATEVIVNSS
SSEQEGGTPELDDDS
SSPARSLTTAGEGSS
SSDEDESTGVVDAGS
QSPIARRTKRIRSQS
SSSFGQQTSGVYSRS
ESSTGTWTTAVAAES
QSEEQQQTEVASKSS
RSPSPRGTEKQRTRS
ESSTGTWTTVWAAES
ASKVTARTFFDSDES
GSTSRAPTSPGGSTS
ESNSPTGTGEHDVES
SSDNKVTTANIDVSS
SSSDNKVTTANIDVS
ESNSPTGTGPEILES
SSDNLRLTAEQSGSS
KSAHTARTFFDSDES
PSSPRSTTFLSPPSS
SSDNLKLTAEQSGSS
DSDGEEKTVFAESDS
SSVPAVSTFESIEDS
TSTPSRTTVTVSSTS
ASRERSTTGYERSDS
ASGSKSETSPGASGS
SSSDNKVTKANIDVS
ASSPLAETAASVASS
YSGTGIPTDVPVSYS
GSESPSITSVELVGS
PSPASKVTARTFFDS
LSEFVWATGNTPRRS
LSGSPAGTAMPDPLS
TSTPFMNTGLKRSTS
VSPVRGHTLTPSTVS
ASMKARATSSARAKS
PSAPLFSTDKSPKSS
PSSGRISTSSLSDLS
DSVVIDETGYERSDS
GSESPSITSLNLVGS
NSDGELITTGTGYNS
TSTPSRTTRKLLPGS
ISASPSSTRAGINIS
ISKLNKRTINNNSIS
MSDDEGETVDDGKLS
RSKWVLITTGTGYNS
ASSGSGATLGVSQAS
TSVTVSSTSTPSRTS
.......TSP.....
GVDSSVPTSPSRHTS
GDVFGAPTSPGGSTS
GVDSSVPTSPSRHIS
RVDSSVPTSPSRHTS
RDVFGAPTSPGGSTS
ADVFGAPTSPGGSTS
GVDSSVPTSPSRVDS
RVDSSVPTSPSRHIS
GPQSAPPTSPGPQSA
LIDPSIPTSPGPQSA
DDPQSAPTSPRTMEE
AMKSSPPTSPIKMKS
TDPQSAPTSPRTMEE
KMKSSPPTSPIKSWQ
EEDEGVPTSPSSSDK
DDPQSAPTSPRTDPQ
GEFATPPTSPTQFQD
GQQTGVPTSPSSSDK
QQRSVQPTSPGPNDL
DEFATPPTSPTQFQD
DEFATPPTSPTQDEF
DVDLSKPTSPEEAPK
RDSSKSETSPGASGS
RTRRLSMTSPFRSTR
RTRRLSMTSPFRSRG
TASDLEITSPVGRGE
GSNATGLTSPGPLSP
KGTPSSITSPKVTRS
ASAAVRKTSPGSSPA
LASDLEITSPVGRGE
GGIALRDTSPILDTM
TRSTRRKTSPGSSPA
KKTSFSITSPKVTRS
TASDLEITSPVGRSK
STRRLSMTSPFRSRG
KPRSLGGTSPKQNIE
GPLSPSLTSPGPLSP
LASDLEITSPVGRSK
KSNATGLTSPGPLSP
TPRSLGGTSPKPRSL
PRSTRRKTSPGSSPA
TGIALRDTSPILDTM
EVLPEAATSPKVMNP
SVLPEAATSPKVMNP
SGAAIHGTSPSRWDR
DKVYIPATSPRLARR
LSKDKMITSPNKAGT
DLEKDRQTSPKVTRS
ISKDKMITSPNKAGT
YKVYIPATSPRLARR
LSDEEKGTSPSVNQV
STVESPKTSPDSTVE
PTSPGGSTSPTSPGG
......STS......
SRTTRKSTSTPSRTT
RFVTVSSTSTPSRTT
SRTSRKSTSTPSRTS
RFVTVSSTSTPSRTS
TFVTVSSTSTPSRTT
RFVTVSSTSTPSRTF
RTSRVSSTSTPSRTS
TTVTVSSTSTPSRTT
TFVTVSSTSTPSRTS
RFVTVSSTSTPSRER
RTTRVSSTSTPSRTT
APKSRGSTSDSEDEK
EPKSRGSTSDSEDEK
APKSRGSTSDSEDEP
EKPSRGSTSDSEDEK
RKSQRRSTSFSPDRV
DKSQRRSTSFSPDRV
APKSRASTSDSEDEK
APGLKRSTSTPFMNT
RVRQRRSTSFSPDRV
NPGLKRSTSTPFMNT
NTGLKRSTSTPFMNT
EKPSRASTSDSEDEK
RFVTVSSTSTPRFVT
KNSSFGSTSSPMLDK
KDSGRISTSSLSDLK
APGLKRSTSTPFMNP
PSSGRISTSSLSDLK
LSSGRISTSSLSDLK
KNSSFGSTSSAPSLS
GRQRPRSTSLSPRGR
KNSSFGSTSSAPSLN
SNSSFGSTSSAPSLS
AAVQEPSTSDMEDAS
GHRRPRSTSLSPRGR
EHRRPRSTSLSPRGH
DAVQEPSTSDMEDAS
KNSSFGSTSSADKNS
LNSSFGSTSSAPSLS
DAVQEPSTSDMEDAA
PDTSIFSTSLPVLPH
GDTSIFSTSLPVLPH
GDTSIFSTSLPVLPD
PTSPGGSTSRLLSRS
KRSAALSTSEEEKTR
PTSPGGSTSRLLSRD
PTSPGGSTSRLLSRF
GGGPRSSTSLSLKRS
PTSPGGSTSRAPTSP
SSDEDESTSGSSDED
TRSAALSTSEEEKTG
SRIGPGSTSSRRHGN
KRALLASTSEDQKMV
DNTLHRSTSLELNSN
KRALLASTSEDQKMR
LSPARRSTSKDVSSL
SSDEDESTSKTKRIV
MRALLASTSEDQKMV
SSDEDESTSKTKRIQ
NLIGPGSTSSRRHGN
SDMEDASTSLDVEIG
SDSEAQSTSGISESD
.......T.S.....
EESDDDETPSPETST
SDEDTDDTPSDEDTD
PRRRRNDTPSPERGG
ARRRRNDTPSPERGG
EEYDGDETPSPETST
SEPETPATSSATSEP
VTVSSTSTPSRTSRK
SRVSSTSTPSRTSRK
EESDDDETPSPVHGV
SDLRKEDTPSDEDTD
VTVSSTSTPSRTTRK
SESETPATSSATSES
VTVSSTSTPSRTSRV
PAAKPKATESPEDEK
ATSESETTESATSES
VTVSSTSTPSRTSVT
VTVSSTSTPSRERFV
VTVSSTSTPSRTTRV
ETTAEPATSSATSEP
VTVSSTSTPSRTTVT
PETAEPATSSATSEP
TTRKSTSTPSRTTRK
ATSESETTESEGSES
TRVSSTSTPSRTTRK
SEEEESTTESSEEEE
SDSDDDDTSSEPGED
VTVSSTSTPSRTFVT
EELRKEDTPSDEDTD
NKGKSKATESPEDEK
STVESPKTASPQGRV
SETAEPATSSATSES
TSRKSTSTPSRTSRK
KKCIWKVTPSPPRRD
SDDENEGTSSMERSD
RQSDFKYTPSPPQRH
LTTAEPATSSATSEP
DLCIWKVTPSPPRRD
RVSDFKYTPSPPQRH
SDEDTDDTLSDEDTD
TSEPEPATSSATSEP
SDPKPPATGSPLRLP
TTPTTPVTPSSSTTP
MTTLTPSTVSGEMTD
SRTIEEATDSSETVP
ATSESETTESEGEDE
DETGDEATMSDETGD
STVESPKTASPQKKL
TTPTTPVTPSSSTPP
LTTAEPATSSATSES
EDTIEEATDSSETVP
KTKPEEATMSDETGD
DEQESLNTESPPRQN
ATSESETTESEGEDA
KLLPGTSTPSRTTRK
PEEYSDETLSPEEYS
GHTLTPSTVSPVRGH
GHTLTPSTVSGEMTD
SETVPEATDSSETVP
DATEVSETDSPGDTE
AGDSNGSTTSEDEED
GDTEVSETDSPGDSL
PSRERFVTVSSTSTP
EDEESDDTTSEDEES
EGSESETTESEGEDE
ALQESLNTESPPRQN
PAETLGGTESPGRTW
SGDSNGSTTSEDEES
APQESLNTESPPHQN
KEKPEEATMSDETGD
QDSDDSDTESHRVSD
PSAIEEATDSSETVP
PVSPKSSTKSEEAAD
AGDSNGSTTSEGAGD
ALQESLNTESPPHQN
ATSESETTESTSSAT
GDSLRDETDSPGDSL
STSEEEKTRSAALST
SFEDPSVTGSRSSED
QDWEENSTHSAKNAW
SFTPAKATPSSIASP
QDCEENSTHSAKNAC
PDLRKEDTLSDEDTD
SGEMTTLTPSTVSGE
SGEGHTLTPSTVSGE
TTPTTPVTQSPSMPT
TTPTTPVTPSSSMPT
QDSDDSDTESYTQDS
AAAERFVTVSSTSTP
VGGAPEETESDGVED
PQASGNLTESPKAQQ
TPSRTTVTVSSTSTP
DATEVSETDSPGDSL
QDWEENSTHSAKNAA
GHTLTPSTVSGEMTT
FMSFLPDTLSPEEYS
SFTPAKGTPSSITSP
EEDSNGSTTSEDEES
PVASGNLTESPKAQQ
ATLVAPATPSGGGYK
PSSNSAKTQSPDVFP
AGDSNGSTTSEDEES
PDDDELSTASGAGAD
FPDSAHGTPSMDRSP
EKYAESETDSERYED
TPSRTSVTVSSTSTP
KSSGIESTPSCDQHK
WSDGATSTLSEPQEP
AGPRKPETGSPNYQR
SSEDPSVTGSRSSSP
SDQSEQKTRSDSDSD
GHTLTPSTVSGEGHT
QESDSDPTRSGQESD
FFETLGGTESPGRTW
VIGAPEETESDGVED
ASTRGEATESVHYMD
PELKQVDTLSPEEYS
EELRKEDTLSDEDTD
SGRVGDATPSVRRNR
SITSPKVTRSEPSFT
SFEDPSVTGSRSSSP
RKSFNSQTPSELLES
TPSRTFVTVSSTSTP
EDSKKQPTASPDLRK
GRSNSAKTQSPDVFP
PRSADADTDSDDDDD
RRTRGEATESVHYMD
FPDSAHGTPSMDDAS
NAWEENSTHSAKNAA
SSYGRSGTGSDEGGY
PRFLDGTTTSAGDGP
PGRVGDATPSVRRNR
GGNLLGETSSPKQQG
PVRGHTLTPSTVSGE
ISAERFVTVSSTSTP
SSYGRSGTGSDEGYG
PAPSAGGTASRKAGG
ESSFTLPTPSGSGEE
NACEENSTHSAKNAL
DDSADADTDSDDDDD
SDDEGASTQSGVYSR
SLGRSDSTASGDSPG
EANLLGETSSPKQQG
TSTPRFVTVSSTSTP
PANLLGETSSPKQQA
EGGDDVATESEVEKS
GANLLGETSSPKQQG
SGEESSFTGSGSGEE
PLGDDVATESEVEKS
SDAETPKTASDLEIT
PDDDELSTASGAGAG
SLGRSDSTASGDSPK
PPIAPPATESAQGRE
SIASPKVTRSEPSFT
QDSDDSDTESHRVIR
ESSKKQPTASPDLRK
FFETLGGTESPFFET
PLPPPNPTRSPSPPL
SHNPGGPTRSVEDVY
SEAEQQQTQSSPPAG
AGNLLGETSSPKQQA
EGYGRSGTGSDEGGY
VRFLDGTTTSAGDGP
SSEDEDETRSSVVPE
DFSARYQTKSPTPQQ
VTSDDNITRSNTIAG
SITSPKVTRSEAGTT
GRPSAGGTASRKAGG
VKPTEMATGSMEAAL
GANLLGETSSPKQQA
RQTSPKVTRSEPSFT
LTTPAKGTPSQDLSG
VLGDDVATESEVEKS
LLSFNSQTPSELLES
RRFLDGTTTSAGDGP
KSSGIETTPSCDQHK
GIPRGISTDSASVNP
TVNDPNPTRSPSPPL
GKASPKVTRSEPSFT
RAIAPPATESAQGRE
SAPGHVSTGSAPGHV
QSSELDDTRSSRSKH
TADDDDGTGSDGFEL
IARGHTLTPSTVSGE
EKYAESETDSERYTS
PNDDDDGTGSDGFEL
DSGRSDSTASGDSPK
PVRGHTLTPSTVSPV
SQSSRSLTSSSPKRS
GADDELSTASGAGAG
RKSFNSQTPSNLRKS
RVSDDSDTESHRVIR
RKSFNSQTPSELLSF
FEVQEQKTRSDSDSD
AEAPAMATGSMEAAL
GANEQQQTQSSPPAG
VKAEQQQTQSSPPAG
ESPTGKNTVSREKYA
SVPHGIPTGSSPIGS
SLELNSNTASRDDVA
ALDEGVMTRSVTVWN
GIPRGISTDSASVNC
VRFLDGTTTSAGDGV
LSRQDDATISRTTST
FGQLVPPTRSGQESD
GENSPNPTISSNSGE
TGPHGIPTGSSPIGS
VNPRGISTDSASVNC
ATGAFILTASHNPGG
SGLNFGSTASGLNFG
SKLERQITVSELKYM
PIGSVPKTGSSPIGS
KPSSRSLTSSSPKRS
TLPAGNPTISSNSGE
NLRGSSITLSPNKAS
ETDSERYTSSCPLDS
SQKSRSLTSSSPKRS
DEEEASETFSENLKR
VGRSNTLTSSHLAMV
DDVLRGSTDSILDDL
TPSPETSTISKDKMI
FNPLGFGTKSEKEMK
GTPLLVNTGSWYRMG
KEESDDETLSVRRSR
KSSTDNFTGSGGYNK
VPGAFTPTCSQKHLP
VLPSSLLTRSTRRKT
LKRSNTLTSSHKRSN
NCLLGISTDSASVNC
WRLRIPPTYSKTFQG
HKRSNTLTSSHLAMV
QLGAFTPTCSQKHLP
GGADAIGTGSVRPLS
LKRSNTLTSSHLAMV
DYGAFILTASHNPGG
RKLLSNATKSESPKL
SSEQEGGTFSLENLF
LKRSNTLTSSHLALK
TGKNTVNTVSRLASG
NSPPSRGTLSSSVVA
WPVKYSGTRSSSLIE
.......T...S...
KASDTPKTPEGSPKA
DISEDAATLWTSDIS
DASPQSDTEDASPEE
SAPTSPRTMEESPLA
SAIARGHTLTPSTVS
SATSNPATDQPSAPL
DESEEELTFFDSDES
AALSSVLTAEQSGSS
QAPRDNLTLWTSDIS
KPSGEFATPPTSPTQ
PAPGSNATGLTSPGP
DDDSDNLTLWTSDIS
NAPDRTSTIADSPSP
DAWSDGATSTLSEPQ
TVSGEGHTLTPSTVS
PAPLASATKLGSSAS
ASSGSGATLGESETD
SDSEAQSTPAESDSE
SDNLRASTAEQSGSS
SASFGRNTKLGSSAS
SASFGSRTKFGSSAS
SQIGTPKTPEGSPKA
SATSEPETTESSEPE
ATPVRGHTLTPSTVS
HADMEKATDNVSSPH
SENLRASTAEQSGSS
SASFGRSTKLGSSAS
DNSRDNLTLWTSDNA
PTQDEFATPPTSPTQ
SAPTSPRTDPQSAPT
LAAGQAATIQPSSPR
SFGSRSATKFGSSAS
SATSEPETPATSSAT
SATSNPATAPASSAT
PTSPSRHTSGDSAES
AALSSVLTAEQSSVL
TVSGEMTTLTPSTVS
DNSVHGGTGYNSDNS
QPLDEFATPPTSPTQ
ASSGSGATLGESNAV
HADLEKATDNVSSPH
AEQSSVLTAEQSGSS
SGGDASGTAPDSPVP
VESGEKMTKADSVES
ASDAMPKTPESSPKV
GSSLDNLTLWTSDNA
SDNLKASTAEQSGSS
AALSSVLTAEQSLTA
AQAAVGATARSSDEE
EEPRVGATARSSDEE
LAAVQAATIQPSSPR
SATSESETPATSSAT
SDAEDDLTMPESPST
DSSMATQTVEDSSKP
AMTLASATKFGSSAS
SSPPAGDTIQQSYTV
SYIEKVATEAASPAP
AAAKPSRTTDASPVR
GGRGSVLTAEQSGSS
TQEAQSDTEDASPQS
LTAEQSLTAEQSGSS
EDSSKPGTIARSGTK
AKKAKVATEAASPAP
DTNEDDLTLWTSDTN
AGSSAGNTAGSSRPR
TQEAQSDTEDASPEE
SSEEEESTTESSEEE
DVETEKATDNVSSPH
ALADDRHTAELSVRS
APERDNLTLWTSDTN
LSPSDKGTIENSDGL
TTPAPSRTTDGSPVR
DASVDHVTEDQSNKK
AEDHSKATSQISAED
DAPLEMLTRTGSLSL
RYFFSAATIQPSSPR
RLFAMPKTPESSPKV
VSDDMPKTPESSPKV
EESTTETTEEESEEE
QNAPSGSTKADSVES
HRSSKVTTEAASPAP
EDDARQTTGVSSDEE
EDKLDNLTLWTSDTN
RSPSPRGTEVASPDI
RLSMATQTVEDSSMA
IIGTRPRTRRLSMTS
RLVSGSSTTFLSPPS
PLLHRSATNNISQRS
KTGKSNATGLTSPGP
RVSGCISTFRRSGSS
EDDVRHLTREVSALS
PDLADDNTLHRSTSL
PVSPKGSTKAMSEKA
DPDRSILTDGDSPEK
EDSPRGVTLPHSQVL
ETTEEEETEEESTTE
DTLSDEDTDEDSKKQ
KLTRASATKLGSSAS
WTTVTTGTGYNSDNS
AWLAIFQTDNVSDES
ASGSGEETKRPSSPP
TKEGQSDTEDASPVK
RKPVDRRTLQSSVPR
NAGRSSSTLGRSSGA
DDLTPDPTFAQSGRS
SVPASPVTDAKSVPA
DGGNSILTDGDSPEK
VSPKEKSTPMVSDSE
GELITTGTGYNSDNS
FSLGRGDTSIFSTSL
ALSNDQLTLQKSMSL
FVWATGNTPRRSSRL
PEFVEEETKRPSSPP
QIARTARTFFDSDES
MTSPFRSTRRLSMTS
FQPYAERTRRLSMTS
VREDSPVTSAKSPKE
AFASGEATPDPSVRT
NISQRSATNNISQVA
SEEEDEKTKDLSESE
IDKNDRHTAELSVRS
WVLITTGTGYNSDNS
KSSGIETTPAPSRTT
RDFTGFSTTVPSPRT
FVEARRRTRHDSEEP
DDVQAGDTSIFSTSL
VDEMATQTVEDSSMA
PRVSPNETAASSPNE
SHVRRLETIPGSSES
GSRHDRRTLQSSVPR
LALKRSNTLTSSHLA
PLLHRSATNNISQVA
FESDAVATANYSIDD
RGGGANTTTGGSSSP
TDFTGFSTTVPSPRT
EGRKSKATSQISAED
HGRKSKATSQISAED
SISEDPPTHVHSNSI
RVGSAGNTAGSSAGN
DTEEQGKTAVESEDE
AMVGRSNTLTSSHLA
DEYDEMLTRTGSLSL
SSLMAGTTVLPSSLL
KEDYGFSTTVPSPRT
IEDIRQTTGVSSDEE
SSHKRSNTLTSSHLA
ERVESYATKANSGIL
EEDDARQTTGVSSDE
RSSGQVSTMKRSASV
EKATEKGTIARSGTK
PADSIEGTVIDSCNA
QTLETAATEKGSLPE
EKGGPRYTLDESDDD
PGGGRTTTGGSSSPG
TPSPETSTDVESNSP
RRGSAPTTPGRSKMR
PLLKRSNTLTSSHKR
KSIREGLTRQGSGII
TRSEAGTTVLPSSLL
SVGAWPSTMKRSASV
DEEENLGTIARSGTK
YTPEYEGTIARSGTK
DDEVNLGTIARSGTK
GELITTGTGYNSDGE
SSLQDLPTMRLSSSL
FVWATGNTPRRSFVW
GKRKELGTEVGSPTG
PKFGPAYTSGFSPKF
RNRLSENTEIQSAKL
PLLKRSNTLTSSHLA
EDAATLWTSDISEDA
DETPSPETSTISKDK
KSSPDDYTGGSSGGY
TSTPSRTTRVSSTST
IHLGCRYTKGNSTPN
KAPYKVQTECASMPF
SDNLTLWTSDISEDA
ESSFTLPTPPRSSGQ
QNVDAMGTRAGSYSD
LQNARKKTKDLSESE
TTVPSPRTSNKSAIM
NENDPQNTVQESDQN
GGFAYGDTSIFSTSL
SLDDLKLTLQKSMSL
SYGMARMTFIDSLVV
RDNLTLWTSDISEDA
IISPEMNTQRFSLGR
RNRLSENTEIQSFVP
LPTFKPSTRNLSTPP
SLPVLPDTSIFSTSL
LRYDGGDTSIFSTSL
SSLQDLPTFKPSTRN
HPPFTPPTRTVSKVK
PKQMAGTTVLPSSLM
ITLMEMNTQRFSLGR
LAQLGAFTPTCSQKH
IIEDIRQTTGVSSDE
ARVPGAFTPTCSQKH
GGGANTTTGGSSSPG
RSGPKKLTSMASNII
PGRPSKLTRQLSIHD
KFLTGRRTMRNSLNL
RNACAYMTVLASGVH
TRKLLPGTSTPSRTT
VSGGGHRTYLKSASI
GELITTGTGYNSRIG
.....S.T.......
EPATSSATSEPETAE
EPATSSATSESETAE
EPATSSATSEPETTE
EPATSSATSESETTE
EPATSSATSEPETPA
EPATSSATSESETPA
TPATSSATSEPETTE
TPATSSATSESETTE
EPATSSATSEPEPAT
EPATSSATSESEPAT
SETTESATSESETTE
PETTESATSEPETTE
TESTSSATSESETTE
KKRASSDTDDDEDDD
SATSESETTESEGSE
EDSNGSTTSEDEESD
SDIEDSITDEDEADE
KKRASSDTDDDEAQK
GDSNGSTTSEDEESD
DATSESETTESEGED
SATSESETTESEGED
GDSNGSTTSEDEEDS
GDSNGSTTSEDEESG
SATSESETTESATSE
RKKASSDTDDDDDTA
EEEEESTTETTEEEE
RKKASSDTDDDDDDD
ETEEESTTETTEEEE
SEGSESETTESEGED
LADAHSDTDDELIEE
GDSAESDTEIAGGDS
RAPASSATSNPATAP
GDSAESDTEIEFAED
SEEEESTTETTEEEE
DEDEESKTTEKEISD
SATSESETAEPATSS
RKKASSDTDDDDQKR
VVPETSTTDVAEAAA
EATDSSETVPSAIEE
RAPASSATSNPATDQ
GDSAESDTEIEFAND
VVPETSTTDVAEAPA
TAPASSATSNPATDQ
SEEEESTTETTEEES
LADAHSDTDDELIPS
EATDSSETVPEATDS
SATSESETTESTSSA
GDSAESDTEIEFAGV
KGASDSDTDVDIGPE
RAPASSATSNPANGR
EVDVSSVTSDDNIEE
EATDSSETVPSARRA
MPRVGSATNWAATPA
LADAHSETDDELIEE
GPVDSSATFPIHRSA
GDSNGSTTSEGAGDS
DEDDDSKTTEKEISD
VVPETSTTDVAEAPV
EKSGMSDTDEHHFRR
GGAYDSDTEDPDNST
QQYDFSDTDAEAGAA
LTLWTSDTNEDDVDE
SEEEESTTETTEEQQ
VVPETSTTDVAESVV
EDEEESATVPHVRSD
IPRSSSMTKYALMSS
IPRSSSMTKYAPDAI
GPVDSSATFPIHRAV
ATLGESETDAREGSA
SCPLDSDTEEPLISR
KGASDSDTDVDIGRR
LADAHSETDDELIDA
EVDVSSVTSDDNITR
MPRVGSATNWAATGK
AVAAESSTGTWTTAV
EEPSDSQTKKEEEAL
GTIARSGTKEFMEAL
DEEEASETDESFLEP
EVDVSSVTSDDNIVD
QQYDFSDTDAEAGKA
GGAYDSDTEDPDNMK
EAGDASETRDAAASA
IPRSSSMTKYALMSK
EAGDASETRDAAAQE
IPRSSSMTKYALDAI
AVAAESSTGTWTTVW
TQEAQSDTTQEAQSD
EATDSSETVPSARLL
SASFGSRTIEEATDS
LTLWTSDTNEDDLTL
ASVASSATRLDYNTD
VPVSYSGTGIPEKSI
SCPLDSDTEEQGKTA
LQFPMSDTDEHHFES
AVAAESSTGTWTTVT
EDYGFSTTVPSPRTS
VWAAESSTGTWTTVW
GTIARSGTKEFMEFT
PDSGRSFTDAEPGSS
KGASDSDTDVDRKKG
LTLWTSDTNEDDVRH
IVDVSSVTSDDNITR
EPQVKSQTSLDDNVR
PPAFGSSTNLEALAS
DSDTESYTQDSDDSD
GPVDSSATFPIHNLG
VPVSYSGTGIPEKVL
KYTARSITPPADRDS
QRSVSSSTNNSKARE
LGRSASLTEAAPRAE
GTIARSGTKDFMEAL
QRSVSSSTNNSKEEA
GTIARSGTKDFMEAN
KYTARSITPPADRPP
PPAFGSSTNLEALAL
LVSGSSTTFLSPPSS
PPAFGSSTNLEALPP
SGEESSFTLPTPPRS
MRRTTSLTEVAPPSV
SGEESSFTLPTPPSL
SDSDQSQTDDMLAEN
AEVVPSGTRFNESSA
APQVKSQTSLDDNVR
EDESTSKTKRIVYEE
WNYDGSSTGQAPGED
DFTGFSTTVPSPRTD
RSPPPSSTRAAAQTE
MRRTTSLTEVAPMRR
GGYNKSSTDNFTGSG
DFTGFSTTVPSPRTS
SGEESSFTLPTPSGS
IPPTYSKTFQGPPFA
VTPSSSTTPTTPVTP
DNITRSNTIAGDGSE
RRRSISITPEIGDSP
MRRTTSLTEVAPPLA
MRRTTSLTEVAMRRT
GGYNKSSTDNFTGGP
EDESTSKTKRIQKAS
VPVSYSGTGIPTDVP
GANMGSDTETEKKLN
SDGEDSVTKAMHDMD
PVTPSSSTPPGTDLA
WNYDGSSTGQAPGKW
DEDEQSSTARDGMSP
PVTPSSSTTPTTPVT
RNNDLSGTRFNESSA
GVMTRSVTVWNYDGS
QRSVSSSTNNQVDQR
KESALSFTPGFDSPE
GSESPSITSLNPNNR
DDQEDSVTVGGTRKR
SMMSRSYTNLLDLAE
GRSRDSHTEKSGLAS
QRSVSSSTNNSKSIK
RIQKASDTPKTPEGS
RDVSVSTTVLEFYSP
ADRPPSSTRRSVSRS
DDQEDSVTVGGTRYG
DTIQQSYTVAALSSV
ISASPSSTRAGLPPG
SKAGNSVTEKPKSWA
HRVIRSLTTAEPATS
SGSKHSKTKKELSRA
DSGGPSNTGTGGEGE
ISASPSSTRAGLPNI
WYRMGSRTRINISAS
AMMSRSYTNLLDLEV
SGSKHSKTLRSGRRL
NPKSPSFTIKRLANK
DNKETSNTVIQRLKV
SSPARSLTLLVRAGL
ASRLGSFTFRRTSEV
.......TP......
GRKEAPPTPTPKSGR
RRGSAPTTPGRPSAG
VMPESPSTPVAVDMA
GPSSGPSTPRGDAPV
QSPSMPTTPTTPVTP
PEAESPRTPGRPSKL
EMPESPSTPVAVMPE
GPSSGPSTPRGEGPS
QSPSMPTTPTTPVTQ
TMPESPSTPVAVDMR
PEAESPRTPGRPGED
TPPSMPTTPTTPVTP
ISKEAPPTPTPKSGR
PSSSMPTTPTTPVTP
NTVLSPTTPGSRMDV
RKRSAPTTPIKDTGR
RKRSAPTTPIKDTGA
SMPTTPTTPVTPSSS
SMPTTPTTPVTQSPS
NTVLSPTTPGSRMDN
GTDLAPTTPAPKSRG
GGAGTPNTPGGAGTP
NKAPTPATPVRGNKA
SMPTTPTTPVTPPSM
NTVLSPTTPGSRDSF
VIPSSPRTPMKRFGV
PYGRRPSTPVDLSPL
VIPSSPRTPMKAMMS
NKAPTPATPVRGHTL
FKLDGPSTPVPEPKK
RKRSAPTTPIKAADE
FKLDGPSTPVPEPKQ
LDPNLPRTPRQGSPD
DYKLTYYTPEYETKD
DYKLTYYTPEYETKR
DYKLTYYTPEYETKK
DEVTAPQTPKDLNMF
SRRGRPRTPTPGSYL
DEVTAPQTPKDFNMF
DYKLTYYTPEYEGTI
TTPTTPVTPPSMPTT
DYKLTYYTPEYEALD
YLRGRPRTPTPGSYL
DYKLTYYTPEYEDEV
NTPGGAGTPNTPGGA
DSTINPATPPPVEVK
PPLPPPPTPPADRDS
DYSSGKNTPNTFTGG
NTPGGAGTPGGKSRR
QPKSTVGTPAYIAPE
GLKRSTSTPFMNTGL
DDRNKAPTPATPVRG
GLIPSPVTPMQVMHK
GLKRSTSTPFMNPGL
KEAPPTPTPKSGRGG
QPKSTVGTPAYIQPK
DYSSGKNTPNTDDYD
GLIPSPVTPMQVGSA
QPKSTVGTPAYLGEI
GLKRSTSTPFMNTVA
GEDSDAETPKTASDL
DYSSGKNTPNSIEED
GLKRSTSTPFMNTVV
KEAPPTPTPKSGRKE
AESPQASTPKAWLAR
AGKEKVATPESPAPV
GEDSDAETPKAVKVA
AESPQASTPKAAESP
NRWDETPTPGRMADA
VRGNKAPTPATPVRG
AESPQASTPKAWLAI
SDSEAQSTPASPESI
ARSEKVATPESPAPV
NRWDETPTPGRMANR
DDDDDVTTPKAGKVK
GDVSQIGTPKTPEGS
RGRPRTPTPGSYLGH
DWDAPDATPGIGRWD
EEDPGEVTPEAGEGG
RRNRWDETPTPGRMA
RYTKGNSTPNMRRGY
APKAKARTPPGMPDP
YERSPNATPAKRKKE
YERSPNATPAKKRSI
DGDDKKLTPASEVLD
SATNWAATPASLQPD
KVSIKAETPGSDNLK
KSSGIESTPAAQLGK
RGRPRTPTPGSYLRG
VTVSSTSTPRFVTVS
APSSKVHTPRSLGGT
LPRRSKKTPVAASPP
KVKAGDSTPEELANA
YSTNLAYTPGSKIAL
PGGLVTPTPKKQRPG
KVKAGDSTPEELANE
EDADVKSTPFQPYAE
QRPGGLVTPTPKKQR
GNPLAGETPGRLQFP
PSTRNLSTPPPAVKK
VRGHTLATPVRGHTL
SSQAADLTPKAESPF
TSPNKAGTPAHTALA
MANRWDETPTPGRMA
EDADVKSTPFQPYAN
EQFIKAETPGSDNLK
SNARNLSTPPPVARK
LDEDDLTTPAKGTPS
NGLRLVNTPGGAGTP
PGGLVTPTPKKQRSR
KLPGGLVTPTPKKQR
LAKKLAMTPPDLSPP
LSSSSALTPLALPSQ
ESSFTLPTPPSLWEH
VEDAVMKTPPVPPPR
PASALDVTPCPNSDD
DVGANEGTPIGKDAK
VSTVVKGTPGKRALL
FVLEAEDTPRSESFV
GSFLSRNTPALMPVE
RKLLPGMTPPDLSPP
VRENIEDTPRSESFV
VSTVVKGTPAVVPNI
SDAEDDLTPDPTFAQ
LRYKEQMTPLSDFED
SEHQPIGTPLLVNTG
.......T......D
AESDEEKTTEKEISD
DSESEEWTLDGEESD
DSLWTEKTTEKEISD
ESDDDEETGVSEESD
DYLWTEKTTEKEISD
DEESDDTTSEDEESD
ISLWTEKTTEKEISD
DDSSEQETGTPEPDD
ESDEEKTTEKEISDD
PSSAAEETGVSEESD
IYLWTEKTTEKEISD
EDEDAKTTEKEISDD
EDSEEEDTGMTRLDD
EESTTETTEEEETED
EDDDSKTTEKEISDD
EDEESKTTEKEISDD
PPLDKETTAFAEDSD
DEDEDAKTTEKEISD
GDEKVENTAEEMSDD
IASKEVKTTEKEISD
ESDGVEDTVEAAGDD
SLWTEKTTEKEISDD
DATSEPETTESEGED
DSDAAEETGVSEEYD
YLWTEKTTEKEISDD
EDDLTLWTSDTNEDD
KSSVIEGTQFEDDSD
SATSEPETTESEGED
TESSEPETTESEGED
FASRERSTTGYERSD
EDASPVKTAEQLSDD
GGVVEENTSGDASVD
TGVVEENTSGDASVD
DGDSPEKTQGKRNCD
VGVVEENTSGDASVD
ASVDHENTSGDASVD
ASKEVKTTEKEISDD
SDGELITTGTGYNSD
GTWTTVTTGTGYNSD
DDSSEQETGTFPPKD
GEEDHELTKHVDASD
RDNLTLWTSDTNEDD
SDSDDDDTEDHDLSD
EDDDYPVTFEVYSPD
SGVARERTSFLQPSD
LDNLTLWTSDTNEDD
RQREEPSTDGSPESD
PRRDAEETKLVTGDD
SKWVLITTGTGYNSD
VDPLNKYTQDSDDSD
KRKKEKVTSGDEKED
EDALALDTSISNNED
RMDSIAETMPDGRSD
EMTDDEVTAPQTPKD
DTSPILDTMVKAASD
RIGELITTGTGYNSD
WEHEETFTDDDEAVD
PADSIEGTVIDRDGD
ARFTQQPTSDDDDDD
RRFTQQPTSDDDDDD
PPRGYRGTQFEDDSD
ASPAAGITVEVDGDD
DSVTVGGTRKRPNDD
PTTPIKDTGAAAADD
YYTPEYETKKKEYPD
PEYEDEVTAPQTPKD
DNLKRRFTQQPTSDD
EKALALDTSISNNED
LKHYARFTQQPTSDD
DPAPSPTTSGRKRQD
SSEQETGTFPPKDED
EEESPNITAREVSCD
SKALALDTSISNNED
QPASPGTTFGNAGQD
GTESPGRTWEMAGMD
SEDAAKSTEKVKVFD
KDMSAVITKFAGRFD
LRKNDLGTAVGLPSD
SGEMTDLTEHAFNED
ISPPRRRTRKSRRQD
SVPASPVTETCDDAD
AAESSTGTWTTVWTD
FMTEYVVTRWYRRFD
ECSGDNNTVNNPELD
ALGSFRSTGAATARD
QRKRSAPTTPIKAAD
.......T......P
EELERRRTSGAQRSP
DGDEPKITSGSCRSP
PSRGAAETKDPNSSP
ESGPQDDTSGPESGP
EDDEEANTGCRASSP
PVPEPKKTSFSITSP
EASYSDDTSGPESGP
TESPFFETLGGTESP
PDADEENTGCRASSP
GEEEPAETLGGTESP
VASYSDDTSGPESGP
EEAPEAETEVAQESP
DTSTFFETLGGTESP
PVVPETSTTDVAEAP
AAAASASTGMAANSP
THAYVHRTKGRARSP
EATMSDETGDDAERP
PSMPTTPTTPVTQSP
PDDEAADTEWLPGSP
PSPRTDFTGFSTTVP
DSDEGGLTSDSDPKP
DPAPSPTTSGRKPAP
SVVPETSTTDVAEAP
TSTPSRTTRKSTSTP
DSPEHEQTRGRFDGP
GLRDKPETKDPNSSP
EVAMRRTTSLTEVAP
NSPERKSTTLPQAEP
TGNAPDRTSTIADSP
KSSRFKSTFFDDSVP
VAPMRRTTSLTEVAP
PTTPIKDTGRKRSAP
DSPGVFFTNAAAAAP
DEMDHKSTFFDDSVP
QPAMRRTTSLTEVAP
SSVPAVSTFESIEDP
LPRLSGSTKVRDSSP
DLPEVPPTIHVRVSP
KRSIRDFTGFSTTVP
VSLAERSTADVFGAP
RSSRLDSTINPATPP
TDEDDDDTKQSPSMP
WQPPAKSTDMSDDEP
PGSRMDNTVLSPTTP
GPVVREDTRFSPSGP
EENEGINTVLSPTTP
AALGDALTKEEGGSP
RRAPTKYTARSITPP
ENEGNTETSAETLAP
LSSLGEDTDDPNDVP
DSLISPKTSGDTLLP
VAAALQSTDDDPVDP
KAQQRYLTIPAGFSP
PRGDHINTVLSPTTP
NAKIILVTVEPEESP
VGRSKNLTKEEGGSP
STVSGEMTDDEVTAP
MNTVAKYTARSITPP
SLDEDDLTTPAKGTP
RMDSVAETMPDREMP
GEIKYVATAHADQSP
QWATAQRTLHGLQAP
DSVTVGGTRYGRNKP
EISVDQHTKAKGSKP
STGESRRTRPLAPLP
ASRKAGGTTALNIVP
LNIVPTSTGAAKAVP
QGSGIIGTFGQLVPP
EYETKRGTCARVYNP
NLTNRVITLWLPQFP
MRTSSLPTETEEAPP
.......T......S
YEDSDLHTAGEGSSS
PRVSPNETAASVASS
SATSEPETAEPATSS
DVWSDDATEVSETDS
PVEVKLTTAEPATSS
AVEAALHTAGEGSSS
PVAAGHETTAEPATS
PTTAVDRTDADEEGS
PGKAQASTRGEATES
RVIRSLTTAEPATSS
VAAGHETTAEPATSS
ETDSPGDTEVSETDS
EAGKARRTRGEATES
GAGAGDVTQAAGRSS
IEDSDEDTFESIEDS
SEEAGASTVNEAQAS
HRVIRLTTAEPATSS
IDVWADATEVSETDS
PQVSPALTLASPQVS
PPYTSLRTRAVGPVS
ADEQTLETAATEKGS
EEQAGRKTLASPQVS
EDEKPLATLQPDDDS
VEDSSMATQTVEDSS
IEDPAVSTFESIEDS
DDEKHDETKEVAVAS
KRPRKEDTIEEATDS
EDNYYAGTDARGMDS
TALPRRGTREDEDDS
EATMSDETGDEATMS
DDEKSAHTARTFFDS
RYYRAPETDADEEGS
LPPLDKETTAFAEDS
TEDPDNSTVNVLPSS
LAEAGRKTLASPQVS
SDCEQDITMAGGSSS
EEDSLANTRKKMGSS
ERGGGANTTTGGSSS
SAASPNRTRNLRGSS
PAPRENSTRKLLPGS
PRDVSVSTTVLEFYS
DDVDEMATQTVEDSS
EESDDDTTEEKDDGS
DTDDDDDTAQKKRAS
EHQQIARTARTFFDS
NENSHESTGESDEKS
GDDGDEVTVLSAPDS
GGPSNTGTGGEGELS
PPVEVKLTTAEPATS
TADARTRTEVIVNSS
FESDAVATANVLESS
DAGRDNNTVQVDQRS
SRIGELITTGTGYNS
PVSQCDFTQQLPGES
DELRSICTSEEAGAS
SFTPAPETVFAESDS
HMPRIGSTDAIDVWS
DLQSPLSTKRELELS
YRIGELITTGTGYNS
AQGREVATDGDGRIS
DDEKHDETRPLLHRS
ILAADESTGTIGKRS
SHRVIRLTTAEPATS
VMGSMRSTLFPNFGS
PQEQDDKTNLPKSLS
VAACGNETDVPVSYS
SGLNFGSTKAMPEAS
ARKPLFSTDKSPKSS
NTETSAETLAPQVKS
SLWTEKTTEKEISDS
LNIVPTSTGAAKAVS
TGTWTTVTTGTGYNS
PIRNPPTTEKSGLAS
EFQSEKDTKVVVVAS
PVYGRQRTWLDPGPS
EEEDTGMTRLDDPGS
FPAPQYATKKAGQES
RFLDGTTTSAGDGPS
RRILRTQTAGNLGES
QISAEDHTAVKKVKS
NKRLSMATQTVEDSS
TFQSLPATGTGKAVS
RRSFVWATGNTPRRS
FGGQGPSTGRFIKRS
AADESTGTIGKRLAS
KNTPNTFTGGLNKSS
TKPRRRYTRPSRSPS
RHGSMVNTNMRRGYS
VVPSRIQTKRIRSQS
TLFPNFGTLFPNFGS
TLRNCIGTINNNSIS
....S..T.......
TQSPSMPTTPTTPVT
DPAPSPTTSGRKRQK
VTPPSMPTTPTTPVT
KQSPSMPTTPTTPVT
KPAPSPTTSGRKRQK
AAKPSRTTDASPVRE
TPAPSRTTDGSPVRE
TPSSSMPTTPTTPVT
AAESSTGTWTTAVAA
VTGGSPPTKPSGEFA
TTVPSPRTDFTGFST
AADESTGTIGKRSGK
AAESSTGTWTTVWAA
AADESTGTIGKRLAA
DATISRTTSTVTGER
DETPSPETSTDVESN
NQPASPGTTFGNAAA
DRRGSAPTTPGRPSA
VASYSDDTSGPEASY
AAESSTGTWTTVTTG
VKAASDDTSASGDEI
VIALSPKTLMATGIA
RPSSSFDTKTTTAGG
ASNNSPDTFKVVAEK
SKAASDDTSASGDEI
ASNNSPDTFDPNASN
NQPASPGTTFGNAGQ
EDAQSRTTSRAPGGR
VIALSPKTLMATGSV
EPSGSRDTEDVGVVE
SAPTSPRTMEEARRR
TSTPSRTTRKLLSRK
SIQPSDATLIGMASA
EALISLWTEKTTEKE
TSTPSRTTRKLLPGT
EIIASDDTSASGDEI
EPSGSRDTEDLDEDI
IALESPRTAEKPVGQ
AMDESNATCGKRAQL
YSQDSTNTSGDEEEG
EISDSLWTEKTTEKE
AMDESNATCGKRFTR
GKAVSTGTLESPREA
ASSGSGATLEAVSQA
SDDISLWTEKTTEKE
RWFASVPTSTQPNRL
AALSSVLTAEQAAVA
VTGGSPPTKQPLDEF
WRRGSAPTTPGRSKM
EATMSDETGDDAGDA
PSQDSTNTSGDEEEG
PTSPSRHTSNKDFIK
NSDSSPKTRFENLRQ
RSKLSAATKAKRRSK
QRKRSAPTTPIKDTG
MVPLSPTTAVDRTDA
GRKRSAPTTPIKDTG
RLFASVPTSTQPNRL
YEDDSEETEEEGGSC
QEAQSDTTQEAQSDT
STGESRRTLRWFASV
TPDPSVRTKLPGGLV
SRLLSRFTRGVDSSV
EMNFSIATIREYYSA
RSKLSAATKAPAIDR
PHRSSKVTTEAASPA
YEDDSEETEEEGDNL
KQYSSGGTEKEKEKV
SRTTSTVTGERTLRK
VESKSVGTLIQLVPK
GDQISNDTDDLQSPL
IKCESISTRASANSL
SSLLSKLTRASATKL
DGVKSGNTDTLNSDI
RDGKSYSTNLAYTPG
FGEFSISTLRNCIGT
.S.....T.......
ESPTGKNTVNTVSRL
ESEEEESTTETTEEE
ESKPEFSTDEEQSPE
SSEEEESTTETTEEQ
SSEEEESTTETTEEE
ESEGEDATSESETTE
ESEGEDATSEPETTE
DSPPPRRTGLRADGM
ESKPEFSTDEEQSPK
SSPSVPRTSRRDDRG
ESSTGTWTTVTTGTG
DSDAEDETGERKRRA
SSPHGIPTGPHGIPT
SSPEVGSTTRLLNRQ
LSEGEKETVNSEVRL
ESSTGTWTTVWTDYR
SSTGTWTTVWTDYRI
TSPNKAGTSVAMMRN
QSPGLAPTVGQPVVQ
DSPGVFFTNMAFMRT
HSPPRPVTVNDPNPT
KSPTPQQTGPGRDNR
NSPPVKPTEAFYNYL
NSPQVKPTEMATGSM
TSTPFMNTVVEDMGQ
PSPGLAVTADDDDGT
DSQPGAATNESPSAV
SSTGTWTTVTTGTGY
LSSVVPETSTTDVAE
ISNPEASTAWQYGDV
DSDAEDETGHPQSVI
RSSVVPETSTTDVAE
DSDEEAETRDAAASA
ESEPIDHTDIRKRPA
SSSFGQQTSGAELAG
TSTPFMNTVAKYTAR
SSSDNKVTTIRDVEI
DSDDGGLTSDSDAAE
GSDQEGPTIHLGCRY
TSETDFMTEYVVTRW
KSSPDDYTGTGGLNK
PSSLMAGTTVLPSSL
QSSELDDTRDSKYDQ
QSLPATGTGKAVSTG
SSSFDTKTTTAGGIL
PSPTKAMTLASATKF
LSSQIKVTVPSRFGV
SSSGTVATQKSRSML
GSFTFRRTSEVAQPQ
SSFDTKTTTAGGILQ
NSSREQITWLEQTLA
KSSTDNFTGGPKIVR
ESNSPTGTGPEILSN
LSGSPAGTAPRDIKE
ASAMRRTTSLTEVAM
ESNSPTGTGPELKQV
PSRLGKPTSLDEEIV
SSLLTRSTRRKTSPG
LSSLGEDTDLLVSSL
ASIEDVDTDDEQNEA
TSKEVLSTALPRRGT
SSDNKVTTIRDVEIR
VSAAAAQTEGSGDDG
VSDIPRLTVCVRISR
...S...T.......
DEESDDDTTEEKDDG
DEESDDDTTEEGGPV
EEESTTETTEEESEE
EEESTTETTEEEEEE
VEESDDDTTEEGGPV
EEESTTETTEEEETE
DTPSDEDTDEDEYSK
DTPSDEDTDDTPSDE
DTLSDEDTDEDLSLK
DTLSDEDTDDTLSDE
DTPSDEDTDEDLRLK
EEESTTETTEEQQVE
SATSEPETTESATSE
DEPSQDSTNTSGDEE
DEKSHESTGESDEKQ
NENSHESTGESKNEN
STVSGEMTTLTPSTV
PKTSPDSTVESPKTA
EDDSDQETIDAQDGE
STVSGEMTDLTEHAF
RTQSMPMTSAAAERF
EDYSQDSTNTSGDEE
RTQSMPMTSISAERF
EDDSDQETIDAKDIL
VDASEGETQEAQSDT
EVLSEEDTTKDEANQ
SNLSPRQTSETDFMT
SLISRQATSVEGKEI
HKSSGIETTPAPSRT
PLISRQATSVEGKEI
SDESGMDTLYSAIKE
AEMSDPVTENKGKSK
PLISRQATSVEPVRG
GTESPGRTWMLEKVK
KLGSPEATFPTPAVA
PRESLAMTSLSKRHN
SATSNPATDQNAKIE
MDASGRSTEVKEKPL
NMGSDTETEKKLNRG
ALPSQDSTIGKFLTG
SAASPNRTSVRVSAA
WYGSDRTTSKEVLST
RATSQNQTMRSESAA
DLQSPLSTKREIKFA
ALPSQDSTIGKFLTQ
AILSWENTKKAEAAK
RAGSPPYTSLRTRAV
HKSSGIETTPSCDQH
HNASLAMTSLSKRHN
ALGSFRSTGAAKALG
VTRSEAGTTVLPSSL
APESPKATRDLNEKV
RGHSVKSTLAANSPA
QPASPGTTFGNAAAG
ARDSRPATYQRTLSG
VMGSMRSTLFPNFGT
IAASGAQTAAAHMIR
1635

## Sheet: Lys
Raw sequence data (motifs followed by their matching peptides):
.......YS......
PRGRGYSYSPSPPPR
PMRRGYSYSPSPPPR
PRRRGKSYSRSPSPR
PRPRYPSYSPEPSPR
NMRRGYSYSPSPPPR
PLKRGKSYSRSPSPR
PRPRYPSYSPEPSPV
PRRGRKSYSRSPSPR
NMRRGYSYSPSPPPM
PPPRGRGYSYSPSPP
PSPVRPSYSPEPSPV
PVRRGRSYSKSPVRA
GRARSRSYSPAPRRR
NLKRGKSYSRSPSPR
RRARSRSYSPAPRRR
GRARSRSYSPAPGGR
PSSPDSSYSNPIPVP
PASPDSSYSNPIPVP
APARGRSYSKSPVRR
PPPMRRGYSYSPSPP
PASPDSSYSNPIPGA
NLKRGKSYSRSPSPL
PSSPDSSYSNPIPGS
PSSPDSSYSNEVPSS
PSSPDSSYSNPIPGN
PASPDSSYSNEVPAS
RSRRDRSYSPPVRRS
PRAAVASYSDDTSGP
PSSPDSSYSVGFEVP
PEYGAKDYSDPPPAP
DPRRRDDYSASPRGR
PEAEASSYSNDSPEA
GRERRDDYSASPRGR
GASPDSSYSNPIPGS
TPNMRRGYSYSPSPP
EGRGGRGYSPHRSPP
NTNMRRGYSYSPSPP
PTDVPVSYSGTGIPE
RRSRSLPYSPYRMPE
GSSPDSSYSNPIPGN
ARAAASSYSNDSPEA
ERSRSLPYSPYRRSR
RSPPPRGYSPHRSPP
MGTRAGSYSDEGSQM
TSGPEASYSDDTSGP
PRRRMYDYSVSLQMY
PKKRSIPYSTSDEAK
PVAKDNGYSRSPRRS
PSSRSLTYSSVLVPS
EEDKRRSYSPPGRDE
ERSRSLPYSPRHGRG
DQYSEEDYSDPPRRR
DEDKRRSYSPPGRDG
SSDKVASYSDDTSGP
DPLVPVSYSGTGIPE
APQVARMYSAGPQQP
PGGFDGMYSPGGGLR
SRMASRSYSNLMELE
ETDVPVSYSGTGIPT
NPIPGSEYSNPIPGS
EAKRSIPYSTSDEAK
SVPRSPPYSRRSPSV
PRRARSEYSKVVASS
KPKSWADYSDGPKSW
SSMASRSYSNLLELE
PVPEGDEYSIDGGRS
PNSIEEDYSSGKNTP
GGDSPSEYSGGGLPS
IAGDGLSYSSGSDIA
PKDVEDLYSTLPMEK
KPKSWADYSDGDELR
GRSSGARYSAYGSDE
GGDSPSEYSGGGDSP
DAVPSSYYSGQLDPD
AKARSIPYSTSDEAK
AGGLGLSYSSGSDIA
GPLGAKDYSSDIPGD
KQGLGLSYSSGSDIA
DTLSPEEYSDETLSP
FAVASPEYSGRFGRP
YSRDGKSYSTNLAYT
DTLSPEEYSDEGWQA
ETLSPEEYSDEGWQA
LSCNARVYSNRLQPA
TRSVEDVYSDEDAVA
SPQLRSPYSRRSPSV
GLKSGVPYSPNRDAH
EIQSFVPYSPGSPTD
GGGGGERYSARSSFG
NLKSGVPYSPNRDAH
GPKSWADYSDGEVEA
FVVASPEYSGRFGRP
LRRLWYGYSYESKLR
RTSSANPYSSFEDPS
RTSSANPYSQENLKR
DILGAKDYSSDIPGD
KSSIEEDYSSGKNTP
GQYSEEDYSDQYSEE
RTSSANPYSQIISKS
VERLWYGYSYESKLR
SSDVEDLYSTLPMEK
RKLGSLLYSPGRSKD
SDEGGYDYSSGKNTP
SAVPSSYYSGQLELS
VAVASPEYSGRFAVA
SAVPSSYYSGQLDAV
MATIREYYSAKDEKE
IATIREYYSAKDEKE
ASTQSGVYSRSSSFG
LSSPNQPYSDKDDKA
VSAQCARYSLPPLDK
VERLWYGYSYESKVE
YPVTFEVYSPDRLVG
RLRIPPTYSKTFQGP
DSCNARVYSGIDLSK
VVVASPEYSGRFVVA
EEDYSDQYSEEDYSD
TRLGANRYSEHQPIG
IATIREYYSAKDEKI
VSLQMYDYSVSLQRY
GQQTSGVYSRSSSFG
SPTGASAYSRDGKSY
SEGEDEDYSQDSTNT
VGAWPVKYSGTRSSS
STTVLEFYSPRCRLC
DAVATANYSIDDGRS
SDDEKERYSKEGMVV
IKMELERYSARSSFG
ESGMDTLYSAIKEFV
SEGYLKQYSSGGTEK
VVEDMGQYSEEDYSD
KLALLGQYSDDEEED
EDTDEDEYSKVVASS
IDLSKDVYSGIDLSK
FSDVEDLYSSDVEDL
.......Y..S....
PSPDYGMYRRSRPSP
PNVAKIDYRESDESG
ESGPGEDYRESDESG
LGKSKRKYDDSPPPR
TRQAKIDYRESDESG
AKIPRRRYGGSPPRR
FAKAKIDYRESDESG
ESPSGSAYASSPESR
EEKDDGSYLSSPSSR
LYEDEGLYEDSDELR
RSLDDGSYLSSPSSR
ERRGRRRYGGSPPRR
PGEPNIAYICSRYYR
RSRVSPMYRRSRPSP
PVSPFYNYLKSSEPP
PVSPLYNYLKSSEPP
RRSVSPMYRRSSYRR
PKEALYNYLKSSEPP
RSLPYSPYRRSRSLP
QAPGKWNYDGSSTGQ
PTEAFYNYLKSSEPP
HLIPKWNYDGSSTGQ
GKDDDSKYDQSSELD
PMYRRSSYRRSVSPM
RGKQRLKYAGSPLSD
DDEVQSKYDGSDRLS
PAPRRRMYDYSVSLQ
PRQSDFKYTPSPPQR
SDEAKAAYERSPNAT
PGKRKEKYAESETDS
DSADDSSYRRSVSPM
DVGPAAPYRASSEGG
AKKQKLKYAGSPLSD
YDSDEEPYPSSPDSS
RRSVSPMYRRSRVSP
PPLPNIAYICSRYYR
ASPNYQQYDFSDTDA
DDTRDSKYDQSSELD
KYRPYNAYEMSPDDQ
AGEPNISYICSRYYP
KGEPNISYICSRYYR
VVIDETGYERSDSVV
DRLSVPDYDGSDRLS
RSVTVWNYDGSSTGQ
LSDLKQQYDFSDTDA
RYYPNISYICSRYYR
FENPHRGYFDSPPRV
KSSDRSSYGRSGTGS
TGSDEGGYDYSSGKN
RERSTTGYERSDSVV
STEDSPAYNKSSDRS
TGGSSGGYNKSSTDN
AAKLNGPYERSPNAT
EVEDEGVYEDSDLHT
LSDLEKKYAGSPLSD
KRVSDFKYTPSPPQR
NKPGSDDYDRSALEP
AASRPAGYPSSPRSA
SGRGGSSYGRSGTGS
TEDALDEYEGSDQEG
EDKRPAGYPSSPRSA
SPGAQQYYMQSPYRS
PHRGYHRYESSLSPH
LQVALDEYEGSDQEG
TGSDEGGYNKSSIEE
SKLRRLWYGYSYESK
PNINSPPYDKSGEKL
SKVERLWYGYSYESK
YSVSLQMYDYSVSLQ
FGRGAGRYASSDALL
GTGSDEGYGRSGTGS
APQYQSPYRSSSFPA
EEEALDEYEVSDQEG
QYYMQSPYRSSSFPA
NTVSREKYAESETDS
SGDEKEDYGFSTTVP
PVSPGADYMSSKRRE
DWINKHRYESSLSPH
LRYGAGRYASSDALL
IQPSSPRYFFSSSGG
GPVERLWYGYSYESK
NFTGSGGYNKSSTDN
VKIKGLAYDISDDQQ
SETDSERYTSSCPLD
DKAGHAGYRASAGRV
SAHHERAYFDSADWA
APARGDYYGGSLDRG
SEGSEDNYVASESEG
DSLSEESYKDSEACQ
QEMHERAYFDSADWV
SGGGHRTYLKSASIS
IQPSSPRYFFSAATI
ALALAKSYMQSLPPW
.....P.Y.......
RSRPSPDYGRPAPDY
RERGSPDYGRGRGKG
SDSSSPWYGSDRVLY
AASSSPWYGSDSSSP
SVPSSPAYTSGFPSS
VSSGSPWYGSDRTTS
RSRPSPDYGMYRRSR
RERGSPDYGKGGGRG
SVPSSPAYTSGFDDS
VSSGSPWYGSAKPVS
GARDSPDYVRGGPDY
SPAPSPTYMEEKAAE
VSSGSPWYGAKAKPV
GFPSSPAYTSGFSPK
SPAPSPTYIEEKAPD
SRAGSPPYTSLRTRA
SPAPSPTYPIESPAP
GARDSPDYVRGGDLE
AASSSPWYGSKPKVA
SVPSSPAYFFDDSVP
GRPASPQYGAYGDAE
SASNSPWYMIAQPAG
RREASPAYDRRRGRG
LRAGSPVYGRQRTWL
SVPSSPAYMKELGEG
RREASPAYDRRRGKG
NFRASPNYQQYDFSD
EPPVSPFYNYLKSSE
PETGSPNYQREAAAA
EPPVSPLYNYLKSSE
LNNPSPDYEDEVVYE
MAAASPKYADDDSDL
YVRGGPDYVRGGSPY
YGRPAPDYGRPASPQ
PGLPSPAYLDGSPTA
STVGTPAYLGEIADE
STVGTPAYIQPKSTV
SPKFGPAYTSGFSPK
STVGTPAYIAPERDN
SPSPEPIYPEGARSP
LDRNDPNYDSDEEPY
LTYYTPEYETKKEYP
LTYYTPEYETKKKEY
PSRDGPDYNGKRAAS
DDAAPPDYVRGGSPY
LTYYTPEYETKRGTC
SSFPAPQYQSPYRSS
LTYYTPEYEDEVTAP
DLRNDPNYDSDEEPY
EPSPRPRYPSYSPEP
EASPRPRYPSYSPEP
PHRSPPPYGGRARRE
LTYYTPEYETKDYKL
LTYYTPEYEGTIARS
SSFPAPQYATKKAGQ
LTYYTPEYEALDEGV
PGFAVPEYGAKDYSD
NKAMDPNYESPEEPE
SPSPEPIYDNWEQSN
RKPVDPTYGGRGSGG
GEKGGPRYTLDESDD
SFVDPPSYADVAASS
EGRRPPKYRKLINSS
ARGAKPKYKSHSDPP
VFPKGPRYRKLVNSS
.......Y.S.....
AAAPGGAYDSDTEDP
MGWSGGAYDSDTEDP
EDLGLASYDSDDEDD
LITTGTGYNSDNSRD
LITTGTGYNSDGELI
SDESDCQYDSDESDD
RDFSLLQYDSDDFDD
ALLGLASYDSDDEDL
DDEDDEGYGSDQEGP
LITTGTGYNSDNSVH
SGARYSAYGSDEEDD
ARFSLLQYDSDDFDD
EGEDDEGYGSDQEGP
DDDAAAGYDSDDANA
TVTTGTGYNSDNSVH
SVHGGTGYNSDNSVH
RFDAAAGYDSDDANA
SSEPGEDYESDGGFD
YANKPAEYDSDDEII
DKQSLCQYDSDESDC
PMAGMMEYDSDDNPI
SQQQEEEYESDLDDA
PAAQLGKYTSDGEAA
KRAQLGKYTSDGEAA
SHRDDEDYASDHGAD
DYRDDEDYASDHGAD
ATPSGGGYKSGEESS
RRVTKAGYGSESEPD
ASEEEYGYDSREDHD
VSPSGGGYKSPYWDL
PDDEKAGYGSESEPD
LITTGTGYNSRIGEL
RLWYGYSYESKVERL
ESPSGSAYASLLESP
LDAVPSSYYSGQLDP
LSAVPSSYYSGQLDA
ATPSGGGYKSPIVEE
SIATIREYYSAKDEK
RLWYGYSYESKLRRL
KIATIREYYSAKDEK
HMATIREYYSAKDEK
DYGDEDDYESEDDKD
RLWYGYSYESKLRLN
FTEKEDGYWSEERSP
LSAVPSSYYSGQLEL
YVRGGSPYGSKGDEE
EEDSEDEYESPAPLM
SDGPAEDYRSLQSSL
ESSPLNSYASAAAAA
FASDRREYPSGSPFA
MSSKRREYPSGSPFA
GGGGAALYASNLNSP
ITQLADTYMSQAALG
346

## Sheet: Phospho RS site probalility>75%
Sequence	Protein Group Accessions	phosphoRS Site Probabilities		Ser	Lys	Thr
AVDAGMMEYDSDDNPIVVDK	M8ALN3	Y(9): 50.0; S(11): 50.0
AVDAGMMEYDSDDNPIVLDK	M8BZI5	Y(9): 50.0; S(11): 50.0						0
GGGGFDGMYSPGGGLR	M8BJX8	Y(9): 3.0; S(10): 97.0		1				1
AVDAGMMEYDSDDNPIVVDK	M8ALN3	Y(9): 2.9; S(11): 97.1		1				1
EELDEEDEYEEDPEPMSDEGIQEPK	M8C2F8;M7ZCW0	Y(9): 0.0; S(17): 100.0		1				1
GLEKEEEDYFNESDEEDSVR	A0A077RSG4	Y(9): 0.0; S(13): 100.0; S(18): 0.0		1				1
GGGGFDGMYSPGGGLR	M8BJX8	Y(9): 0.0; S(10): 100.0		1				1
AMNKPAEYDSDDEIIGTAR	M0Y4Z9	Y(8): 4.3; S(10): 95.7; T(17): 0.0		1				1
AMNKPAEYDSDDEIIGTAR	M0Y4Z9	Y(8): 0.0; S(10): 100.0; T(17): 0.0		1				1
LNLCEVYDMVPGLPR	M8CA03	Y(7): 100.0			1			1
HGCHAQYMANMGSIASLVMAVIISSGGEDEHNMTR	A4UM57	Y(7): 0.1; S(13): 8.3; S(16): 63.9; S(24): 63.9; S(25): 63.9; T(34): 0.0						0
FIAPAYAQTQPETVFAESDSDGEEKK	M0YDR0	Y(6): 0.0; T(9): 0.0; T(13): 0.0; S(18): 100.0; S(20): 100.0		2				2
FIAPAYAQTQPETVFAESDSDGEEK	M0YDR0	Y(6): 0.0; T(9): 0.0; T(13): 0.0; S(18): 100.0; S(20): 100.0		2				2
DAAAGYDSDDANAR	M7Z2B3	Y(6): 0.0; S(8): 100.0		1				1
DAAAGYDSDDANANAR	M8C9M7	Y(6): 0.0; S(8): 100.0		1				1
RRDDYSASPR	M8BQL1	Y(5): 50.9; S(6): 50.9; S(8): 98.2		1				1
GFVPYSPGSPTDPNVLVE	M7YHX4	Y(5): 50.0; S(6): 50.0; S(9): 50.0; T(11): 50.0						0
NDPNYDSDEEPYELIEAPATTPLEDYK	M7ZRM5	Y(5): 4.2; S(7): 95.8; Y(12): 0.0; T(20): 0.0; T(21): 0.0; Y(26): 0.0		1				1
NDPNYDSDEEPYELIEAPATTPLEDYKK	M7ZRM5	Y(5): 3.1; S(7): 96.8; Y(12): 0.1; T(20): 0.0; T(21): 0.0; Y(26): 0.0		1				1
MFAVYPPPPPR	A0A077S6J2	Y(5): 100.0			1			1
GFVPYSPGSPTDPNVLVE	M7YHX4	Y(5): 1.7; S(6): 48.3; S(9): 48.3; T(11): 1.7						0
EDALYGVFGEGDSDYDSEEDEASR	W5CZF8	Y(5): 0.3; S(13): 96.0; Y(15): 35.6; S(17): 34.0; S(23): 34.0		1				1
AGEAYDYDPLDTRSY	M7ZT95	Y(5): 0.0; Y(7): 0.0; T(12): 33.3; S(14): 33.3; Y(15): 33.3						0
AEQFYTVASDSETTGDDK	R7WFL9	Y(5): 0.0; T(6): 0.0; S(9): 100.0; S(11): 0.0; T(13): 0.0; T(14): 0.0		1				1
RPAGYPSSPR	M7Z8J5	Y(5): 0.0; S(7): 50.0; S(8): 50.0						0
FGGGYSSVLVPSPR	M7YYG1	Y(5): 0.0; S(6): 0.0; S(7): 0.0; S(12): 100.0		1				1
GVDYLVEASAAEAEAISATLAAVKARQVNGEAEELSDK	M7ZNC0	Y(4): 99.5; S(9): 0.6; S(17): 100.0; T(19): 100.0; S(36): 100.0		2	1	1		4
LPPYSTK		Y(4): 33.3; S(5): 33.3; T(6): 33.3						0
MLAYSTVGTPDYIAPEVLLK	M0YKP5	Y(4): 24.7; S(5): 24.7; T(6): 24.7; T(9): 1.4; Y(12): 24.7						0
VQLYEMNF	T1N9X5	Y(4): 100.0			1			1
VQLYEMNF	T1N9X5	Y(4): 100.0			1			1
AMFYNDMSPR	A0A077RVJ6	Y(4): 0.1; S(8): 99.9		1				1
LWQYGDVESDEEDQAPGGR	M8BTS5	Y(4): 0.0; S(9): 100.0		1				1
LWQYGDVESDEDEQAPGGR		Y(4): 0.0; S(9): 100.0		1				1
AMFYNDMSPR	A0A077RVJ6	Y(4): 0.0; S(8): 100.0		1				1
GLAYDISDDQQDITR	M7ZAC1	Y(4): 0.0; S(7): 100.0; T(14): 0.0		1				1
ELDYLDGAVSNPK	M7ZR60	Y(4): 0.0; S(10): 100.0		1				1
IDYRESDESGPGETGEEDQK	M0WXP9	Y(3): 98.1; S(6): 1.9; S(9): 100.0; T(14): 0.0		1	1			2
GGYENYLGMSDDELMAQCDMGTFK	M8CNQ7	Y(3): 7.2; Y(6): 7.2; S(10): 85.6; T(22): 0.1		1				1
AGYGSESEPDDEAATVSLASDIDK	F2CV08	Y(3): 66.7; S(5): 66.7; S(7): 66.7; T(15): 0.0; S(17): 0.0; S(20): 0.0						0
VIYIPANPPSPVPEGDEEEIADMEVDHEVFR	N1QV51	Y(3): 6.0; S(10): 94.0		1				1
IDYRESDESGPGETGEDQK	W5B7I6	Y(3): 50.0; S(6): 50.0; S(9): 99.9; T(14): 0.0		1				1
VLYEDDSEETEEEGDNLEEVGLR	W5G9T3	Y(3): 4.1; S(7): 96.0; T(10): 99.8		1		1		2
HPYGGDSPSEYSGGGLPSSR	M0UKL5	Y(3): 3.6; S(7): 96.2; S(9): 0.2; Y(11): 0.0; S(12): 0.0; S(18): 0.0; S(19): 0.0		1				1
LDYNTDDDFASAASPPNDVGPVGK	T1MPT4	Y(3): 3.5; T(5): 96.5; S(11): 0.0; S(14): 100.0		1		1		2
GVYQFVDK	N1QU32	Y(3): 100.0			1			1
VIYILPCMSHCGTGKFFTELALNFSDIR	M7Y9V2	Y(3): 1.9; S(9): 49.5; T(13): 49.5; T(18): 49.5; S(25): 49.5						0
VDYLSGDETNR	M7Z2W5	Y(3): 1.8; S(5): 98.1; T(9): 0.0		1				1
MEYAMFGSR	M8BYY6	Y(3): 1.6; S(8): 98.4		1				1
APYPSRMAGTAAYADAPPTTAALAPSSAPPAAPHHR	M8BV17	Y(3): 0.7; S(5): 33.1; T(10): 33.1; Y(13): 33.1; T(19): 25.0; T(20): 25.0; S(26): 25.0; S(27): 25.0						0
LDYNTDDDFASAASPPNDVGPVGK	T1MPT4	Y(3): 0.1; T(5): 99.9; S(11): 100.0; S(14): 100.0		2		1		3
HPYGGDSPSEYSGGGLPSSR	M0UKL5	Y(3): 0.1; S(7): 99.9; S(9): 0.1; Y(11): 3.3; S(12): 96.6; S(18): 0.0; S(19): 0.0		2				2
INYQQYDFSDTDAEAGK	M7ZS14	Y(3): 0.0; Y(6): 1.2; S(9): 49.4; T(11): 49.4						0
INYQQYDFSDTDAEAGK	M7ZS14	Y(3): 0.0; Y(6): 0.0; S(9): 100.0; T(11): 100.0		1		1		2
GDYYGGSLDR	M8CA67	Y(3): 0.0; Y(4): 0.0; S(7): 100.0		1				1
LDYNTDDDFASAASPPNDVGPVGK	T1MPT4	Y(3): 0.0; T(5): 0.0; S(11): 0.0; S(14): 100.0		1				1
LVYTNDAGEVVK	M7ZP63	Y(3): 0.0; T(4): 100.0				1		1
VLYEDDSEETEEEGDNLEEGGLR	M8A0M7	Y(3): 0.0; S(7): 100.0; T(10): 100.0		1		1		2
WNYDGSSTGQAPGEDSEVILYPQAIFK	C7DPL0;M7YLX8	Y(3): 0.0; S(6): 33.3; S(7): 33.3; T(8): 33.3; S(16): 0.0; Y(21): 0.0						0
DLYASNLNSPLSR	M7ZGY5	Y(3): 0.0; S(5): 2.0; S(9): 98.0; S(12): 0.0		1				1
MDYISPER	I1GU01	Y(3): 0.0; S(5): 100.0		1				1
MDYISPER	I1GU01	Y(3): 0.0; S(5): 100.0		1				1
DDYSASPR	M8BQL1	Y(3): 0.0; S(4): 100.0; S(6): 100.0		2				2
AAYPDFEVQPPSPPR	M8AYQ6	Y(3): 0.0; S(12): 100.0		1				1
VYSGIDLSKDEVTQTGK	M8CX86	Y(2): 97.2; S(3): 2.8; S(8): 100.0; T(13): 0.0; T(15): 0.0		1	1			2
DYSSDIPGDIDNDQSLDVSK	M8BR44	Y(2): 66.7; S(3): 66.7; S(4): 66.7; S(15): 0.0; S(19): 0.0						0
DYSDPPPAPLFDAEELTK	F2CQF9	Y(2): 50.0; S(3): 50.0; T(17): 0.0						0
VYSGIDLSK	M8CX86	Y(2): 50.0; S(3): 50.0; S(8): 0.0						0
MYSAGPQQPVDFQLK	M0WGX1	Y(2): 50.0; S(3): 50.0						0
GYSFNK	M7YWB1	Y(2): 50.0; S(3): 50.0						0
AYFDSADWVLGK	M8AEW2	Y(2): 2.2; S(5): 97.8		1				1
GYSPHRSPPPYGGR	N1QQ53	Y(2): 1.7; S(3): 98.3; S(7): 0.0; Y(11): 100.0		1	1			2
IYYDSAGNEALICSESDEEIPQPEEEK	M8A1L1	Y(2): 1.6; Y(3): 1.6; S(5): 64.5; S(14): 66.1; S(16): 66.1						0
FYMEPDTSDSGSVASGAR	M8AVI1	Y(2): 0.4; T(7): 59.9; S(8): 59.9; S(10): 59.9; S(12): 59.9; S(15): 59.9						0
GYSYSPSPPPR	M8B3G3	Y(2): 0.1; S(3): 99.8; Y(4): 2.8; S(5): 97.3; S(7): 100.0		3				3
EYPDAYVR	M8AQ24;M7Y565;M8BIS3	Y(2): 0.0; Y(6): 100.0			1			1
VYLGPETTR	A0A077RYA3	Y(2): 0.0; T(7): 98.7; T(8): 1.3			1			1
FYMEPDTSDSGSVASGAR	M8AVI1	Y(2): 0.0; T(7): 50.0; S(8): 50.0; S(10): 50.0; S(12): 50.0; S(15): 0.0						0
FYMEPDTSDSGSVASGAR	M8AVI1	Y(2): 0.0; T(7): 24.8; S(8): 24.8; S(10): 24.8; S(12): 24.8; S(15): 0.7						0
FYMEPDTSDSGSVASGAR	M8AVI1	Y(2): 0.0; T(7): 24.8; S(8): 24.8; S(10): 0.7; S(12): 24.8; S(15): 24.8						0
GYIEGEGGEGLPGDTEISMSPR	M8BVY2	Y(2): 0.0; T(15): 33.3; S(18): 33.3; S(20): 33.3						0
DYDVAALASNLSQAFK	R7W9V5	Y(2): 0.0; S(9): 50.0; S(12): 50.0						0
IYLHEEGVSGDR	M8AGD8	Y(2): 0.0; S(9): 100.0		1				1
KYDNQLSDSSEDALDGR	M8B9U9	Y(2): 0.0; S(7): 100.0; S(9): 100.0; S(10): 100.0		3				3
AYLFPQSPAR	F2D5M0	Y(2): 0.0; S(7): 100.0		1				1
GYAPLSPPR	F2DNP7	Y(2): 0.0; S(6): 100.0		1				1
LYPASAGSSPSR	F2DL46	Y(2): 0.0; S(5): 66.7; S(8): 66.7; S(9): 66.7; S(11): 0.0						0
AYFDSADWALGK	T1NCC5	Y(2): 0.0; S(5): 100.0		1				1
KYDDSPPPR	M8C5I4	Y(2): 0.0; S(5): 100.0		1				1
GYFDSPPR	M7YJW0	Y(2): 0.0; S(5): 100.0		1				1
LYIPSPDSDGHQLGLEALASPPSR	M8B639	Y(2): 0.0; S(5): 0.2; S(8): 0.2; S(20): 96.1; S(23): 3.6		1				1
EYPSGSPFASDAPPSASYDR	T1M580	Y(2): 0.0; S(4): 50.0; S(6): 50.0; S(10): 0.0; S(15): 0.0; S(17): 0.0; Y(18): 0.0						0
NYDSDGSR	M8CA67	Y(2): 0.0; S(4): 100.0; S(7): 0.0		1				1
QYSSGGTEK	M7ZBB0	Y(2): 0.0; S(3): 99.9; S(4): 0.0; T(7): 0.0		1				1
LYVPADDDLDDIAFSDDAAAPSDAAEGGK	M8ALN3	Y(2): 0.0; S(15): 99.9; S(22): 0.1		1				1
DYDVAALANNLSQAFR	A0A077RSJ4	Y(2): 0.0; S(12): 100.0		1				1
EYEDEDDEESEEDDEER	M7YTT3	Y(2): 0.0; S(10): 100.0		1				1
IGHGGGDGGDDDGDDDDYFDDSDDGEEEDGGLFR	N1QYM9	Y(18): 0.0; S(22): 100.0		1				1
LKEEPEIHADPAMDPNYESPEEPEEDAER	M0W1H7	Y(17): 50.0; S(19): 50.0						0
DLQPDDVVADDDIRYDSDDNREPK	M8C2F8	Y(15): 50.0; S(17): 50.0						0
EEPEIHADPAMDPNYESPEEPEEDAER	M0W1H7	Y(15): 2.5; S(17): 97.5		1				1
MEEAAAGAGEEEVYCAVGK	N1QYA1	Y(14): 100.0			1			1
EAEEEQEQQEEEYESDLDDAPLPAVR	M8CM45	Y(13): 2.9; S(15): 97.1		1				1
VLVPGEPNIAYICSR	R7WFM5	Y(11): 1.8; S(14): 98.2		1				1
DEVGQNVQGYEGSDK	M7ZRZ9	Y(10): 50.0; S(13): 50.0						0
ENPLALLGQYSDDEEEDEVATDQPIGETK	M8C9P6	Y(10): 50.0; S(11): 50.0; T(21): 0.1; T(28): 0.0						0
DEVGQPVQGYEGSDK	A0A077RFM6	Y(10): 0.1; S(13): 99.9		1				1
YGTLEEDSEEDSEDEYESPEEDSILK	T1LIJ6	Y(1): 8.8; T(3): 8.8; S(8): 58.5; S(12): 58.5; Y(16): 58.5; S(18): 6.9; S(23): 0.1						0
YSEHQPIGTAAQGGGADEK	M7YS75	Y(1): 50.0; S(2): 50.0; T(9): 0.0						0
YFNNSDDDEGGDAAK	N1QZY6	Y(1): 3.4; S(5): 96.6		1				1
YRTPSPECSHVR	M8BU39	Y(1): 2.6; T(3): 97.4; S(5): 100.0; S(9): 0.0		1		1		2
YDDSPPPR	M8C5I4	Y(1): 1.9; S(4): 98.1		1				1
YTSDGEAAAAK	F2ELD1	Y(1): 1.3; T(2): 49.4; S(3): 49.4						0
YSIPPLDK	M7ZNK2	Y(1): 1.1; S(2): 98.9		1				1
YDGSDRLSVPDSIPER	M7ZZU0	Y(1): 0.3; S(4): 99.8; S(8): 99.8; S(12): 100.0		3				3
YTARSITPPADR	W5I0E2	Y(1): 0.2; T(2): 3.7; S(5): 96.1; T(7): 100.0		1		1		2
YAVYDLDFVSEDSAGDTPR	Q43655	Y(1): 0.0; Y(4): 0.0; S(10): 4.3; S(13): 91.4; T(17): 4.3		1				1
YPAHTALATDEEEASET	M7Z1S0	Y(1): 0.0; T(5): 0.0; T(9): 100.0; S(15): 0.0; T(17): 0.0				1		1
YANTPSSYSPR	M7ZCQ0	Y(1): 0.0; T(4): 0.5; S(6): 24.9; S(7): 24.9; Y(8): 24.9; S(9): 24.9						0
YQTKSPTPQQTGNR	M8BUE9	Y(1): 0.0; T(3): 0.1; S(5): 99.9; T(7): 0.0; T(11): 0.0		1				1
YGTLEEDSEEDSEDEYESPEEDSILK	T1LIJ6	Y(1): 0.0; T(3): 0.0; S(8): 0.0; S(12): 100.0; Y(16): 0.0; S(18): 0.0; S(23): 0.0		1				1
YPTSTPSCTPFGGR	M7ZK56	Y(1): 0.0; T(3): 0.0; S(4): 0.0; T(5): 0.1; S(7): 0.1; T(9): 99.9				1		1
YEDLKEPIVAEPEPEPAMIPVTVEPEESPR	M7Z3E0	Y(1): 0.0; T(22): 0.0; S(28): 100.0		1				1
YTSDGEAAEAK	F2D6R8	Y(1): 0.0; T(2): 1.6; S(3): 98.4		1				1
YTLDESDDDFPPR	M8A2Q7	Y(1): 0.0; T(2): 0.0; S(6): 100.0		1				1
YTQDSDDSDTESHR	M7YET6	Y(1): 0.0; T(2): 0.0; S(5): 100.0; S(8): 100.0; T(10): 0.0; S(12): 100.0		3				3
YTQDSDDSDTESHR	M7YET6	Y(1): 0.0; T(2): 0.0; S(5): 100.0; S(8): 100.0; T(10): 0.0; S(12): 0.0		2				2
YAKPEDAGITPEDNSSDEELSEEDDDDSGDDEPILGHADP	M7ZT80	Y(1): 0.0; T(10): 18.9; S(15): 95.3; S(16): 95.3; S(21): 95.3; S(28): 95.3		4				4
YEGNAAAAVTGGSPPTKPSGFSDQPDGR	M8BPK2	Y(1): 0.0; T(10): 1.6; S(13): 98.4; T(16): 0.0; S(19): 0.0; S(22): 0.0		1				1
YNLLPSSPSDEER	M8BYV4	Y(1): 0.0; S(6): 100.0; S(7): 100.0; S(9): 100.0		3				3
YADDDSDLAE	A0A077RZY9	Y(1): 0.0; S(6): 100.0		1				1
YGLGSPAGPGAMGTR	M8CDJ0	Y(1): 0.0; S(5): 100.0; T(14): 0.0		1				1
YDPNSNRLSDDENR	M8CJ53	Y(1): 0.0; S(5): 0.1; S(9): 99.9		1				1
YLGGSGDPAYPGGPIFNPLGFGTK	F2DAN8	Y(1): 0.0; S(5): 0.0; Y(10): 0.0; T(23): 100.0				1		1
YAESETDSER	M8CJ53	Y(1): 0.0; S(4): 100.0; T(6): 100.0; S(8): 0.0		1		1		2
YAGSPLSDLEK	M0XMX4;M8B9U9	Y(1): 0.0; S(4): 100.0; S(7): 100.0		2				2
YESSLSPHR	M7YJW0	Y(1): 0.0; S(3): 2.3; S(4): 97.8; S(6): 99.9		2				2
YASSDALLR	M8CTF4	Y(1): 0.0; S(3): 100.0; S(4): 100.0		2				2
YSAYGSDEEDDEEGGGGR	M8CB73	Y(1): 0.0; S(2): 0.0; Y(4): 0.0; S(6): 100.0		1				1
YSIDGGRSGLASDLR	N1QW51	Y(1): 0.0; S(2): 0.0; S(8): 100.0; S(12): 100.0		2				2
YLAQQQVEAVDSV	N1QVT0	Y(1): 0.0; S(12): 100.0		1				1
AAAALATPTGLLKLPPSYEPPSSPSFGTTYGRHSR	M8ARJ7	Too many isoforms						0
AAALAAPTGLLKLPPSYAPPSSPSPPLSSTSYGR	M7ZSB1	Too many isoforms						0
GIQVAPPSSSLGAGCMRLSRSPSSSSLATWSAGIAR	D8L9P0	Too many isoforms						0
IVGVVEENTSGDASVDHVTEDK	R7WDD3	T(9): 97.1; S(10): 97.1; S(14): 5.9; T(19): 0.0		1		1		2
AFHPEGGLTSDSD	M8BKL2	T(9): 9.2; S(10): 95.4; S(12): 95.4		2				2
DIEVEPNNTSPGR	M8BKH1	T(9): 50.0; S(10): 50.0						0
NIDNMDDNTGSSPDSSPK	M7YR73	T(9): 48.2; S(11): 48.2; S(12): 71.1; S(15): 28.5; S(16): 4.0						0
IVGVVEENTSGDASVDHVTEDK	R7WDD3	T(9): 100.0; S(10): 100.0; S(14): 100.0; T(19): 0.1		2		1		3
AFHPEGGLTSDSD	M8BKL2	T(9): 100.0; S(10): 100.0; S(12): 100.0		2		1		3
AFHPDGGLTSDSD	M7Z0D4	T(9): 100.0; S(10): 100.0; S(12): 100.0		2		1		3
GGGDDDDDTDDDDWIGGPR	M7ZH73	T(9): 100.0				1		1
GDDWEHEETFTDDDEAVDIDPEER	R7WFX2	T(9): 0.0; T(11): 100.0				1		1
LGECGAPGTPAIPLAENSEGEEEAESVAAR	M7YNK8	T(9): 0.0; S(18): 97.0; S(26): 3.0		1				1
IGEEELEETNPLAIVPDSNPIPSPR	M8C5W4	T(9): 0.0; S(18): 2.1; S(23): 97.9		1				1
NQAPKPPATGSP	M7YFL6	T(9): 0.0; S(11): 100.0		1				1
AAALNIVPTSTGAAK	F2CWJ3;F2D714	T(9): 0.0; S(10): 1.7; T(11): 98.2				1		1
KQPLLVNTGSWYR	M7YSU4	T(8): 97.8; S(10): 1.1; Y(12): 1.1				1		1
AMAAMMITLAVITSSIAIASNVMSSINGEVK	M0VQA3	T(8): 96.8; T(13): 1.1; S(14): 1.1; S(15): 1.1; S(20): 1.0; S(24): 2.0; S(25): 96.7		1		1		2
AMAAMMITLAVITSSIAIASNVMSSINGEVK	M0VQA3	T(8): 65.3; T(13): 65.3; S(14): 65.3; S(15): 4.1; S(20): 4.1; S(24): 0.2; S(25): 95.8		1				1
IAVQNAETLSLTSPR	M7YJV6	T(8): 25.0; S(10): 25.0; T(12): 25.0; S(13): 25.0						0
VAFNDAPTTVFWTDYVATR	M7YEP2	T(8): 2.1; T(9): 2.1; T(13): 94.8; Y(15): 50.5; T(18): 50.5				1		1
XLDGNGITGALPDDLFAATSLR	T1LID1	T(8): 100.0; T(19): 100.0; S(20): 100.0		1		2		3
VVKPDPPTEDDEEEETPLPPR	M8BFJ1	T(8): 100.0; T(16): 0.0				1		1
LMQLLGNTAPTHLESVVSMPPTSSEFSGGPVAPLPGMPSAPPAR	M7YK59	T(8): 100.0; T(11): 43.9; S(15): 43.9; S(18): 2.4; T(22): 2.4; S(23): 2.4; S(24): 2.4; S(27): 2.4; S(39): 0.0				1		1
VHACVGGTSVR	A7KMF1	T(8): 100.0; S(9): 0.0				1		1
AAAAAVPTFLFNRAIESLAACGGLADAR	M8BHT8	T(8): 100.0; S(17): 100.0		1		1		2
EGGDDVATESEVEK	M7YIB7;W5BL29	T(8): 100.0; S(10): 100.0		1		1		2
FEFEPVDTIDK	P11383	T(8): 100.0				1		1
LAAGQAATIQPSSPR	A0A077RV05	T(8): 1.4; S(12): 98.6; S(13): 0.0		1				1
EIQELWNTIAGDGSEDDEEGVR	M7YM38	T(8): 0.0; S(14): 100.0		1				1
AVEAALHTAGEGSSSPAR	N1QVC8	T(8): 0.0; S(13): 33.3; S(14): 33.3; S(15): 33.3						0
EGGDDVATESEVEK	M7YIB7;W5BL29	T(8): 0.0; S(10): 100.0		1				1
LLDIVACTASFGSPPPPPPPPSPK	A0A077S390;A0A077RVA3	T(8): 0.0; S(10): 0.0; S(13): 0.0; S(22): 100.0		1				1
AAAAMNTDVEAVDFDSDDDDLMDEEGAIEPSPAPAPR	N1R214	T(7): 99.5; S(16): 99.5; S(31): 1.1		1		1		2
LAPLPDTEGSAPGHVSTVVK	R7WAS5	T(7): 97.3; S(10): 2.7; S(16): 0.0; T(17): 0.0				1		1
AAAAMNTDVEAVDFDSDDDDLMDEEGAIEPSPAPAPR	N1R214	T(7): 66.7; S(16): 66.7; S(31): 66.7						0
DVFGAPTSPGGSTSR	M8BUM2	T(7): 50.4; S(8): 50.4; S(12): 51.2; T(13): 97.6; S(14): 50.4				1		1
LPMFGCTDATQVLNEVEEVK	M8AQ24;M8BIS3;M7Y565	T(7): 50.0; T(10): 50.0						0
EKPEEATMSDETGDDAGDAR	M7ZGF0	T(7): 50.0; S(9): 50.0; T(12): 0.0						0
AAAAMNTDVEAVDFDSDDDDLMDEEGAIEPSPAPAPR	N1R214	T(7): 50.0; S(16): 50.0; S(31): 0.0						0
AAAAMNTDVEAVDFDSDDDDLMDEEGAIEPSPAPAPR	N1R214	T(7): 50.0; S(16): 50.0; S(31): 0.0						0
AAAAMNTDVEAVDFDSDDDDLMDEEGAIEPSPAPAPR	N1R214	T(7): 50.0; S(16): 50.0; S(31): 0.0						0
EFDHINTVLSPTTPGSR	R7W0N2	T(7): 4.8; S(10): 95.1; T(12): 50.0; T(13): 50.0; S(16): 0.1		1				1
EFDHINTVLSPTTPGSR	R7W0N2	T(7): 3.3; S(10): 90.0; T(12): 3.3; T(13): 3.3; S(16): 0.1		1				1
LAPLPDTEGSAPGHVSTVVK	R7WAS5	T(7): 2.3; S(10): 97.7; S(16): 50.0; T(17): 50.0		1				1
LPGGLVTPTPK	M7ZUW4	T(7): 100.0; T(9): 100.0				2		2
ADVDVDTEVAAGAQPK	M7Y6Y7	T(7): 100.0				1		1
DEHDEDTDDEDEEEEEEEK	A0A077RF24	T(7): 100.0				1		1
GPQLPPTPGPR	F2D2W8	T(7): 100.0				1		1
FVDEQPTTGLDK	R7WDU9	T(7): 1.6; T(8): 98.4				1		1
AIAPPATESAQGR	M7ZM28	T(7): 1.2; S(9): 98.8		1				1
FHEEPVTFEVYSPDR	M8CR75	T(7): 0.0; Y(11): 2.1; S(12): 97.9		1				1
MEDDAITTLMDIDDSPR	M7ZQE2	T(7): 0.0; T(8): 0.0; S(15): 100.0		1				1
MEDDAITTLMDIDDSPR	M7ZQE2	T(7): 0.0; T(8): 0.0; S(15): 100.0		1				1
EKPEEATMSDETGDDAGDAR	M7ZGF0	T(7): 0.0; S(9): 100.0; T(12): 100.0		1		1		2
DVFGAPTSPGGSTSR	M8BUM2	T(7): 0.0; S(8): 100.0; S(12): 97.6; T(13): 2.3; S(14): 0.1		2				2
DVFGAPTSPGGSTSR	M8BUM2	T(7): 0.0; S(8): 100.0; S(12): 0.0; T(13): 0.0; S(14): 0.0		1				1
AEQQQTQSSPPAGANK	M0VZA2	T(6): 94.2; S(8): 2.9; S(9): 2.9				1		1
AQVAVTEAPAVGDVSSDER	M8BVY2	T(6): 9.6; S(15): 95.2; S(16): 95.2		2				2
FNPAITAASPTAVTTPTTPTK	M8CG66	T(6): 86.7; S(9): 25.0; T(11): 25.0; T(14): 4.5; T(15): 4.5; T(17): 26.2; T(18): 26.2; T(20): 1.8				1		1
GFGFVTFGSEESMR	W5FN05	T(6): 50.0; S(9): 50.0; S(12): 0.0						0
MNNLLTDSFELPR	E6Y0T1	T(6): 50.0; S(8): 50.0						0
EEAENTSDEEPK	M8A5W2;M8D7X1	T(6): 50.0; S(7): 50.0						0
DVLLATSPK	M8C1W0	T(6): 50.0; S(7): 50.0						0
LQIWDTAGQESFR	M8AI51	T(6): 50.0; S(11): 50.0						0
QPAHVTAAPEETESDGVEDTVVDVSK	M8BY50	T(6): 33.3; T(12): 33.3; S(14): 33.3; T(20): 0.0; S(25): 0.0						0
GLVPLTGSNDESWCQGLDGLASR	F2D6R8	T(6): 2.9; S(8): 2.9; S(12): 94.1; S(22): 0.0		1				1
GFGFVTFASDEAMR		T(6): 2.0; S(9): 98.0		1				1
IGELITTGTGYNSDNSVHGGSSLSHLAPIR	W5H319	T(6): 16.4; T(7): 16.4; T(9): 16.4; Y(11): 16.4; S(13): 16.4; S(16): 16.4; S(21): 0.5; S(22): 0.5; S(24): 0.5						0
GLDIDTINQNYTV	M8BMS7	T(6): 100.0; Y(11): 0.1; T(12): 99.9				2		2
WPGAGTGGSGDPLEDYCK	F2CWJ3	T(6): 100.0; S(9): 0.0; Y(16): 0.0				1		1
AEDKGTGK	I1HWC7	T(6): 100.0				1		1
MNNLLTDSFELPR	E6Y0T1	T(6): 1.7; S(8): 98.3		1				1
ALALDTSISNNEDALSPDLPK	M8ABL6	T(6): 1.0; S(7): 49.5; S(9): 49.5; S(16): 100.0		1				1
DLAAETASTSPK	N1QR56	T(6): 0.6; S(8): 33.1; T(9): 33.1; S(10): 33.1						0
VQLADTYMSQAALGDANQDAMK	M7ZAC1	T(6): 0.0; Y(7): 2.0; S(9): 97.9		1				1
GLDIDTINQNYTV	M8BMS7	T(6): 0.0; Y(11): 0.0; T(12): 100.0						0
LEQDGTPTTAISSGATLVDHGEANQGPFSPK	M8AI93	T(6): 0.0; T(8): 5.5; T(9): 5.5; S(12): 5.5; S(13): 5.5; T(16): 5.5; S(29): 72.4						0
IGELITTGTGYNSDNSVHGGSSLSHLAPIR	W5H319	T(6): 0.0; T(7): 0.0; T(9): 0.0; Y(11): 0.0; S(13): 100.0; S(16): 100.0; S(21): 0.0; S(22): 0.0; S(24): 0.0		2				2
ALALDTSISNNEDALSPDLPK	M8ABL6	T(6): 0.0; S(7): 0.0; S(9): 0.0; S(16): 100.0		1				1
AQVAVTEAPAVGDVSSDER	M8BVY2	T(6): 0.0; S(15): 50.0; S(16): 50.0						0
GGLDFTKDDENVNSQPFMR	Q7YMS7;P11383;A0A0A1IXX6;G0Y7R9;U5IKJ3	T(6): 0.0; S(14): 100.0		1				1
NLPNDTDDLQSPLSTK	M8B436;M7ZLF7	T(6): 0.0; S(11): 98.0; S(14): 2.0; T(15): 0.0		1				1
GLDIDTIQQSYTV	M0WME8	T(6): 0.0; S(10): 33.3; Y(11): 33.3; T(12): 33.3						0
EIPQNTVQESDQNASEGDQEPNR	W5FP08	T(6): 0.0; S(10): 0.0; S(15): 100.0		1				1
FLDGTTTSAGDGPSEEVAK	M7ZY11	T(5): 97.4; T(6): 2.5; T(7): 0.1; S(8): 0.0; S(14): 0.0				1		1
FEELTSAVSR	M8AM08	T(5): 96.4; S(6): 1.8; S(9): 1.8				1		1
EPCLTIPAGFSPSALLDSPVLLTNFK	M8CFC0	T(5): 91.6; S(11): 4.4; S(13): 4.4; S(18): 99.6; T(23): 0.0		1		1		2
QANLTGEVLEASSR	M7ZJV2	T(5): 66.7; S(12): 66.7; S(13): 66.7						0
AIALTVDTPR	M7YXL1	T(5): 50.0; T(8): 50.0						0
MLAATTAGLPPPLRRSPRPASLSAPHGCVAGACSLHPRPGSR	F2D2R6	T(5): 50.0; T(6): 50.0; S(16): 65.7; S(21): 65.7; S(23): 65.7; S(34): 1.5; S(41): 1.5						0
VDDDTAPSFAPLRRSDPVVTAALR	M7ZRL1	T(5): 50.0; S(8): 50.0; S(15): 90.1; T(20): 9.9		1				1
DILATSPLR	M0Z8Q6	T(5): 50.0; S(6): 50.0						0
DPMATAVDIGEHAFNEDSDDEEEVDK	A0A077S3I5	T(5): 50.0; S(18): 50.0						0
NLPGTPDPDAEVIALSPGTLMATNR	W5BID1	T(5): 4.6; S(16): 86.2; T(19): 4.6; T(23): 4.6		1				1
GLGCTSAAASQAYAPGAGSAAAAAVR	M8BUI5	T(5): 38.4; S(6): 38.4; S(10): 38.4; Y(13): 92.4; S(19): 92.4		1	1			2
MAACTSSPEPSENNPR	M7YYS5	T(5): 33.3; S(6): 33.3; S(7): 33.3; S(11): 0.0						0
GQELTGIDSPTLSHLK	M8CCK3	T(5): 2.3; S(9): 47.7; T(11): 47.7; S(13): 2.3						0
NKAPTPATPVR	A0A077S3E4	T(5): 100.0; T(8): 100.0				2		2
EAPPTPTPK	M8BVA8	T(5): 100.0; T(7): 100.0				2		2
VGDATPSVR	M7ZUW4	T(5): 100.0; S(7): 100.0		1		1		2
AQIATVR	A0A077RU36	T(5): 100.0				1		1
NDDDTSYGYSVPASPNSSTNSSLAQGVSQQDSK	M8BUM2;M7ZZ93	T(5): 0.1; S(6): 0.1; Y(7): 2.5; Y(9): 2.5; S(10): 94.8; S(14): 0.1; S(17): 0.9; S(18): 0.9; T(19): 32.8; S(21): 32.8; S(22): 32.8; S(28): 0.0; S(32): 0.0		1				1
EMNETDVPVSYSGTGIPEK	M8BG45	T(5): 0.1; S(10): 25.0; Y(11): 25.0; S(12): 25.0; T(14): 25.0						0
AGNPTISSNSGENSPKPK	T1MKZ8	T(5): 0.0; S(7): 0.0; S(8): 0.0; S(10): 0.0; S(14): 100.0		1				1
EEEPTSITVDEPSEADVPSPTNDDEQQQK	M8B4U4	T(5): 0.0; S(6): 0.0; T(8): 0.0; S(13): 0.0; S(19): 97.6; T(21): 2.4		1				1
GGGDTSIFSTSLPVLPHEK	F2CPU8	T(5): 0.0; S(6): 0.0; S(9): 33.3; T(10): 33.3; S(11): 33.3						0
DPMATAVDIGEHAFNEDSDDEEEVDK	A0A077S3I5	T(5): 0.0; S(18): 100.0		1				1
NLPGTPDPDAEVIALSPGTLMATNR	W5BID1	T(5): 0.0; S(16): 49.3; T(19): 1.4; T(23): 49.3						0
DPMATAVDIGEHSFNEDSDDEEEVDK	M0YY30	T(5): 0.0; S(13): 0.0; S(18): 100.0		1				1
QANLTGEVLEASSRGR	M7ZJV2	T(5): 0.0; S(12): 100.0; S(13): 100.0		2				2
GLEATWLDPGPSPR	M8AYU0	T(5): 0.0; S(12): 100.0		1				1
QQENTAEEMSDDDSQGEEEVEEK	M7ZG28	T(5): 0.0; S(10): 100.0; S(14): 100.0		2				2
QQENTAEEMSDDDSQGEEEVEEK	M7ZG28	T(5): 0.0; S(10): 100.0; S(14): 100.0		2				2
AGDTVIFTGTVVAVPDVMALTSPGER	M8BM25	T(4): 99.9; T(8): 50.1; T(10): 50.1; T(21): 100.0; S(22): 100.0		1		2		3
AIGTPVLASAASPPPQTPTTPRFADMNAIVTPR	M8BPY0	T(4): 99.9; S(9): 0.0; S(12): 0.0; T(17): 0.0; T(19): 0.0; T(20): 0.0; T(31): 100.0				2		2
QAQTPPSYNNAQPPPQAEVR	F2DVM2	T(4): 90.4; S(7): 4.8; Y(8): 4.8				1		1
AQMTTSFLEIFVIAATVMVLAPGGGAASPPPMGMPGCR	F2DFZ3	T(4): 52.6; T(5): 52.6; S(6): 64.9; T(16): 64.9; S(28): 64.9						0
KEDTPSDEDTDEDLR	A0A077RU82	T(4): 50.0; S(6): 50.0; T(10): 100.0				1		1
ELATMGSSR	M7YZ93	T(4): 49.5; S(7): 49.5; S(8): 0.9						0
DLITCGASSGSAVAASIDHGLYAVLGAAALMSGSMR	M8BPW9	T(4): 37.6; S(8): 37.6; S(9): 37.6; S(11): 62.9; S(16): 62.9; Y(22): 63.1; S(32): 99.1; S(34): 99.1		2				2
IPPTYSK	P11383;Q7YMS7;G8D4E1;A0A0A1IXX6;G0Y7R9	T(4): 33.3; Y(5): 33.3; S(6): 33.3						0
VLITEFNSPVTQSEGSEFSTK	M8CIY1	T(4): 3.4; S(8): 93.2; T(11): 3.4; S(13): 0.0; S(16): 0.0; S(19): 0.0; T(20): 0.0		1				1
DNLTLWTSDISEDAAEEMK	Q43470	T(4): 25.0; T(7): 25.0; S(8): 25.0; S(11): 25.0						0
WDETPTPGR	M7ZUW4	T(4): 100.0; T(6): 100.0				2		2
LVNTPGGAGTPGGK	R7W1K0	T(4): 100.0; T(10): 100.0				2		2
GCPTHVMGATICISTK	M8A398	T(4): 100.0; T(10): 0.0; S(14): 0.0; T(15): 0.0				1		1
GEATESVHYMDVDDDDTGR	M7ZW09	T(4): 100.0; S(6): 100.0; Y(9): 0.0; T(17): 0.0		1		1		2
KEDTPSDEDTDEDLR	A0A077RU82	T(4): 100.0; S(6): 100.0; T(10): 100.0		1		2		3
IVRTISESMDELTSQR	M8CIW2	T(4): 100.0; S(6): 0.0; S(8): 100.0; T(13): 0.0; S(14): 0.0		1		1		2
IVRTISESMDELTSQR	M8CIW2	T(4): 100.0; S(6): 0.0; S(8): 100.0; T(13): 0.0; S(14): 0.0		1		1		2
KPETGSPNYQR	M8AIZ9	T(4): 1.8; S(6): 98.2; Y(9): 0.0		1				1
DNLTLWTSDTNEDDVDEIK	M7YZW6	T(4): 1.5; T(7): 1.5; S(8): 1.5; T(10): 95.4				1		1
KPATSIGSAYR	T1N9W9	T(4): 1.0; S(5): 1.0; S(8): 49.0; Y(10): 49.0						0
RLPTMTATYPAVIDSDAEGDNAGGFPR	M8A7Y2	T(4): 0.3; T(6): 0.3; T(8): 0.3; Y(9): 0.3; S(15): 99.0		1				1
DNLTLWTSDNAEEGGDEIK	F2CRF1	T(4): 0.1; T(7): 50.0; S(8): 50.0						0
AEDTETRPASAGAEER	B8Y452	T(4): 0.1; T(6): 2.4; S(10): 97.5		1				1
APITQQLPGESDAEYAEFSSK	M0Z6Y4	T(4): 0.1; S(11): 99.9; Y(15): 0.0; S(19): 0.0; S(20): 0.0		1				1
VEDTEQYSEDDYE	D8LAM3	T(4): 0.0; Y(7): 49.5; S(8): 49.5; Y(12): 1.1						0
GQQTGVPTSPSSSDKK	M8C9P6	T(4): 0.0; T(8): 0.1; S(9): 96.5; S(11): 6.3; S(12): 93.7; S(13): 3.3		2				2
DNLTLWTSDISEDAAEEMK	Q43470	T(4): 0.0; T(7): 33.3; S(8): 33.3; S(11): 33.3						0
GELTTAEPATSSATSEPETTESEGEDEDYEWESLETLK	M8B843	T(4): 0.0; T(5): 0.0; T(10): 94.3; S(11): 4.9; S(12): 0.0; T(14): 0.0; S(15): 0.0; T(19): 0.3; T(20): 0.3; S(22): 0.3; Y(29): 0.0; S(33): 0.0; T(36): 0.0				1		1
GELTTAEPATSSATSESETTESEGEDEDYEWESLETLK	M7YF20	T(4): 0.0; T(5): 0.0; T(10): 0.9; S(11): 31.5; S(12): 31.5; T(14): 31.5; S(15): 0.9; S(17): 0.9; T(19): 0.9; T(20): 0.9; S(22): 0.9; Y(29): 0.0; S(33): 0.0; T(36): 0.0						0
ALLTDLLNLDLTDSTEK	M7YLX8	T(4): 0.0; T(12): 2.8; S(14): 94.4; T(15): 2.8		1				1
EIQTPNPMATPLASPGPGVTPR	M7YJP4	T(4): 0.0; T(10): 3.3; S(14): 93.4; T(20): 3.3		1				1
KLDTLGDLSSQPQPVSPK	M7YL15;M8CBD6;A0A080YUA1	T(4): 0.0; S(9): 0.0; S(10): 0.0; S(16): 100.0		1				1
LNETALDSK	M7ZW09	T(4): 0.0; S(8): 100.0		1				1
EQMTPLSDFEDKL	W5DLI9	T(4): 0.0; S(7): 100.0		1				1
QVDTLSPEEYSDEGWQAATLK	N1R3H2	T(4): 0.0; S(6): 100.0; Y(10): 50.0; S(11): 50.0; T(19): 0.0		1				1
KEDTLSDEDTDEDLSLK	M8BX21	T(4): 0.0; S(6): 100.0; T(10): 100.0; S(15): 0.0		1		1		2
KQPTASPDLR	M8BX21	T(4): 0.0; S(6): 100.0		1				1
AGDTSIFSTSLPVLPHEK	N1QPW1	T(4): 0.0; S(5): 0.0; S(8): 33.3; T(9): 33.3; S(10): 33.3						0
VQETEVAQESPEESDEGDQNSLPIR	M8B436	T(4): 0.0; S(10): 50.0; S(14): 50.0; S(21): 0.0						0
AHGTAVGLPSDDDMGNSEVGHNALGAGR	M7YLI9	T(4): 0.0; S(10): 0.0; S(17): 100.0		1				1
AHGTAVGLPSDDDMGNSEVGHNALGAGR	M7YLI9	T(4): 0.0; S(10): 0.0; S(17): 100.0		1				1
QATSVEGK	M8AGD8	T(3): 98.6; S(4): 1.4				1		1
GHTLTPSTVSGEMTDLTSSK	A0A077S3E4	T(3): 97.3; T(5): 2.7; S(7): 100.0; T(8): 0.0; S(10): 0.0; T(14): 0.0; T(17): 0.0; S(18): 0.0; S(19): 0.0		1		1		2
MPTTTPPLAAPSLSGELLEEIFLR	M8BRT7	T(3): 95.1; T(4): 95.1; T(5): 95.1; S(12): 95.1; S(14): 19.5		1		3		4
APTPRPPPPASLQPDSPGVFFTNAAAAAPLGSAHR	F2E4Q1	T(3): 92.6; S(11): 10.6; S(16): 48.4; T(22): 48.4; S(32): 0.0				1		1
AGTMDSPEPR	M8B806	T(3): 50.0; S(6): 50.0						0
GHTLTPSTVSGEMTDLTSSK	A0A077S3E4	T(3): 5.1; T(5): 5.1; S(7): 7.5; T(8): 94.6; S(10): 87.4; T(14): 0.1; T(17): 0.1; S(18): 0.1; S(19): 0.0		1		1		2
EATADAVSAES	M8A708	T(3): 4.4; S(8): 95.6; S(11): 0.0		1				1
WVTSTGIENIGK	M7ZAC1	T(3): 33.3; S(4): 33.3; T(5): 33.3						0
GHTLTPSTVSGEMTDLTSSK	A0A077S3E4	T(3): 20.0; T(5): 20.0; S(7): 20.0; T(8): 20.0; S(10): 20.0; T(14): 0.0; T(17): 0.0; S(18): 0.0; S(19): 0.0						0
VQTECASMPFDDQCTVLEK	R7WAY7	T(3): 2.7; S(7): 97.3; T(15): 0.0		1				1
GHTLTPSTVSGEMTDLTSSK	A0A077S3E4	T(3): 2.6; T(5): 89.5; S(7): 2.6; T(8): 2.6; S(10): 2.6; T(14): 0.1; T(17): 0.0; S(18): 0.0; S(19): 0.0		1				1
APTPATPVR	A0A077S3E4	T(3): 100.0; T(6): 100.0				2		2
VATPESPAPVAPAANYFK	F2D1V9	T(3): 100.0; S(6): 100.0; Y(16): 0.0		1		1		2
AETPGSDNLK	M8BTG2	T(3): 100.0; S(6): 100.0		1		1		2
FVTVSSTSTPSR	M8A7J8;R7WGK9	T(3): 100.0; S(5): 33.3; S(6): 33.3; T(7): 33.3; S(8): 0.0; T(9): 0.0; S(11): 0.0				1		1
GGTGSEGEEVGVAGK	M8AHU9	T(3): 100.0; S(5): 100.0		1		1		2
FVTVSSTSTPSRTSR	R7WGK9	T(3): 100.0; S(5): 1.5; S(6): 49.2; T(7): 49.2; S(8): 0.1; T(9): 0.1; S(11): 96.7; T(13): 3.0; S(14): 0.1		1		1		2
FVTVSSTSTPSRTTRK	M8A7J8	T(3): 100.0; S(5): 1.3; S(6): 1.3; T(7): 1.3; S(8): 23.7; T(9): 23.7; S(11): 23.7; T(13): 23.7; T(14): 1.3				1		1
FVTVSSTSTPSRTTR	M8A7J8	T(3): 100.0; S(5): 0.0; S(6): 2.2; T(7): 93.3; S(8): 2.2; T(9): 2.2; S(11): 0.1; T(13): 97.6; T(14): 2.3				3		3
FVTVSSTSTPSRTSR	R7WGK9	T(3): 100.0; S(5): 0.0; S(6): 0.0; T(7): 0.0; S(8): 0.0; T(9): 0.0; S(11): 0.0; T(13): 98.0; S(14): 2.0				2		2
FVTVSSTSTPSRTTR	M8A7J8	T(3): 100.0; S(5): 0.0; S(6): 0.0; T(7): 0.0; S(8): 0.0; T(9): 0.0; S(11): 0.0; T(13): 100.0; T(14): 0.0				2		2
FVTVSSTSTPSR	M8A7J8;R7WGK9	T(3): 100.0; S(5): 0.0; S(6): 0.0; T(7): 0.0; S(8): 0.0; T(9): 0.0; S(11): 0.0				1		1
QITVSELK	M7Z6Q3	T(3): 100.0; S(5): 0.0				1		1
QATSVEGK	M8AGD8	T(3): 100.0; S(4): 100.0		1		1		2
EKTPDVPPPSSPAGAQAVIPPQGGDFEAK	N1QPG4	T(3): 100.0; S(10): 50.0; S(11): 50.0				1		1
VPTPDLEEAK	F2E0H6	T(3): 100.0				1		1
LVTGDDNER	M0X8S8	T(3): 100.0				1		1
ILTELQSGEAELSDDSVVTPTTK	M7YWP7	T(3): 1.2; S(7): 32.9; S(13): 32.9; S(16): 32.9; T(19): 0.1; T(21): 0.0; T(22): 0.0						0
METDSPRSPEAEIGHR	W5BDW7	T(3): 0.2; S(5): 99.8; S(8): 100.0		2				2
VVTGGENAYGSGDDR	M7Y885	T(3): 0.1; Y(9): 2.7; S(11): 97.2		1				1
KETGSDDKDDVFSDNEAEDGSSK	M8A8S7	T(3): 0.1; S(5): 0.1; S(13): 99.8; S(21): 0.0; S(22): 0.0		1				1
EDTIEEATDSSETVPSAR	M0UW71	T(3): 0.0; T(8): 24.8; S(10): 24.8; S(11): 24.8; T(13): 24.8; S(16): 0.6						0
EDTIEEATDSSETVPSAR	M0UW71	T(3): 0.0; T(8): 100.0; S(10): 94.7; S(11): 94.7; T(13): 10.5; S(16): 0.0		2		1		3
GITVPHTNSSLGVQLR	M8B6R3	T(3): 0.0; T(7): 66.7; S(9): 66.7; S(10): 66.7						0
AQTNTTTGGSSSPGGGR	R7VZD7	T(3): 0.0; T(5): 0.0; T(6): 20.0; T(7): 20.0; S(10): 20.0; S(11): 20.0; S(12): 20.0						0
FPTTPLPTPSK	M0UXT1	T(3): 0.0; T(4): 100.0; T(8): 100.0; S(10): 0.0				2		2
LDTLGDLSSQPQPVSPK	M7YL15;M8CBD6;A0A080YUA1	T(3): 0.0; S(8): 0.0; S(9): 0.0; S(15): 100.0		1				1
LETIPGSSESPSDPFPR	M8ANT1	T(3): 0.0; S(7): 49.5; S(8): 49.5; S(10): 1.0; S(12): 0.0						0
VATEAASPAPGSGSAPAK	M8AJX1	T(3): 0.0; S(7): 100.0; S(12): 0.0; S(14): 0.0		1				1
WDTQEISPDIVEISEDDSPPKNTDDR	M7ZGT2	T(3): 0.0; S(7): 0.0; S(14): 100.0; S(18): 100.0; T(23): 0.0		2				2
WDTQEISPDIVEISEDDSPPK	M7ZGT2	T(3): 0.0; S(7): 0.0; S(14): 100.0; S(18): 100.0		2				2
IQTPQDSDFPQSSSPPQQQK	N1R5E3	T(3): 0.0; S(7): 0.0; S(12): 0.1; S(13): 3.1; S(14): 96.8		1				1
DFTGFSTTVPSPR	N1QTD0	T(3): 0.0; S(6): 2.1; T(7): 97.9; T(8): 0.0; S(11): 100.0		1		1		2
AETPGSDNLK	M8BTG2	T(3): 0.0; S(6): 100.0		1				1
DQTAVSPLEVPSPK	W5CUZ8	T(3): 0.0; S(6): 0.0; S(12): 100.0		1				1
METDSPRSPEAEIGHR	W5BDW7	T(3): 0.0; S(5): 100.0; S(8): 100.0		2				2
FLTASGTFK	R7W9R7	T(3): 0.0; S(5): 1.7; T(7): 98.3				1		1
FLTQSGTFK	M7YAN1	T(3): 0.0; S(5): 1.7; T(7): 98.3				1		1
LDTSGLLYQVNNDGSFTK	M8C0M2	T(3): 0.0; S(4): 0.0; Y(8): 0.1; S(15): 96.4; T(17): 3.4		1				1
AATSYSSSSSAAGAGGGSAAAATAAGLK	M8A1W1	T(3): 0.0; S(4): 0.0; Y(5): 0.0; S(6): 0.0; S(7): 0.0; S(8): 0.0; S(9): 0.0; S(10): 0.2; S(18): 3.7; T(23): 96.1				1		1
LDTSTFFETLGGTESPGR	M7Y841	T(3): 0.0; S(4): 0.0; T(5): 0.0; T(9): 0.0; T(13): 50.0; S(15): 50.0						0
ACTSDVEEAANTDCDASSPNADK	A0A080YUA1	T(3): 0.0; S(4): 0.0; T(12): 89.7; S(17): 5.1; S(18): 5.1				1		1
ACTSDVEEAANTDCDASSPNADKEIPEK	A0A080YUA1	T(3): 0.0; S(4): 0.0; T(12): 33.3; S(17): 33.3; S(18): 33.3						0
NMTDAGPLDLIDDEDSDVEDGIDQQTR	M8AFM1	T(3): 0.0; S(16): 100.0; T(26): 0.0		1				1
DPTPEPDELDEEIVESDLELDDDGVVHPDHDDAPQK	T1MN05	T(3): 0.0; S(16): 100.0		1				1
DPTPEPDELDEDIVESDLELDNDGVVHPDHDDAPQK	R7WCF8	T(3): 0.0; S(16): 100.0		1				1
ADTDAVAGEDQGASENEAER	M7YS22	T(3): 0.0; S(14): 100.0		1				1
EATNADRDHGAESDSEEER	M0Z854	T(3): 0.0; S(13): 100.0; S(15): 100.0		2				2
APTPRPPPPASLQPDSPGVFFTNAAAAAPLGSAHR	F2E4Q1	T(3): 0.0; S(11): 0.0; S(16): 100.0; T(22): 0.0; S(32): 0.0		1				1
FDTDGDGRISPSELAAVSR	M7ZM28	T(3): 0.0; S(10): 96.8; S(12): 3.2; S(18): 0.0		1				1
AETLEEEEESAEKSS	M8A2F3	T(3): 0.0; S(10): 0.0; S(14): 50.0; S(15): 50.0						0
LTAAAILGHDGAVWAESESFPK	A0A077RWX2	T(2): 95.5; S(17): 4.3; S(19): 0.2						0
VTPQPGVPPEXAGAAVAAESSTGTWTTVWTDGLTSLDR	A0A088S4A9	T(2): 75.6; S(20): 5.9; S(21): 5.9; T(22): 5.9; T(24): 5.9; T(26): 0.5; T(27): 0.1; T(30): 0.0; T(34): 0.0; S(35): 0.0				1		1
ATTLSLSSPLFLATPPR	M8ACL5	T(2): 66.3; T(3): 66.3; S(5): 66.3; S(7): 0.4; S(8): 0.4; T(14): 0.4						0
ITFNSDHTEFNQSGVQFIINPYDEIALSR	M7ZPP4	T(2): 54.4; S(5): 54.4; T(8): 95.6; S(13): 95.6; Y(22): 100.0; S(28): 0.0		1	1	1		3
ATSQISAEDHTAVAALNDATSTQEK	M8C588	T(2): 51.1; S(3): 51.1; S(6): 93.1; T(11): 4.7; T(20): 0.0; S(21): 0.0; T(22): 0.0		1				1
VTSLEDASSK	M8B291	T(2): 50.0; S(3): 50.0; S(8): 0.0; S(9): 0.0						0
KTSPGSSPASAAVGGAAPGGLDAVR	M8AYQ6	T(2): 50.0; S(3): 50.0; S(6): 3.9; S(7): 96.1; S(10): 0.0		1				1
DTPEQADDSSVDESEGVAMGK	M8B7T3	T(2): 5.8; S(9): 64.7; S(10): 64.7; S(14): 64.7						0
ETPHQEPQPDPTFLANAKASINQPTSSQVSDDSHGK	M7YWC5	T(2): 42.6; T(12): 83.3; S(20): 56.7; T(25): 56.7; S(26): 56.7; S(27): 3.5; S(30): 0.3; S(33): 0.3				1		1
MTSGNFSPDDQHNTWLPGGR	M8ANZ4	T(2): 32.7; S(3): 32.7; S(7): 32.7; T(14): 2.0						0
ATSQISAEDHTAVAALK	F2DSH4	T(2): 3.8; S(3): 3.8; S(6): 92.2; T(11): 0.2		1				1
ATSPSPK	R7W7Y9	T(2): 2.4; S(3): 97.6; S(5): 0.0		1				1
DTSPILDTMESGR	F2D5K6	T(2): 2.2; S(3): 97.8; T(8): 0.0; S(11): 0.0		1				1
LTYYTPEYETK	P11383;Q7YMS7;A0A0A1IXX6;G8D4E1;U5IKJ3;A0A088S4A9;G0Y7R9	T(2): 2.1; Y(3): 95.8; Y(4): 2.1; T(5): 0.1; Y(8): 0.0; T(10): 0.0			1			1
ATSQISAEDHTAVAALK	F2DSH4	T(2): 2.1; S(3): 97.8; S(6): 100.0; T(11): 0.1		2				2
ATEIDTSSDK	M8A0J4	T(2): 100.0; T(6): 0.0; S(7): 0.0; S(8): 0.0				1		1
ATQTVEDSSKPRPK	A1EA37	T(2): 100.0; T(4): 100.0; S(8): 0.0; S(9): 0.0				2		2
ATQTVEDSSKPKPR	B3TN78	T(2): 100.0; T(4): 100.0; S(8): 0.0; S(9): 0.0				2		2
ATQTVEDSSKPRPK	A1EA37	T(2): 100.0; T(4): 100.0; S(8): 0.0; S(9): 0.0				2		2
ATQTVEDSSKPKPR	B3TN78	T(2): 100.0; T(4): 100.0; S(8): 0.0; S(9): 0.0				2		2
ATQTVEDSSKPRPK	A1EA37	T(2): 100.0; T(4): 0.0; S(8): 0.0; S(9): 0.0				1		1
ATQTVEDSSKPKPR	B3TN78	T(2): 100.0; T(4): 0.0; S(8): 0.0; S(9): 0.0				1		1
ATQTVEDSSKPKPR	B3TN78	T(2): 100.0; T(4): 0.0; S(8): 0.0; S(9): 0.0				1		1
ATQTVEDSSKPRPK	A1EA37	T(2): 100.0; T(4): 0.0; S(8): 0.0; S(9): 0.0				1		1
VTPQPGVPPEXAGAAVAAESSTGTWTTVWTDGLTSLDR	A0A088S4A9	T(2): 100.0; S(20): 0.0; S(21): 0.0; T(22): 0.0; T(24): 0.0; T(26): 0.0; T(27): 0.0; T(30): 0.0; T(34): 0.0; S(35): 0.0				1		1
ATSQISAEDHTAVAALNDATSTQEK	M8C588	T(2): 1.9; S(3): 49.0; S(6): 49.0; T(11): 0.0; T(20): 0.0; S(21): 0.0; T(22): 0.0						0
VTPQPGVPPEXAGAAVAAESSTGTWTTVWTDGLTSLDR	A0A088S4A9	T(2): 1.7; S(20): 32.1; S(21): 32.1; T(22): 32.1; T(24): 1.7; T(26): 0.1; T(27): 0.0; T(30): 0.0; T(34): 0.0; S(35): 0.0						0
VTRSEPSFTPAK	M8AXI3	T(2): 1.6; S(4): 98.4; S(7): 0.0; T(9): 100.0		1		1		2
RTGSPPPLPK	A0A077RVA3	T(2): 1.6; S(4): 98.4		1				1
ATTVQPHSPDPTAITTTPAPPPPPSPPR	M8B2H7	T(2): 1.5; T(3): 1.5; S(8): 1.5; T(12): 1.5; T(15): 31.3; T(16): 31.3; T(17): 31.3; S(25): 100.0		1				1
ATSSPPPPR	T1NWU6	T(2): 1.5; S(3): 1.5; S(4): 97.0		1				1
ITAITRSGGGGAR	M8A5U0	T(2): 0.1; T(5): 2.4; S(7): 97.5		1				1
ETPNDDDDGTGSDGFELVDDVSPLTK	M7Z6Q3	T(2): 0.1; T(10): 99.9; S(12): 100.0; S(22): 0.0; T(25): 0.0		1		1		2
ITVAAANSTGTESSPVATTPQEAEK	R7WDS8	T(2): 0.1; S(8): 21.0; T(9): 21.0; T(11): 21.0; S(13): 21.0; S(14): 21.0; T(18): 47.4; T(19): 47.4				1		1
GTPSQDLSGIDDFK	M8AXI3	T(2): 0.1; S(4): 97.3; S(8): 2.6		1				1
VTYVAPPQPPSPVPEESEEGSPSRVESENGDGPAGGFTR	M8A010	T(2): 0.0; Y(3): 0.0; S(11): 40.0; S(17): 40.0; S(21): 40.0; S(23): 40.0; S(27): 40.0; T(38): 0.0						0
VTYVAPPQPPSPVPEESEEGSPSR	M8A010	T(2): 0.0; Y(3): 0.0; S(11): 100.0; S(17): 33.3; S(21): 33.3; S(23): 33.3		1				1
VTYVAPPQPPSPVPEESEEGSPSRVESENGDGPAGGFTR	M8A010	T(2): 0.0; Y(3): 0.0; S(11): 0.0; S(17): 5.8; S(21): 0.4; S(23): 0.4; S(27): 93.4; T(38): 0.0		1				1
VTYVAPPQPPSPVPEESEEGSPSR	M8A010	T(2): 0.0; Y(3): 0.0; S(11): 0.0; S(17): 1.1; S(21): 49.5; S(23): 49.5						0
ATGAFILTASHNPGGPTEDFGIK	M8AW90	T(2): 0.0; T(8): 0.1; S(10): 99.9; T(17): 0.0		1				1
FTQQPTSDDDDDDDKAVPQPLR	M8BTG2	T(2): 0.0; T(6): 3.4; S(7): 96.6		1				1
ATNLTSSPVSSPTAEDAR	M8ADB8	T(2): 0.0; T(5): 33.8; S(6): 33.8; S(7): 33.8; S(10): 48.0; S(11): 48.0; T(13): 2.5						0
LTGTDVGYPGGLWFDPLGYGTGSPEK	M0XHH8	T(2): 0.0; T(4): 0.0; Y(8): 0.0; Y(19): 49.2; T(21): 49.2; S(23): 1.7						0
VTTEAASPAPASGSAPAK	Q8LRU5	T(2): 0.0; T(3): 0.0; S(7): 100.0; S(12): 0.0; S(14): 0.0		1				1
QTTGVSSDEEDDAEK	F2D8W3	T(2): 0.0; T(3): 0.0; S(6): 100.0; S(7): 100.0		2				2
DTTSEEAGASTVNEAQASLENLLTR	A0A077RU36	T(2): 0.0; T(3): 0.0; S(4): 0.0; S(10): 49.9; T(11): 49.9; S(18): 0.1; T(24): 0.0						0
LTPEEPELPQGTPPRPQLPLPVAGSGVTAGGGGSGGLEMASDDER	A0A077RUH5	T(2): 0.0; T(12): 0.1; S(25): 3.0; T(28): 3.0; S(34): 3.0; S(41): 90.8		1				1
ETPNDDDDGTGSDGFELVDDVSPLTK	M7Z6Q3	T(2): 0.0; T(10): 2.3; S(12): 97.7; S(22): 0.0; T(25): 0.0		1				1
DTVDDGKLSERTISDELPQESSK	M8AI93;M8D9A3	T(2): 0.0; S(9): 100.0; T(12): 100.0; S(14): 100.0; S(21): 0.0; S(22): 0.0		2		1		3
FTDAEPGSSSPLR	M8B291	T(2): 0.0; S(8): 49.4; S(9): 49.4; S(10): 1.2						0
ITVAAANSTGTESSPVATTPQEAEK	R7WDS8	T(2): 0.0; S(8): 3.1; T(9): 3.1; T(11): 3.1; S(13): 3.1; S(14): 3.1; T(18): 81.6; T(19): 3.1				1		1
ATVPHVRSDSESDDEGR	M8AR74	T(2): 0.0; S(8): 100.0; S(10): 100.0; S(12): 100.0		3				3
WTLDGEESDEEDVK	M8AU53	T(2): 0.0; S(8): 100.0		1				1
DTEWLPGSPEAIK	M7Y5E9	T(2): 0.0; S(8): 100.0		1				1
QTVAPASPSALDLIK	R7W6A6	T(2): 0.0; S(7): 97.4; S(9): 2.6		1				1
LTGFGGSDGEGSDGDAAGK	W5CIQ0	T(2): 0.0; S(7): 100.0; S(12): 100.0		2				2
KTPVAASPPPSPAQK	M8AY33	T(2): 0.0; S(7): 100.0; S(11): 100.0		2				2
ATDNVSSPHADMEVPEEAADK	M7YL15	T(2): 0.0; S(6): 3.4; S(7): 96.6		1				1
ITFGDSDEE	M8BXR9	T(2): 0.0; S(6): 100.0		1				1
ATDNVSSPHADLEVPEEAADK	M8CBD6;A0A080YUA1	T(2): 0.0; S(6): 1.3; S(7): 98.7		1				1
ATVDASEGETQEAQSDTEDASPEEPK	M7Z4I8	T(2): 0.0; S(6): 0.0; T(10): 0.0; S(15): 100.0; T(17): 0.0; S(21): 0.0		1				1
ATDFFSSSSFK	T1NFR5	T(2): 0.0; S(6): 0.0; S(7): 0.0; S(8): 1.6; S(9): 98.3		1				1
ITHASPDLSR	M8C6H2	T(2): 0.0; S(5): 100.0; S(9): 0.0		1				1
ATDASPPPPR	M7Z788	T(2): 0.0; S(5): 100.0		1				1
VTPPSPR	M8AU14	T(2): 0.0; S(5): 100.0		1				1
VTEPSNSSFPSPSPR	M8AWB5	T(2): 0.0; S(5): 0.0; S(7): 0.0; S(8): 0.0; S(11): 100.0; S(13): 100.0		2				2
ATESPEDEKPSR	M8B6Q5	T(2): 0.0; S(4): 100.0; S(11): 0.0		1				1
ATESPEDEKPAK	M8B6Q5	T(2): 0.0; S(4): 100.0		1				1
GTLSESSGGTASPR	M8BGW7	T(2): 0.0; S(4): 10.7; S(6): 10.7; S(7): 10.7; T(10): 84.0; S(12): 84.0		1		1		2
ATMSIFGESISGR	M8BKV0	T(2): 0.0; S(4): 0.0; S(9): 50.0; S(11): 50.0						0
GTLSESSGGTASPR	M8BGW7	T(2): 0.0; S(4): 0.0; S(6): 0.0; S(7): 0.0; T(10): 98.1; S(12): 1.8				1		1
VTPSSSQADGASPAAGITVDK	M8BTH4	T(2): 0.0; S(4): 0.0; S(5): 0.0; S(6): 0.0; S(12): 100.0; T(18): 0.0		1				1
ATESEVAPVEAEMSDPVTENK	M8B6Q5	T(2): 0.0; S(4): 0.0; S(14): 100.0; T(18): 0.0		1				1
ATESEVAPVEAEMSDPVTENK	M8B6Q5	T(2): 0.0; S(4): 0.0; S(14): 100.0; T(18): 0.0		1				1
ETGSDDKDDVFSDNEAEDGSSK	M8A8S7	T(2): 0.0; S(4): 0.0; S(12): 100.0; S(20): 0.0; S(21): 0.0		1				1
LTSMASNIISDLDR	N1QRC5	T(2): 0.0; S(3): 1.8; S(6): 98.1; S(10): 0.0		1				1
FTSLSLK	M0VUF4	T(2): 0.0; S(3): 0.0; S(5): 100.0		1				1
ETSGSNATGLTSPGPLSPSDK	M8AL10	T(2): 0.0; S(3): 0.0; S(5): 0.0; T(8): 93.7; T(11): 3.2; S(12): 3.2; S(17): 100.0; S(19): 0.0		1		1		2
ITDDDAAAPGAADSNNGSVR	M0XJC1	T(2): 0.0; S(14): 95.8; S(18): 4.2		1				1
ETFAAIANEALSEDSDDGDEPK	M8B5I3	T(2): 0.0; S(12): 100.0; S(15): 100.0		2				2
ETFAAIANEALSEDSDDGDEPKR	M8B5I3	T(2): 0.0; S(12): 100.0; S(15): 100.0		2				2
FTHFVDPAGASSGGPSGASPSLTGLAR	M8CP00	T(2): 0.0; S(11): 3.2; S(12): 3.2; S(16): 3.2; S(19): 87.0; S(21): 3.2; T(23): 0.1		1				1
EPIVAEPEPEPAMIPVTVEPEESPR	M7Z3E0	T(17): 50.0; S(23): 50.0						0
AEPEDAPVEEEDPGEVTPEAGEGGEEK	M8A4P6	T(17): 100.0				1		1
AVVFIAVHGGIGEDGTIQSLLESAGVPYTGPGPIASR	M0UF84	T(16): 100.0; S(19): 100.0; S(23): 98.9; Y(28): 98.9; T(29): 98.9; S(36): 3.3		2	1	2		5
AEPAEEPANDDGELTASGEEEEPADPNALANFR	N1QS22	T(15): 100.0; S(17): 100.0		1		1		2
ADLNVPLDDNQNITDDTR	M7ZR60	T(14): 98.2; T(17): 1.8				1		1
ELPGVVALDEGVMTR	M7ZR60	T(14): 100.0				1		1
AGVVLGGANLLGETSSPK	D4QFH9	T(14): 0.0; S(15): 1.7; S(16): 98.2		1				1
ADVVLGGANLLGETSSPK	D4QFI1	T(14): 0.0; S(15): 1.6; S(16): 98.4		1				1
FEELQPLDEFATPPTSPTQFQDAK	M8BQ24	T(12): 96.6; T(15): 3.4; S(16): 99.9; T(18): 0.1		1		1		2
QPAHVIGAPEETESDGVEDTVVDVSK	M8AZZ2	T(12): 50.0; S(14): 50.0; T(20): 0.0; S(25): 0.0						0
DNAAAAAAHDATAMEHENAATPAER	R7WCK7	T(12): 2.7; T(21): 97.3				1		1
DGDAEQNPGKGTDDDAAWGTEVPDFK	M7YMK0	T(12): 100.0; T(20): 0.0				1		1
GGFADEALAPTESDIDETFQR	F2D4K5	T(11): 50.0; S(13): 50.0; T(18): 0.0						0
VPLIQPQPDRTSDDDDDDDDEDGIGLGSSGAIK	M8BCG1	T(11): 3.1; S(12): 96.9; S(28): 0.0; S(29): 0.0		1				1
LLAAEGLELDTDEDDDDTTFLK	M0YI88	T(11): 100.0; T(18): 0.0; T(19): 0.0				1		1
VVLFAVPGAFTPTCSQK	F2D426	T(11): 0.1; T(13): 49.9; S(15): 49.9						0
EKHEEPVAATAADEPGEDYQSDGGFDSLDLPEVPK	M8BCL8	T(10): 25.0; Y(19): 25.0; S(21): 25.0; S(27): 25.0						0
VLRPAEVGVTEGGPSEEPEEKSGGE	M8C0U9	T(10): 0.0; S(15): 0.0; S(22): 100.0		1				1
VLRPAEVGVTEGGPSEEPEEKSGGD	M7YMQ8	T(10): 0.0; S(15): 0.0; S(22): 100.0		1				1
TPTPGSYLGHR	N1QQ53	T(1): 97.7; T(3): 2.3; S(6): 0.1; Y(7): 0.0				1		1
TSPVSVPLAAVPK	W5CVN6	T(1): 96.9; S(2): 3.1; S(5): 0.0				1		1
TQTAGNLGESIFDSEVVPSSLVEIAPILR	M8C7W7	T(1): 96.6; T(3): 3.4; S(10): 0.0; S(14): 0.0; S(19): 0.0; S(20): 0.0				1		1
TTWPSSSKAVATASGTLTPAPRPMSPATQDLATR	T1MI71	T(1): 95.8; T(2): 4.2; S(5): 0.0; S(6): 0.0; S(7): 0.0; T(12): 0.0; S(14): 0.0; T(16): 0.0; T(18): 0.0; S(25): 0.0; T(28): 0.0; T(33): 100.0				2		2
TSAAAEENGWAPELQLSLSPNAAADTVEK	M8C1H0	T(1): 75.2; S(2): 75.2; S(17): 75.2; S(19): 75.2; T(26): 99.3		3		2		5
TQSPDVFPATMSQDK	M7ZAZ8;M8C019	T(1): 50.0; S(3): 50.0; T(10): 0.0; S(12): 0.0						0
TQSFVPSDLSAIFGGK	N1QYD6	T(1): 50.0; S(3): 50.0; S(7): 0.0; S(10): 0.0						0
TSPGSSPASAAVGGAAPGGLDAVR	M8AYQ6	T(1): 50.0; S(2): 50.0; S(5): 49.8; S(6): 49.8; S(9): 0.4						0
TSPASTSSWFSGIVR	M8AK81	T(1): 50.0; S(2): 50.0; S(5): 0.0; T(6): 0.0; S(7): 0.0; S(8): 0.0; S(11): 0.0						0
TGATPRPSNYEEDAPKPK	M0Y1A1	T(1): 5.3; T(4): 94.7; S(8): 50.0; Y(10): 50.0				1		1
TSLNQFDLLGDVDNDDPSQLLAAAAAAAAK	A0A077S2Z7	T(1): 48.9; S(2): 48.9; S(18): 2.3						0
TLSGASTPLSGGNGAIPFNHSK	M7YGI4	T(1): 48.6; S(3): 48.6; S(6): 9.0; T(7): 93.7; S(10): 0.0; S(21): 0.0				1		1
TTDGSPVREPSPSNPAIAGASSDQQNPGTAAETVGR	W5GLR8	T(1): 4.5; T(2): 4.5; S(5): 91.1; S(11): 99.7; S(13): 0.3; S(21): 0.0; S(22): 0.0; T(29): 0.0; T(33): 0.0		2				2
TTSLNPNAVEFVPSCLR	M8BKP5	T(1): 33.3; T(2): 33.3; S(3): 33.3; S(14): 0.0						0
TQEEGFGVGDGESPK	R7WDX4	T(1): 3.8; S(13): 96.2		1				1
TTSLTEVAPPSVLAVVLEEEDEDEQVK	M8BJM1	T(1): 3.1; T(2): 3.1; S(3): 90.6; T(5): 3.1; S(11): 0.0		1				1
TAAGSPGGNNGSPGGGDQK	T1MKU3	T(1): 2.5; S(5): 48.7; S(12): 48.7						0
TPPVSPPQHDYLTGLR	M8CVQ6	T(1): 100.0; S(5): 100.0; Y(11): 0.0; T(13): 0.0		1		1		2
TISESMDELTSQR	M8CIW2	T(1): 100.0; S(3): 0.0; S(5): 100.0; T(10): 0.0; S(11): 0.0		1		1		2
TISESMDELTSQR	M8CIW2	T(1): 100.0; S(3): 0.0; S(5): 100.0; T(10): 0.0; S(11): 0.0		1		1		2
TQSNPNEQNVELNR	A1EA23	T(1): 100.0; S(3): 0.0				1		1
TLHGLQAPEPASHTLFNDK	M8BMS7	T(1): 100.0; S(12): 0.0; T(14): 0.0				1		1
TPPGMPDPLSGSPAGTAPR	M7ZLE1	T(1): 100.0; S(10): 1.2; S(12): 49.4; T(16): 49.4				1		1
TIALGR	A1E9Z3	T(1): 100.0				1		1
TAILER	M8C7Y2	T(1): 100.0				1		1
TIAVAR	M0WXR9	T(1): 100.0				1		1
TDDSDSENVLYPDR	M7ZG18	T(1): 1.8; S(4): 96.4; S(6): 1.8; Y(11): 0.0		1				1
TSSNASSGMGVAPDIR	F2E6H5	T(1): 1.2; S(2): 49.4; S(3): 49.4; S(6): 0.0; S(7): 0.0						0
TSSANPYSQILQVTEDGNR	M7Z2I9	T(1): 0.8; S(2): 49.6; S(3): 49.6; Y(7): 0.0; S(8): 0.0; T(14): 0.0						0
TAVPTWSGPLVDPPGGNQK	M7ZP98	T(1): 0.7; T(5): 49.7; S(7): 49.7						0
TGAVAAALQSTDDDPVDPHLER	M8BA43	T(1): 0.6; S(10): 99.7; T(11): 99.7		1		1		2
TENVGPDGDNANNASHGDDVDSQSSLPDNK	M8BK61	T(1): 0.5; S(15): 24.9; S(22): 24.9; S(24): 24.9; S(25): 24.9						0
TEAADTDEPTDSDTKSDEAAETQAEDEFTPASVIVNK	N1QTW0	T(1): 0.4; T(6): 0.4; T(10): 33.2; S(12): 33.2; T(14): 33.2; S(16): 33.2; T(22): 33.2; T(29): 33.2; S(32): 0.0						0
TQEDEYGTIEEDSEDEYGSPGESAEEK	T1LIJ6	T(1): 0.1; Y(6): 49.8; T(8): 49.8; S(13): 0.1; Y(17): 0.1; S(19): 0.1; S(23): 0.0						0
TIALYSSSIGR	A0A077RZY9	T(1): 0.1; Y(5): 50.0; S(6): 50.0; S(7): 50.0; S(8): 50.0						0
TTDENVTGSTSGNPGK	R7WDD3;T1NMW9	T(1): 0.1; T(2): 0.0; T(7): 48.3; S(9): 48.3; T(10): 1.7; S(11): 1.7						0
TNMSLPVSPCSSPLR	N1QTD0	T(1): 0.1; S(4): 99.9; S(8): 0.3; S(11): 99.9; S(12): 99.9		3				3
TSGPPSPSGK	A0A077RR65	T(1): 0.1; S(2): 99.9; S(6): 99.9; S(8): 0.1		2				2
TSFSITSPK	M8AXI3	T(1): 0.1; S(2): 99.9; S(4): 99.8; T(6): 0.1; S(7): 0.1		2				2
TSTSTLSLSSR	M8BK98	T(1): 0.1; S(2): 1.9; T(3): 1.9; S(4): 64.2; T(5): 66.0; S(7): 66.0; S(9): 0.0; S(10): 0.0						0
TVPPAVPGVVFLSGGQSEEQATQNLDAMNK	M8C9E4	T(1): 0.1; S(13): 33.3; S(17): 33.3; T(22): 33.3						0
TIYPDPTFAQSGR	M8C002	T(1): 0.0; Y(3): 0.0; T(7): 0.0; S(11): 100.0		1				1
TLYGVVDAGSSDEDESTSK	R7W694	T(1): 0.0; Y(3): 0.0; S(10): 100.0; S(11): 100.0; S(16): 0.0; T(17): 0.0; S(18): 0.0		2				2
TYETAQSAK	M7Z3D7	T(1): 0.0; Y(2): 0.0; T(4): 0.0; S(7): 100.0		1				1
TYNPADGVAEDSLISPK	A0A077RYB9	T(1): 0.0; Y(2): 0.0; S(12): 4.3; S(15): 95.7		1				1
TVGVVEENTSGDASVDHVTEDK	T1NMW9	T(1): 0.0; T(9): 95.9; S(10): 4.3; S(14): 99.8; T(19): 0.0		1		1		2
TALQCATPEC	M8BXC9	T(1): 0.0; T(7): 100.0				1		1
TGPLNTQESR	M8CAT6	T(1): 0.0; T(6): 0.0; S(9): 100.0		1				1
TGNITSVGQDEDVSFSDLEDEDDD	M8BSR0	T(1): 0.0; T(5): 47.5; S(6): 47.5; S(14): 2.5; S(16): 2.5						0
TGWQTGNTSDHMPAEADEGAR	M7ZEG2	T(1): 0.0; T(5): 33.3; T(8): 33.3; S(9): 33.3						0
TGNITSVGQDEDVSFSDLEDDDDD	M8AEH6	T(1): 0.0; T(5): 1.3; S(6): 32.9; S(14): 32.9; S(16): 32.9						0
TIMETLGELADESPPK	A0A0D6DSL9	T(1): 0.0; T(5): 0.0; S(13): 100.0		1				1
TVETTADDTEGTSK	M7Z4R5;R7W0M2	T(1): 0.0; T(4): 0.4; T(5): 0.4; T(9): 66.4; T(12): 66.4; S(13): 66.4						0
TVETTADDTEGTSK	M7Z4R5;R7W0M2	T(1): 0.0; T(4): 0.0; T(5): 0.0; T(9): 0.0; T(12): 2.6; S(13): 97.4		1				1
TNPTTSPPGASTIEEK	A0A075VYR7	T(1): 0.0; T(4): 0.0; T(5): 0.0; S(6): 0.0; S(11): 2.4; T(12): 97.6				1		1
TVTGHLGMSR	W5AQH5	T(1): 0.0; T(3): 100.0; S(9): 100.0		1		1		2
TVTGHLGMSR	W5AQH5	T(1): 0.0; T(3): 100.0; S(9): 100.0		1		1		2
TITESSDQTR	T1LZD2	T(1): 0.0; T(3): 100.0; S(5): 49.4; S(6): 49.4; T(9): 1.2				1		1
TITDYGSPEEFLSQVGFLLGQQSYGGK	M7YV65;M8C6L4	T(1): 0.0; T(3): 0.0; Y(5): 0.0; S(7): 0.0; S(13): 100.0; S(23): 0.0; Y(24): 0.0		1				1
TTDASPVREPSPSNPAIAGASSEQQNPGTAAESVGR	M7ZUJ1	T(1): 0.0; T(2): 0.1; S(5): 99.9; S(11): 99.9; S(13): 0.1; S(21): 0.0; S(22): 0.0; T(29): 0.0; S(33): 0.0		2				2
TTDASPVREPSPSNPAIAGASSEQQNPGTAAENVGR	N1QR99	T(1): 0.0; T(2): 0.1; S(5): 99.8; S(11): 100.0; S(13): 0.0; S(21): 0.0; S(22): 0.0; T(29): 0.0		2				2
TTEKEISDDEDEDASEEK	M8AYD9	T(1): 0.0; T(2): 0.0; S(7): 100.0; S(15): 0.0		1		1		2
TTEKEISDDEDEESDEK	M8BZ74	T(1): 0.0; T(2): 0.0; S(7): 100.0; S(14): 0.0		1				1
TTEKEISDDEDEEEK	M7ZQA6	T(1): 0.0; T(2): 0.0; S(7): 100.0		1				1
TTEKEISDDEDEDEK	F4Y592	T(1): 0.0; T(2): 0.0; S(7): 100.0		1				1
TTDASPGAFR	A0A077RT85	T(1): 0.0; T(2): 0.0; S(5): 100.0		1				1
TTSTVTGER	M7ZHD0	T(1): 0.0; T(2): 0.0; S(3): 99.9; T(4): 0.0; T(6): 0.0		1				1
TTSETDFMTEYVVTR	W5HFQ2	T(1): 0.0; T(2): 0.0; S(3): 0.0; T(5): 0.2; T(9): 99.7; Y(11): 96.5; T(14): 3.7			1	1		2
TTSETDFMTEYVVTR	W5HFQ2	T(1): 0.0; T(2): 0.0; S(3): 0.0; T(5): 0.0; T(9): 100.0; Y(11): 100.0; T(14): 0.0			1	1		2
TGDGGDVIDADFTDSN	M7ZCX6	T(1): 0.0; T(13): 50.0; S(15): 50.0						0
TLDDDNFIDDTGVDPADRYDNDNDGHSPR	M7YM38	T(1): 0.0; T(11): 0.0; Y(19): 0.0; S(27): 100.0		1				1
TVAAADDEDTGGEENEGAQVVTDR	R7W023	T(1): 0.0; T(10): 100.0; T(22): 0.0				1		1
TVAAADDEDTGGEENEGAQDVTDR	T1N701	T(1): 0.0; T(10): 100.0; T(22): 0.0				1		1
TVQFVDWCPTGFK	Q38771	T(1): 0.0; T(10): 100.0				1		1
TIQFVDWCPTGFK	W5DTB9	T(1): 0.0; T(10): 100.0				1		1
TDAEVVVISPSEASPR		T(1): 0.0; S(9): 99.9; S(11): 3.1; S(14): 97.0		2				2
TDAEVVVISPSEASPRSEAGESSEFQSEK		T(1): 0.0; S(9): 97.8; S(11): 51.1; S(14): 51.1; S(17): 33.3; S(22): 33.3; S(23): 33.3; S(27): 0.1		1				1
TEAEVVVISPSEASPR	M8BFV8	T(1): 0.0; S(9): 95.2; S(11): 95.2; S(14): 9.6		2				2
TDAEVVVISPSEASPRSEAGESSEFQSEK		T(1): 0.0; S(9): 28.6; S(11): 28.6; S(14): 28.6; S(17): 28.6; S(22): 28.6; S(23): 28.6; S(27): 28.6						0
TQNDEEVKSEVEDEGSDEENEDDDE	M7Z967	T(1): 0.0; S(9): 100.0; S(16): 100.0		2				2
TPNNIGNNSEENMPVSSK	M8BPY7	T(1): 0.0; S(9): 100.0; S(16): 0.0; S(17): 0.0		1				1
TEAEVVVISPAEASPRSEAGESSEFQSEK	M8A8E1	T(1): 0.0; S(9): 100.0; S(14): 99.5; S(17): 2.9; S(22): 47.5; S(23): 47.5; S(27): 2.6		2				2
TEAEVVVISPAEASPR	M8A8E1	T(1): 0.0; S(9): 100.0; S(14): 100.0		2				2
TEAEVVVISPSEASPRSEAGESSEFQSEK	M8BFV8	T(1): 0.0; S(9): 100.0; S(11): 99.6; S(14): 0.4; S(17): 0.0; S(22): 49.9; S(23): 49.9; S(27): 0.2		2				2
TDLPDDAGSR	M7Z7A6	T(1): 0.0; S(9): 100.0		1				1
TAFWEAEPSAASAVSS	M7YYP5	T(1): 0.0; S(9): 0.1; S(12): 1.8; S(15): 49.1; S(16): 49.1						0
TQNDEEVKSEVEDEGSDEENEDDDE	M7Z967	T(1): 0.0; S(9): 0.0; S(16): 100.0		1				1
TDDIDPGSSVSEDDGGSDTLPR	M8CLK7	T(1): 0.0; S(8): 64.4; S(9): 64.4; S(11): 66.5; S(17): 2.3; T(19): 2.3						0
TEEAPPVSSEGAK	M8AQZ4	T(1): 0.0; S(8): 50.0; S(9): 50.0						0
TDDIDPGSSVSEDDGGSDTLPR	M8CLK7	T(1): 0.0; S(8): 33.3; S(9): 33.3; S(11): 33.3; S(17): 0.0; T(19): 0.0						0
TDADEEGSDVEDDGEEDEE	M7ZZF9	T(1): 0.0; S(8): 100.0		1				1
TDADEEGSDVEDDAEEDEE	M8CIU1	T(1): 0.0; S(8): 100.0		1				1
TLQPDDDSDDDHKPLVQR	M7Y885;R7WCB2	T(1): 0.0; S(8): 100.0		1				1
TENVVEQSLDFSGQQSTQTGPSREPSPVPEK	M8AM08	T(1): 0.0; S(8): 0.0; S(12): 0.0; S(16): 6.0; T(17): 6.0; T(19): 6.0; S(22): 84.0; S(26): 98.0		1				1
TEVIVNSSSPSWNAK	M7Z363	T(1): 0.0; S(7): 33.3; S(8): 33.3; S(9): 33.3; S(11): 0.0						0
TNVLQSLCQYDDSDESDD	M8BFH2	T(1): 0.0; S(6): 93.5; Y(10): 35.5; S(13): 35.5; S(16): 35.5		1				1
TNVLQSLCQYDSDESD	M8A0S0	T(1): 0.0; S(6): 14.5; Y(10): 5.5; S(12): 90.0; S(15): 90.0		2				2
TAEQLSDDEGEDQSK	R7W9X5	T(1): 0.0; S(6): 100.0; S(14): 0.0		1				1
TPPAESVESEDEDGFPVSESK	R7W3W8	T(1): 0.0; S(6): 1.3; S(9): 98.7; S(18): 0.0; S(20): 0.0		1				1
TGQNPSELADDEDQRSPPPNSDR	M8BFW3	T(1): 0.0; S(6): 0.0; S(16): 100.0; S(21): 0.0		1				1
TFFDSDESEEELER	M7ZYU6;A0A077RT49	T(1): 0.0; S(5): 100.0; S(8): 100.0		2				2
TFFDSDESEEELEGR	N1QXR8	T(1): 0.0; S(5): 100.0; S(8): 100.0		2				2
TKDLSESEEEDEDEDDSEDDENGDAR	M7YP29	T(1): 0.0; S(5): 100.0; S(7): 100.0; S(17): 100.0		3				3
TAVESEDEELAR	M8BAD1	T(1): 0.0; S(5): 100.0		1				1
TGGESSNPNSNPNPSPEHSPPPLPEEQASR	M7Y7N4	T(1): 0.0; S(5): 0.0; S(6): 0.0; S(10): 50.6; S(15): 50.6; S(19): 98.8; S(29): 0.0		1				1
TLASPQVSPALPPLPSR	F2DDE5	T(1): 0.0; S(4): 100.0; S(8): 100.0; S(16): 0.0		2				2
TPESPKSPAVSSR	M7YF60	T(1): 0.0; S(4): 100.0; S(7): 100.0; S(11): 0.0; S(12): 0.0		2				2
TVVSDDEEDDFIEAEEEDEPRPSR	M8BLK9	T(1): 0.0; S(4): 100.0; S(23): 0.0		1				1
TLASPSMK	A0A077RR26	T(1): 0.0; S(4): 0.0; S(6): 100.0		1				1
TGFSSGPPPASPPVAGAPVPSSYNTVPPPPDEIQLAK	M8C5I4	T(1): 0.0; S(4): 0.0; S(5): 0.0; S(11): 100.0; S(21): 0.0; S(22): 0.0; Y(23): 0.0; T(25): 0.0		1				1
TVFSEACRPPAEGESGLLR	T1LFI6	T(1): 0.0; S(4): 0.0; S(15): 100.0		1				1
TQSSNLSDILK	M8C3X6	T(1): 0.0; S(3): 50.0; S(4): 50.0; S(7): 100.0		1				1
TESGDLGGSTR	W5FEV6	T(1): 0.0; S(3): 100.0; S(9): 0.0; T(10): 0.0		1				1
TLSGGLQSPR	M7Z2R5;R7WBR4	T(1): 0.0; S(3): 100.0; S(8): 100.0		2				2
TGSLGSSDYVR	M7YVN4	T(1): 0.0; S(3): 100.0; S(6): 50.0; S(7): 50.0; Y(9): 0.0		1				1
TGSLGSSDYVR	M7YVN4	T(1): 0.0; S(3): 100.0; S(6): 0.0; S(7): 0.0; Y(9): 0.0		1				1
TISRSPPPSSTR	W5I0E2	T(1): 0.0; S(3): 100.0; S(5): 100.0; S(9): 0.0; S(10): 0.0; T(11): 0.0		2				2
TGSLSLNQR	M7ZMF6	T(1): 0.0; S(3): 100.0; S(5): 0.0		1				1
TISDELPQESSK	M8AI93;M8D9A3	T(1): 0.0; S(3): 100.0; S(10): 0.0; S(11): 0.0		1				1
TGSPPPLPK	A0A077RVA3	T(1): 0.0; S(3): 100.0		1				1
TGSLVEDEAR	M8D0U5	T(1): 0.0; S(3): 100.0		1				1
TASLAIAR	F2D2D6	T(1): 0.0; S(3): 100.0		1				1
TISESMDELTSQR	M8CIW2	T(1): 0.0; S(3): 0.0; S(5): 100.0; T(10): 0.0; S(11): 0.0		1				1
TISESMDELTSQR	M8CIW2	T(1): 0.0; S(3): 0.0; S(5): 100.0; T(10): 0.0; S(11): 0.0		1				1
TPSPIPPVAVESPVERPR	A0A077S3J6	T(1): 0.0; S(3): 0.0; S(12): 100.0		1				1
TSSLPTETEEER	B1B5D5	T(1): 0.0; S(2): 1.8; S(3): 98.2; T(6): 0.0; T(8): 0.0		1				1
TSTIADSPSPHNK	M8B5I3	T(1): 0.0; S(2): 0.0; T(3): 0.0; S(7): 100.0; S(9): 100.0		2				2
TSDWDAPDATPGIGR	M7ZUW4	T(1): 0.0; S(2): 0.0; T(10): 100.0				1		1
TSFLQPSDSGK	M8CGA4	T(1): 0.0; S(2): 0.0; S(7): 1.1; S(9): 98.9		1				1
TSFLQPSDSGKSLEPR	M8CGA4	T(1): 0.0; S(2): 0.0; S(7): 0.0; S(9): 100.0; S(12): 100.0		2				2
TSGPPSPSGK	A0A077RR65	T(1): 0.0; S(2): 0.0; S(6): 100.0; S(8): 0.0		1				1
TSFSITSPK	M8AXI3	T(1): 0.0; S(2): 0.0; S(4): 50.0; T(6): 50.0; S(7): 0.0						0
TSGSFVLR	M8CTF4	T(1): 0.0; S(2): 0.0; S(4): 100.0		1				1
TSSNASSGMGVAPDIR	F2E6H5	T(1): 0.0; S(2): 0.0; S(3): 100.0; S(6): 0.0; S(7): 0.0		1				1
TSSAPPNLDEQK	N1QZ68	T(1): 0.0; S(2): 0.0; S(3): 100.0		1				1
TSVVEAVEQPSPTSAAPAEEK	M8AT56	T(1): 0.0; S(2): 0.0; S(11): 99.9; T(13): 0.1; S(14): 0.0		1				1
TFEEVEALCMPGEFGSDDDGDPDADDADDEEQK	M7Z281	T(1): 0.0; S(16): 100.0		1				1
TENVGPDGDNANNASHGDDVDSQSSLPDNK	M8BK61	T(1): 0.0; S(15): 0.4; S(22): 6.6; S(24): 96.5; S(25): 96.5		2				2
TLPDPDAEVIALSPK	M7ZBQ3	T(1): 0.0; S(13): 100.0		1				1
TMPDPDAEVIALSPK	M7YJW7	T(1): 0.0; S(13): 100.0		1				1
TAAEAELGEPVSPSAR	M7ZLQ7	T(1): 0.0; S(12): 98.8; S(14): 1.2		1				1
TAAAAPAAAPPSWGSLDSNSK	A0A077RWI8	T(1): 0.0; S(12): 65.8; S(15): 65.8; S(18): 65.8; S(20): 2.6						0
TAAAAPAAAPPSWGSLDSNSK	A0A077RWI8	T(1): 0.0; S(12): 0.1; S(15): 3.4; S(18): 93.0; S(20): 3.4		1				1
TGAVAAALQSTDDDPVDPHLER	M8BA43	T(1): 0.0; S(10): 50.0; T(11): 50.0						0
TPPGMPDPLSGSPAGTAPR	M7ZLE1	T(1): 0.0; S(10): 49.4; S(12): 49.4; T(16): 1.1						0
TVLEQNNVDSSSNR	M8BN04;W5FP08	T(1): 0.0; S(10): 33.3; S(11): 33.3; S(12): 33.3						0
FAELAGGDSAESDTEIEFAEDLDEK	M8A4R6;M7ZCV0;R7W1T2	S(9): 99.8; S(12): 4.6; T(14): 95.7		1		1		2
DNPELDDDSSEQEGGTFK	M7YPW4	S(9): 99.7; S(10): 99.7; T(16): 0.6		2				2
ALLDALMGSSR	M8BMU5	S(9): 98.3; S(10): 1.7		1				1
LEDKGDADSSVENS	N1QZH9	S(9): 98.2; S(10): 1.8; S(14): 0.0		1				1
EKPVGANNSLSSSPSSPEVGSTTGFR	M7ZWA1	S(9): 88.2; S(11): 3.9; S(12): 3.9; S(13): 3.9; S(15): 4.4; S(16): 95.8; S(21): 0.0; T(22): 0.0; T(23): 0.0		2				2
NPDLNQAPSPDTSDAE	U5NGV4	S(9): 66.7; T(12): 66.7; S(13): 66.7						0
WQEDEPDGSSSPENEGNAETSAETLK	A0A077RT49	S(9): 66.7; S(10): 66.7; S(11): 66.7; T(20): 0.0; S(21): 0.0; T(24): 0.0						0
EPEPEIDDSDDSEFWVPPVGSR	R7W8Z1	S(9): 50.0; S(12): 50.0; S(21): 0.0						0
FFAGNFANSPNSR	A0A077RPK9	S(9): 50.0; S(12): 50.0						0
DNPELDDDSSEQEGGTFK	M7YPW4	S(9): 50.0; S(10): 50.0; T(16): 0.0						0
DHPEPDDDSSEQETGTFK	R7WA78	S(9): 50.0; S(10): 50.0; T(14): 0.0; T(16): 0.0						0
GGQPVVQLSSPQQHAAK	M7ZXM0	S(9): 50.0; S(10): 50.0						0
AQDEFGEDSSPLQQSAASNVSYR	M8C1N8	S(9): 49.9; S(10): 49.9; S(15): 0.1; S(18): 0.0; S(21): 0.0; Y(22): 0.0						0
MAGPGEKPSSTSANGNGTQAPPPPAAPGGSGIAK	M7YUX7	S(9): 40.0; S(10): 40.0; T(11): 40.0; S(12): 40.0; T(18): 40.0; S(30): 0.0						0
WQEDEPDGSSSPENEGNTETSAETLK	M7ZYU6	S(9): 34.9; S(10): 34.9; S(11): 34.9; T(18): 89.9; T(20): 5.0; S(21): 0.3; T(24): 0.0				1		1
AMVLDAFASYVLNMLTEMAR	M8BQL2	S(9): 33.3; Y(10): 33.3; T(16): 33.3						0
AAPAGQPDSAISSPGR	M7ZIG5	S(9): 33.3; S(12): 33.3; S(13): 33.3						0
ILPQAEPVSSSPTAASGNR	A0A077RWI8	S(9): 33.3; S(10): 33.3; S(11): 33.3; T(13): 0.0; S(16): 0.0						0
GFVPFVPGSPTESSVPLLAHGSEN	M8CGD1	S(9): 25.0; T(11): 25.0; S(13): 25.0; S(14): 25.0; S(22): 0.0						0
EVLDEIDASHDSDSK	M8BQA6	S(9): 2.0; S(12): 95.9; S(14): 2.0		1				1
VAGAPIALSSPR	W5H319	S(9): 2.0; S(10): 98.0		1				1
NQEDFDEFSDVEDLYSTLPMEK	M8B413	S(9): 100.0; Y(15): 0.0; S(16): 0.0; T(17): 0.0		1				1
NQEDFDEFSDVEDLYSTLPMEK	M8B413	S(9): 100.0; Y(15): 0.0; S(16): 0.0; T(17): 0.0		1				1
DVGGDDGDSLDEDDLT	M8AXB7	S(9): 100.0; T(16): 0.0		1				1
DNPELDDDSPEQEGGTFK	M8BZ09	S(9): 100.0; T(16): 0.0		1				1
NPDLNQAPSPDTSDAE	U5NGV4	S(9): 100.0; T(12): 100.0; S(13): 100.0		2		1		3
GFVPFVPGSPIERSVHGPGLLGTVTEAEDR	M8BUS3	S(9): 100.0; S(14): 91.0; T(23): 4.5; T(25): 4.5		2				2
EIMKQEDESDEEDSR	W5HQ31	S(9): 100.0; S(14): 0.0		1				1
EPEPEIDDSDDSEFWVPPVGSR	R7W8Z1	S(9): 100.0; S(12): 100.0; S(21): 0.0		2				2
GGGGGGEWSASDDDDEDLK	M0X703	S(9): 100.0; S(11): 100.0		2				2
DHPEPDDDSSEQETGTFK	R7WA78	S(9): 100.0; S(10): 100.0; T(14): 0.0; T(16): 0.0		2				2
GFVPFVPGSPIER	M8BUS3	S(9): 100.0		1				1
KEEVQEADSDEDWDPR	R7WCN4	S(9): 100.0		1				1
EKEALEEGSDAAQE	M8D484	S(9): 100.0		1				1
DEDMGDQNSEDQAIR	M8D7X1	S(9): 100.0		1				1
AVQEEDELSPEK	M7ZPJ4	S(9): 100.0		1				1
ICDLNLIGSPELADIR	F2E005	S(9): 100.0		1				1
QAALVLNASR	M8ARW7	S(9): 100.0		1				1
VEEQKPQPSPPPQQPAAEEK	M0WFP4	S(9): 100.0		1				1
NAFEGPNLSR	N1QZ38	S(9): 100.0		1				1
DDDMGDQNSEDQAIR	M8A5W2	S(9): 100.0		1				1
VEEQKPQPSPPPQQPAAEVK	M8BJ40	S(9): 100.0		1				1
QDPPLPNPSEEEAGGEEK	R7W880	S(9): 100.0		1				1
NAFEGQNLSR	M7ZF94	S(9): 100.0		1				1
GPIIEELPSDDDDGADANEHDEK	M8A918	S(9): 100.0		1				1
ELVPGGEDSETAAEEATSEPETPLR	M7YLW4	S(9): 1.5; T(11): 1.5; T(17): 48.5; S(18): 48.5; T(22): 0.1						0
EIVEEPGGSGSGSK	R7WF07	S(9): 1.5; S(11): 97.0; S(13): 1.5		1				1
AHPGGPALSEFVWATGNTPR	M8B6Q5	S(9): 0.0; T(15): 50.0; T(18): 50.0						0
ILAIEGVQSEDGAPVSSSQ	M8A5N1	S(9): 0.0; S(16): 0.0; S(17): 0.0; S(18): 100.0		1				1
NEGAAQAPSNDPPSVKASPLRPGSEPGLR	F2CW07	S(9): 0.0; S(14): 100.0; S(18): 100.0; S(24): 0.0		2				2
GPPPPAAPSAPLFSTDKSPK	M7ZID8	S(9): 0.0; S(14): 0.0; T(15): 0.0; S(18): 100.0		1				1
EAFGLPNSPYR	M8BKP5	S(8): 98.5; Y(10): 1.5		1				1
GILAMDESNATCGK	F2ELD1;F2D6R8	S(8): 97.7; T(11): 2.3		1				1
DAPDVLQSDSEEPSEEQPASST	W5D1B3	S(8): 97.6; S(10): 2.4; S(14): 0.0; S(20): 0.0; S(21): 0.0; T(22): 0.0		1				1
IIEEVINSMSDDEGEEENEEEDAEENGK	N1R1P0	S(8): 97.6; S(10): 2.4		1				1
IPFLGEVSPSENQPLPPK	N1QSE3	S(8): 96.2; S(10): 3.8		1				1
NAALANASNISAALVSSVSMLQSDR	M8BC02	S(8): 91.2; S(11): 7.4; S(16): 0.7; S(17): 0.7; S(19): 0.1; S(23): 0.1		1				1
NAPGGPLSPGGFSVNRPGTGGMMPGMPGSR	M7ZY17	S(8): 90.9; S(13): 4.5; T(19): 4.5; S(29): 0.0		1				1
MDGLAAPSPSHSGATSGGGASHR	M8ANF0	S(8): 9.7; S(10): 72.4; S(12): 72.4; T(15): 72.4; S(16): 72.4; S(21): 0.8						0
GAAMDGGSSEGDSSGTLR	F2EBA1	S(8): 7.1; S(9): 7.1; S(13): 61.9; S(14): 61.9; T(16): 61.9						0
ELHVLDLSNNFMSGSIPDALSK	F2E4E0	S(8): 66.7; S(13): 66.7; S(15): 66.7; S(21): 100.0		1				1
RPDDDELSTASGAGAGDVDYAIPEYEVVDK	M7ZF44	S(8): 65.7; T(9): 65.7; S(11): 65.7; Y(20): 2.9; Y(25): 0.0						0
LLPLFPVSSPR	M8AMS6	S(8): 50.0; S(9): 50.0						0
ALQPLPASS	M8C3C5	S(8): 50.0; S(9): 50.0						0
DGLLQGQSASDN	M7Z3A5	S(8): 50.0; S(10): 50.0						0
GALLGLASYDSDDEDDEGDGDGK	M8AX25	S(8): 33.3; Y(9): 33.3; S(11): 33.3						0
GALLGLASYDSDDEDDEADGDGK	R7WGE2	S(8): 33.3; Y(9): 33.3; S(11): 33.3						0
GILAADESTGTIGK	M8C9E4	S(8): 33.3; T(9): 33.3; T(11): 33.3						0
HIEEVDVSSVTSDDNITR	M7YLW4	S(8): 3.3; S(9): 65.5; T(11): 65.5; S(12): 65.5; T(17): 0.0						0
EEFLIQASPSDPDNFPFVLLGNK	W5AEM4	S(8): 3.0; S(10): 97.0		1				1
AQDEVPESSSPSSAAAGR	M7ZUL5	S(8): 20.0; S(9): 20.0; S(10): 20.0; S(12): 20.0; S(13): 20.0						0
IEEAPLVSSEGAK	M7ZYV8	S(8): 2.8; S(9): 97.2		1				1
GLVPLVGSNDESWCQGLDGLASR	F2ELD1	S(8): 2.8; S(12): 97.2; S(22): 0.0		1				1
QFLGLGPSGASADVAEEPSNSSTEVGSPR	A0A077RRI2	S(8): 2.8; S(11): 32.9; S(19): 32.9; S(21): 32.9; S(22): 32.9; T(23): 32.9; S(27): 32.9						0
AAEDGARSPTR	M7ZGB1	S(8): 100.0; T(10): 0.0		1				1
DIQQEEESSDDEKR	M7YVU6	S(8): 100.0; S(9): 100.0		2				2
DEDPLLDSDDERPESFDDELR	M8BAX2	S(8): 100.0; S(15): 100.0		2				2
KDEPEEESDGEMGFSLFDD	N1QYE3	S(8): 100.0; S(15): 0.0		1				1
KDEPEEESDGEMGFSLFDD	N1QYE3	S(8): 100.0; S(15): 0.0		1				1
KEEAKEESDDDMGFSLFD	M0XWV5	S(8): 100.0; S(15): 0.0		1				1
DEDPLLDSDDERPESFDDELR	M8BAX2	S(8): 100.0; S(15): 0.0		1				1
KEEAKEESDDDMGFSLFD	M0XWV5	S(8): 100.0; S(15): 0.0		1				1
KEEEKEESEDDLGFSLFD	F2D2Y2	S(8): 100.0; S(15): 0.0		1				1
ALMPVEESPDAESQSGLK	M7Z723	S(8): 100.0; S(13): 100.0; S(15): 100.0		3				3
VLDILAGSDDDSDGPAEDYSK	M8BEN2	S(8): 100.0; S(12): 100.0; Y(19): 0.0; S(20): 0.0		2				2
VFDAVAGSGGGSPAAAPK	F2D5S8	S(8): 100.0; S(12): 100.0		2				2
ERPEAAISAESGDAETETER	M7ZGF0	S(8): 100.0; S(11): 100.0; T(16): 94.3; T(18): 5.7		3				3
ERPEAAISAESGDAETETER	M7ZGF0	S(8): 100.0; S(11): 100.0; T(16): 0.0; T(18): 0.0		2				2
MDGLAAPSPSHSGATSGGGASHR	M8ANF0	S(8): 100.0; S(10): 0.0; S(12): 99.7; T(15): 0.3; S(16): 0.0; S(21): 0.0		2				2
GEEDGDGSDVGDGAPPAAPHR	A0A077RTB8	S(8): 100.0		1				1
GQDPQGMSPGPGGR	M7ZM41	S(8): 100.0		1				1
LGLGGGGSPR	A0A0C5B1N2	S(8): 100.0		1				1
EDVKPAESDVAPAPAAEDK	M8AQZ4	S(8): 100.0		1				1
AAAEHWGSPAAAAAFDADLVR	M8AEC2	S(8): 100.0		1				1
AVAADDDS	Q43312	S(8): 100.0		1				1
GQDPQGMSPGPGGR	M7ZM41	S(8): 100.0		1				1
EEVQEADSDEDWDPR	R7WCN4	S(8): 100.0		1				1
QMMLEFGSER	M7YYG1	S(8): 100.0		1				1
EDVKPAESDAAPALAAEDK	W5FLA4	S(8): 100.0		1				1
QQVEEVDSV	F2DUR6	S(8): 100.0		1				1
RLNLAPESPK	M8BFJ1	S(8): 100.0		1				1
EAAGDDGSAEEDEEPEDDPK	M8B103	S(8): 100.0		1				1
AEGFGGESAEEK	M8CA42	S(8): 100.0		1				1
LEDLGGESDEEDEVEK	M7YTC8	S(8): 100.0		1				1
QMMLEFGSER	M7YYG1	S(8): 100.0		1				1
ADLFFGGSPFR	M7YRG5	S(8): 100.0		1				1
MDDAAPPSPAK	M8AL80	S(8): 100.0		1				1
ANAEDFDSEEDELLR	M7YG81	S(8): 100.0		1				1
EIAAPHGSIMGGVGR	M8AGD8	S(8): 100.0		1				1
HVEPVAASATDEPGEDYESDGGFDSLDLPEVPK	M7ZK08	S(8): 1.4; T(10): 1.4; Y(17): 32.4; S(19): 32.4; S(25): 32.4						0
DGQGLGLSYSSGSDIAGDPGK	M0W631	S(8): 0.7; Y(9): 74.8; S(10): 74.8; S(11): 74.8; S(13): 74.8						0
QAFDEAISELDSLSEESYK	Q43470	S(8): 0.1; S(12): 0.1; S(14): 99.6; S(17): 0.1; Y(18): 0.1		1				1
AGDQAPESELAYDFGDESVRSPGSAGR	M8BRX5;T1N9G3	S(8): 0.0; Y(12): 0.0; S(18): 3.6; S(21): 96.4; S(24): 100.0		2				2
FAVPLDHSSPGSPSAPR	N1QTU2	S(8): 0.0; S(9): 0.1; S(12): 97.0; S(14): 2.9		1				1
AAAVAALSSVLTAEQSGSSDNLK	A0A077S159	S(8): 0.0; S(9): 0.0; T(12): 0.0; S(16): 3.0; S(18): 93.9; S(19): 3.0		1				1
AAAVAALSSVLTAEQSGSSDNLR	M8BFV8	S(8): 0.0; S(9): 0.0; T(12): 0.0; S(16): 0.0; S(18): 96.9; S(19): 3.1		1				1
AAAVAALSSVLTAEQSGSSENLR	M8A8E1	S(8): 0.0; S(9): 0.0; T(12): 0.0; S(16): 0.0; S(18): 0.1; S(19): 99.9		1				1
KLEQELGSLEAAEDLAELSEGEK	M8AFZ7	S(8): 0.0; S(19): 100.0		1				1
WWADELASAVAAAAGAASPR	M7ZLA2	S(8): 0.0; S(18): 100.0		1				1
KQEQELGSLEAAEDLSELSEGEK	M8BZK7	S(8): 0.0; S(16): 100.0; S(19): 100.0		2				2
ALDVELESQAIDPNASNNSPDTFK	M7YL96	S(8): 0.0; S(16): 0.0; S(19): 97.6; T(22): 2.4		1				1
KQEQELGSLEAAEDLSELSEGEK	M8BZK7	S(8): 0.0; S(16): 0.0; S(19): 100.0		1				1
ALMPVEESPDAESQSGLK	M7Z723	S(8): 0.0; S(13): 100.0; S(15): 100.0		2				2
RDDNDESYGMAR	M7Z8M8	S(7): 99.9; Y(8): 0.1		1				1
DAAADLSEDLSDGEKGEHINESSIHAESTR	M8ARL2	S(7): 99.4; S(11): 90.4; S(22): 5.1; S(23): 5.1; S(28): 0.0; T(29): 0.0		2				2
MEGEKNSSGDLMSSSK	M7ZBB0	S(7): 98.5; S(8): 1.5; S(13): 0.0; S(14): 0.0; S(15): 0.0		1				1
VQEAIASEDDSAMDDLHAVR	M8B998	S(7): 98.4; S(11): 1.6		1				1
AAVDPASPSEQQNEK	M8AWH7	S(7): 98.0; S(9): 2.0		1				1
MEGEKNSSGDLMSSSK	M7ZBB0	S(7): 98.0; S(8): 2.0; S(13): 0.0; S(14): 0.0; S(15): 0.0		1				1
GPALVMSGSSK	R7W5G2	S(7): 97.8; S(9): 2.2; S(10): 0.1		1				1
EIFPEPSGSRDTED	R7WCB9	S(7): 97.7; S(9): 97.7; T(12): 4.5		2				2
IDAGGGSMSR	M8C1D2	S(7): 97.7; S(9): 2.3		1				1
LPPPPPSPVSPTDSGVAMSPFK	M0VKI1	S(7): 96.4; S(10): 50.0; T(12): 50.0; S(14): 3.6; S(19): 0.0		1				1
DAVMAESPTGSPQKESALTIAK	A0A077RUX1	S(7): 95.9; T(9): 48.4; S(11): 48.4; S(16): 3.7; T(19): 3.7		1				1
DFAGAGSSSLSSPTADAR	M7Z349	S(7): 91.7; S(8): 1.7; S(9): 1.7; S(11): 1.7; S(12): 1.7; T(14): 1.7		1				1
VPPPPNSAITVGTAPADELAGAHTPPATNLDEEAGVYDGSK	M8CX42	S(7): 83.5; T(10): 83.5; T(13): 83.5; T(24): 98.8; T(28): 83.5; Y(37): 83.5; S(40): 83.5		2	1	4		7
VGPDIPSSADPTTQPSPA	M0VTF1	S(7): 82.8; S(8): 82.8; T(12): 17.9; T(13): 17.9; S(16): 98.7		3				3
IEEPVMSESANEQSPEAIGLTEAQK	N1QWX6	S(7): 66.5; S(9): 66.5; S(14): 66.5; T(21): 0.5						0
GVLDVPSSADYDPLASGK	M7ZXX8	S(7): 65.3; S(8): 65.3; Y(11): 65.3; S(16): 4.2						0
GVAPPASGDVTGMTSSSK	T1NA04	S(7): 64.8; T(11): 64.8; T(14): 64.8; S(15): 5.0; S(16): 0.5; S(17): 0.1						0
DIIINPSEGHRCRVLLHGNLLACYTLQAVGGPR	M8BE67	S(7): 50.3; Y(24): 50.3; T(25): 99.4				1		1
VQGGFESDAVATANVLESSAPVVDGK	M8C6L4	S(7): 50.0; T(12): 50.0; S(18): 0.1; S(19): 0.0						0
VAELIGSCSPGNQFNDADSSDVR	M8CGN8	S(7): 50.0; S(9): 50.0; S(19): 0.0; S(20): 0.0						0
QLLVNQSNSQR	M8BWE3	S(7): 50.0; S(9): 50.0						0
AEDEEHSSDFEPEENGDGAEDEEIEDDDAEDGEDSVK	M7ZGC4	S(7): 50.0; S(8): 50.0; S(35): 0.0						0
AEDEEHSSDFEPEENGDGAEDEEIEDDDAEDGEDPVK	A0A077S185	S(7): 50.0; S(8): 50.0						0
VDEAFQSDGGSPLQK	M8B9U9	S(7): 50.0; S(11): 50.0						0
LPPPPPSPVSPTDSGVAISPFK	M8A9T2	S(7): 50.0; S(10): 50.0; T(12): 50.0; S(14): 50.0; S(19): 0.1						0
KIEPEASSPSANEAQQVDAAVGDTDDNR	M8BN04	S(7): 49.5; S(8): 49.5; S(10): 1.0; T(24): 0.0						0
NVVALASFNGSLVRNSGDENK	N1QVG4	S(7): 49.4; S(11): 49.4; S(16): 1.3						0
MEGEKNSSGDLMSSSK	M7ZBB0	S(7): 49.2; S(8): 49.2; S(13): 1.5; S(14): 0.1; S(15): 0.0						0
KIEPEASSPSANEAQQVDAAVGDTGDNR	W5FP08	S(7): 49.2; S(8): 49.2; S(10): 1.7; T(24): 0.0						0
IEEPVMSESANEQSPEAIGLTEAQK	N1QWX6	S(7): 49.0; S(9): 2.0; S(14): 49.0; T(21): 0.0						0
IEEPVMSESANEQSPEAIGLTEAQK	N1QWX6	S(7): 33.3; S(9): 33.3; S(14): 33.3; T(21): 0.0						0
VEDIQGSKSDAEGSSR	M7Z6J3	S(7): 32.7; S(9): 32.7; S(14): 1.8; S(15): 32.7						0
DAAADLSEDLSDGEK	M8ARL2	S(7): 3.1; S(11): 96.9		1				1
ALGAGDSNGSTTSEDEESDDDTTEEGGPVEETFATGNDK	M7YY84	S(7): 2.6; S(10): 48.6; T(11): 48.6; T(12): 0.3; S(13): 2.6; S(18): 2.6; T(22): 47.4; T(23): 47.4; T(32): 0.0; T(35): 0.0						0
ALGAGDSNGSTTSEDEESDDDTTEEGGSVEETFTTGNDK	A0A077S3I7	S(7): 2.0; S(10): 47.9; T(11): 47.9; T(12): 2.0; S(13): 0.1; S(18): 0.1; T(22): 0.0; T(23): 0.0; S(28): 0.0; T(32): 0.0; T(34): 0.0; T(35): 0.0						0
EIDADDSDVELKSDDESDDDDDDDDTEALMAELER	M8CC91	S(7): 14.3; S(13): 93.2; S(17): 93.2; T(26): 99.4		2		1		3
LGLGGGSDDEDDEGYGSDQEGPAVEGDADELAISR	M7YY67	S(7): 100.0; Y(15): 0.0; S(17): 100.0; S(34): 0.0		2				2
ADWDAESHRDDEDYASDHGADDIEDSLNSPLISR	M8AGD8	S(7): 100.0; Y(14): 50.0; S(16): 50.0; S(26): 4.8; S(29): 95.2; S(33): 0.0		2				2
EMPLPVSPGADYMSHR	T1M580	S(7): 100.0; Y(12): 0.0; S(14): 0.0		1				1
EMPLPVSPGADYMSHR	T1M580	S(7): 100.0; Y(12): 0.0; S(14): 0.0		1				1
ELPNINSPPYDK	M7ZTG0	S(7): 100.0; Y(10): 0.0		1				1
DAVMAESPTGSPQKESALTVAK	M7YR13	S(7): 100.0; T(9): 99.8; S(11): 0.2; S(16): 0.0; T(19): 0.0		1		1		2
DAVMAESPTGSPQK	M7YR13;A0A077RUX1	S(7): 100.0; T(9): 2.4; S(11): 97.6		2				2
NDDQEDSVTVGGTR	M7Z4R5;R7W0M2	S(7): 100.0; T(9): 100.0; T(13): 0.0		1		1		2
DAVMAESPTGSPQK	M7YR13;A0A077RUX1	S(7): 100.0; T(9): 100.0; S(11): 0.0		1		1		2
NLADAHSDTDDELIEELR	R7W6V1	S(7): 100.0; T(9): 100.0		1		1		2
NLADAHSETDDELIEELR	W5D0T0	S(7): 100.0; T(9): 100.0		1		1		2
NDDQEDSVTVGGTR	M7Z4R5;R7W0M2	S(7): 100.0; T(9): 0.0; T(13): 0.0		1				1
QQAVAISPTAK	M7ZQN1	S(7): 100.0; T(9): 0.0		1				1
DVADDESGSEEEDPNVPK	W5AXH9	S(7): 100.0; S(9): 100.0		2				2
VGDDVRSDSEGEEDHED	F2CWN6	S(7): 100.0; S(9): 100.0		2				2
QWEIEDSDSD	M7YHN2	S(7): 100.0; S(9): 100.0		2				2
AMHDMDSESEE	M0YQI2	S(7): 100.0; S(9): 0.0		1				1
AEDEEHSSDFEPEENGDGAEDEEIEDDDAEDGEDSVK	M7ZGC4	S(7): 100.0; S(8): 100.0; S(35): 0.0		2				2
AEDEEHSSDFEPEENGDGAEDEEIEDDDAEDGEDPVK	A0A077S185	S(7): 100.0; S(8): 100.0		2				2
EEADADSSDDEK	N1QR56;M7ZIV5	S(7): 100.0; S(8): 100.0		2				2
QAEDDESSGEDAK	A0A077RWV7	S(7): 100.0; S(8): 100.0		2				2
ALRPADSDEDDDPMESFLR	M8BZI5	S(7): 100.0; S(16): 0.0		1				1
FGLLCGSDGLPHLIVSGDQR	M8BGA1	S(7): 100.0; S(16): 0.0		1				1
VEEKEESDEDMGFSLFD	M8A407	S(7): 100.0; S(14): 0.0		1				1
VVEKEESDDDMGFSLFD	Q7X729	S(7): 100.0; S(14): 0.0		1				1
VVEKEESDDDMGFSLFD	Q7X729	S(7): 100.0; S(14): 0.0		1				1
DEPEEESDGEMGFSLFDD	N1QYE3	S(7): 100.0; S(14): 0.0		1				1
VEEKEESDEDMGFSLFD	M8A407	S(7): 100.0; S(14): 0.0		1				1
DEPEEESDGEMGFSLFDD	N1QYE3	S(7): 100.0; S(14): 0.0		1				1
EEAKEESDDDMGFSLFD	M0XWV5	S(7): 100.0; S(14): 0.0		1				1
AILEGGSDDEGASTEAQGR	R7WCR4	S(7): 100.0; S(13): 0.0; T(14): 0.0		1				1
APVEKDSDGEDSVTPAMTK	M0YLT3	S(7): 100.0; S(12): 0.0; T(14): 0.0; T(18): 0.0		1				1
VDEAFQSDGGSPLQK	M8B9U9	S(7): 100.0; S(11): 100.0		2				2
DAAADLSEDLSDGEK	M8ARL2	S(7): 100.0; S(11): 100.0		2				2
HNDGFDSVAHSPAFR	W5DNK7	S(7): 100.0; S(11): 100.0		2				2
ALIAEGSCGSPR	M0UWB0	S(7): 100.0; S(10): 0.0		1				1
AADGADSDLEEQLK	M8D9A3	S(7): 100.0		1				1
LNALNNSAGAADDDEDDDE	M8C7P4	S(7): 100.0		1				1
EALEEGSDAAQE	M8D484	S(7): 100.0		1				1
NCDAPESPPQPPR	F2D0G2	S(7): 100.0		1				1
LNLAPESPK	M8BFJ1	S(7): 100.0		1				1
KFADDISPR	M8D5F9	S(7): 100.0		1				1
MPEVMGSMR	M8AGD8	S(7): 100.0		1				1
LNALNNSAGAADDDEEDDE	M8AGZ2	S(7): 100.0		1				1
DLEAIFSNR	M0XJF8	S(7): 100.0		1				1
NLVAADSIGR	F2DCM7	S(7): 100.0		1				1
DDENVNSQPFMR	P11383;Q7YMS7;A0A0A1IXX6;U5IKJ3;G0Y7R9	S(7): 100.0		1				1
EDLLGQSK	M7ZAN0	S(7): 100.0		1				1
AGERGDSPPPLPDNLR	M8BFJ1	S(7): 100.0		1				1
AIQDPASDQDQGR	M7ZM49	S(7): 100.0		1				1
VPPPDASPPWR	R7W3B1	S(7): 100.0		1				1
WEAELASPNDDGFDR	R7W1K7	S(7): 100.0		1				1
KGVVFESDDEDE	M8C2F8;M7ZCW0	S(7): 100.0		1				1
AADGADSDLEEQLKDVGAR	M8D9A3	S(7): 100.0		1				1
DGAIQVSPK	M0W3G3	S(7): 100.0		1				1
LVEDVPSA	M8A5W4	S(7): 100.0		1				1
MLDGDASR	M7ZI38	S(7): 100.0		1				1
VDVVCLSDDE	M7YU28	S(7): 100.0		1				1
ADWDAESHRDDEDYASDHGADDIEDSLNSPLISR	M8AGD8	S(7): 10.7; Y(14): 94.6; S(16): 94.6; S(26): 0.0; S(29): 0.0; S(33): 0.0		1	1			2
ALGAGDSNGSTTSEDEESDDDTTEEGGSVEETFTTGNDK	A0A077S3I7	S(7): 1.3; S(10): 48.6; T(11): 48.6; T(12): 1.4; S(13): 0.9; S(18): 0.9; T(22): 32.1; T(23): 32.1; S(28): 32.1; T(32): 0.9; T(34): 0.9; T(35): 0.0						0
ALGAGDSNGSTTSEDEESDDDTTEEGGPVEETFATGNDK	M7YY84	S(7): 1.2; S(10): 48.8; T(11): 48.8; T(12): 1.2; S(13): 0.0; S(18): 0.0; T(22): 0.0; T(23): 0.0; T(32): 0.0; T(35): 0.0						0
DILPPGSIDSSTTVVLANALYFK	M7Z7A1	S(7): 0.4; S(10): 93.6; S(11): 8.5; T(12): 47.2; T(13): 47.2; Y(21): 3.0		1				1
ALNEDASVEDVDTDDEQNEAEEYESWK	M7YZX3	S(7): 0.1; T(13): 99.8; Y(23): 0.1; S(25): 0.0				1		1
MEWDKASAAAAAAAAGEPAEERGGAGDALGYVK	F2DIV4	S(7): 0.0; Y(31): 100.0			1			1
LGLGGGSDDEDDEGYGSDQEGPAVEGDADELAISR	M7YY67	S(7): 0.0; Y(15): 0.1; S(17): 99.9; S(34): 0.0		1				1
NKPVLPSGEVLPEAATSPK	M0W3G3;T1MKZ8;M8BFW3	S(7): 0.0; T(16): 0.1; S(17): 99.9		1				1
ALNEDASIEDVDTDDEQNEAEEYESWK	N1QQS3	S(7): 0.0; T(13): 99.9; Y(23): 0.1; S(25): 0.0				1		1
GVDALASDLEITSPVGR	M8BNA0	S(7): 0.0; T(12): 1.6; S(13): 98.4		1				1
AAAGLPSLEDVTPCPNSDDER	R7W7R3	S(7): 0.0; T(12): 0.0; S(17): 100.0		1				1
VDGPAPSAGGTASR	F2CWB4	S(7): 0.0; T(11): 50.0; S(13): 50.0						0
ALEEEPSDSQTK	M7Z927	S(7): 0.0; S(9): 98.9; T(11): 1.1		1				1
IAPAAQSASSSHRPASQEGR	N1QZ68	S(7): 0.0; S(9): 4.6; S(10): 4.6; S(11): 4.6; S(16): 86.2		1				1
VQEIPLSSISR	M7ZT98	S(7): 0.0; S(8): 0.0; S(10): 100.0		1				1
AGNPAISSNSGENSPKPK	M0W3G3;M8BFW3	S(7): 0.0; S(8): 0.0; S(10): 0.0; S(14): 100.0		1				1
LEQELGSLEAAEDLAELSEGEK	M8AFZ7	S(7): 0.0; S(18): 100.0		1				1
QEQELGSLEAAEDLSELSEGEK	M8BZK7	S(7): 0.0; S(15): 100.0; S(18): 100.0		2				2
QEQELGSLEAAEDLSELSEGEK	M8BZK7	S(7): 0.0; S(15): 0.0; S(18): 100.0		1				1
HIWPLDSDGPVSPK	M8A4P6	S(7): 0.0; S(12): 100.0		1				1
AIAADASVFSFGDEDDYESE	M8A8S7	S(7): 0.0; S(10): 0.0; Y(17): 0.1; S(19): 99.9		1				1
ALGAGDSNGSTTSEDEESDDDTTEEGGSVEETFTTGNDKK	A0A077S3I7	S(7): 0.0; S(10): 0.0; T(11): 0.0; T(12): 0.0; S(13): 0.0; S(18): 0.0; T(22): 0.1; T(23): 0.1; S(28): 24.9; T(32): 24.9; T(34): 24.9; T(35): 24.9						0
VVVVASPEYSGR	M8A8F3	S(6): 99.9; Y(9): 0.0; S(10): 0.0		1				1
EEAEASEMEQEASGK	M8AI93;M8D9A3	S(6): 99.9; S(13): 0.1		1				1
FGDAASGDDASAR	M8D1J9	S(6): 99.9; S(11): 0.1		1				1
IADPCSPSNDDFKPPEK	N1R4A4	S(6): 99.8; S(8): 0.2		1				1
GGAVESDEATT	M8A5Q9	S(6): 99.7; T(10): 0.3; T(11): 0.0		1				1
LQPADSIEGTVIDR	M8CX86	S(6): 98.5; T(10): 1.5		1				1
GQLHGSTR	F2DYA4	S(6): 98.1; T(7): 1.9		1				1
FDGPPSPTQGK	M7YRB3	S(6): 97.7; T(8): 2.3		1				1
MEAPGSPYASSPDTAPK	F2CXF2	S(6): 97.6; Y(8): 2.4; S(10): 0.0; S(11): 0.0; T(14): 0.0		1				1
VKEEVSSPLADEETLEK	M8CBD6;A0A080YUA1	S(6): 97.5; S(7): 2.5; T(14): 0.0		1				1
KPDGDSLSCKEESDDETLSVWK	M7YYS2	S(6): 97.2; S(8): 34.3; S(13): 34.3; T(17): 34.3; S(19): 0.0		1				1
HDAIASGSPLPGEETDVLSELPR	M8A1U6	S(6): 97.2; S(8): 2.8; T(15): 0.0; S(19): 0.0		1				1
AADEVSSPPADVETPEK	M8CBD6;A0A080YUA1	S(6): 97.2; S(7): 51.4; T(14): 51.4		1				1
MEAPGSPYASSPDTAPK	F2CXF2	S(6): 96.8; Y(8): 3.2; S(10): 0.0; S(11): 0.0; T(14): 0.0		1				1
IEIGGSPVSAAGDEK	M7ZG18	S(6): 96.7; S(9): 3.3		1				1
LQPADSIEGTVIDRDGDEVDDAVQNSDIR	M8CX86	S(6): 96.6; T(10): 3.4; S(26): 0.0		1				1
DLIDPSIPTSPGPQSAPELDPNLPR	M8BVA8	S(6): 89.2; T(9): 3.6; S(10): 3.6; S(15): 3.6		1				1
ANIDVSSSDNK	M7Z723	S(6): 66.7; S(7): 66.7; S(8): 66.7						0
EVEAMSSSLAGLK	M8BNN2	S(6): 66.7; S(7): 66.7; S(8): 66.7						0
GEPNISYICSR	M7YUZ6	S(6): 50.0; Y(7): 50.0; S(10): 0.0						0
KRPAASVGSDDEEGSGGDDSGAIAAAR	F2DBY5	S(6): 50.0; S(9): 50.0; S(15): 0.0; S(20): 0.0						0
LCQAESPDSPQPGGVLK	M7ZTG0	S(6): 50.0; S(9): 50.0						0
FVQAGSEVSALLGR	A9L9U2;A0A075VYR7;A9L9S4;A9L9Y9	S(6): 50.0; S(9): 50.0						0
LFDEDSWSDEDLCR	M7Z0S6	S(6): 50.0; S(8): 50.0						0
AADEVSSPPADVETPEKATEK	M8CBD6;A0A080YUA1	S(6): 50.0; S(7): 50.0; T(14): 100.0; T(19): 0.0				1		1
AADEVSSPPADVETPEK	M8CBD6;A0A080YUA1	S(6): 50.0; S(7): 50.0; T(14): 0.0						0
AADEASSPPADVETPEK	M7YL15	S(6): 50.0; S(7): 50.0; T(14): 0.0						0
AVGPVSSDDQEPEQENLLDSDK	M8B5I3	S(6): 50.0; S(7): 50.0; S(20): 0.0						0
MEALPSSPR	M8BB76	S(6): 50.0; S(7): 50.0						0
MLLPQSSFK	M8APF2	S(6): 50.0; S(7): 50.0						0
LQVLQSMEDGSPR	M7Z2Y9	S(6): 50.0; S(11): 50.0						0
EGMVVSSDDDDAWETVGR	N1QYD6	S(6): 49.1; S(7): 49.1; T(15): 1.7						0
XPPPPSRPPPGLLDAADFTYSFVPKPKEGWLSPWHPR	T1N0S7	S(6): 44.5; T(19): 44.5; Y(20): 44.5; S(21): 44.5; S(32): 22.0						0
EIEDVSSSPDSTPK	M8B2R4	S(6): 40.0; S(7): 40.0; S(8): 40.0; S(11): 40.0; T(12): 40.0						0
MLIEDSGSSK	M7ZGU8	S(6): 33.3; S(8): 33.3; S(9): 33.3						0
LELEMSPSSK	R7WCJ0	S(6): 33.3; S(8): 33.3; S(9): 33.3						0
ANIDVSSSDNK	M7Z723	S(6): 33.3; S(7): 33.3; S(8): 33.3						0
FGVIPSSPRTPMK	F2DF74	S(6): 3.0; S(7): 97.0; T(10): 100.0		1		1		2
FAPAMSGNSSMGGGGYDMPPGGGEGEGGNSTGGGGGYYPGMR	M7YYP2	S(6): 25.0; S(9): 25.0; S(10): 25.0; Y(16): 25.0; S(30): 25.0; T(31): 25.0; Y(37): 25.0; Y(38): 25.0						0
VLDEGSSPQESSEVVCDESAILK	M7ZQT3	S(6): 25.0; S(7): 25.0; S(11): 25.0; S(12): 25.0; S(19): 0.0						0
FLLPASSNATSEPSSPK	A0A0H4JND0	S(6): 21.1; S(7): 21.1; T(10): 21.1; S(11): 21.1; S(14): 21.1; S(15): 94.6		1				1
MEAPGSPYASSPDTAPK	F2CXF2	S(6): 2.8; Y(8): 97.2; S(10): 2.7; S(11): 94.6; T(14): 2.7		1	1			2
AAQPPSSSPQDGSGGGGSSENLVLQAPQAVR	M8BD83	S(6): 2.6; S(7): 2.6; S(8): 2.6; S(13): 30.8; S(18): 30.8; S(19): 30.8						0
DVFGDSDEDEPAPYHAPDEIDEDSNPMEDELQYEK	M7ZCW0	S(6): 2.4; Y(14): 48.8; S(24): 48.8; Y(33): 0.0						0
VEDMDSAYGSDASDEGADDGDDLSVR	M8BML2	S(6): 2.3; Y(8): 65.9; S(10): 65.9; S(13): 65.9; S(24): 0.0						0
GFGFISPDDGSEDLFVHQSSIK	F2DJM5	S(6): 2.2; S(11): 32.6; S(19): 32.6; S(20): 32.6						0
WMAFPSGSGSGEESSFTLPTPPSLSSGK	R7WF07	S(6): 14.3; S(8): 14.3; S(10): 14.3; S(14): 14.3; S(15): 14.3; T(17): 14.3; T(20): 14.3; S(23): 0.0; S(25): 0.0; S(26): 0.0						0
VVVVASPEYSGR	M8A8F3	S(6): 100.0; Y(9): 50.0; S(10): 50.0		1				1
EVAVASPEYSGR	N1QSV2	S(6): 100.0; Y(9): 2.0; S(10): 98.0		2				2
EVAVASPEYSGR	N1QSV2	S(6): 100.0; Y(9): 0.0; S(10): 0.0		1				1
GGARDSPDYVR	M0WUU9;M8A4U2	S(6): 100.0; Y(9): 0.0		1				1
MEAPGSPYASSPDTAPK	F2CXF2	S(6): 100.0; Y(8): 0.0; S(10): 100.0; S(11): 99.9; T(14): 0.1		3				3
LDDPGSEEDEQGEAYELPAFQEYTFEQLR	F2DYA4	S(6): 100.0; Y(15): 0.0; Y(23): 0.0; T(24): 0.0		1				1
VVREDSPVTSAK	A0A077RU82	S(6): 100.0; T(9): 0.0; S(10): 0.0		1				1
FDAPPSPTQGK	M0UIS8	S(6): 100.0; T(8): 0.0		1				1
DGNEVSDDDWDDDWDTFQSLPATTAK	M7ZFQ4	S(6): 100.0; T(16): 0.0; S(19): 0.0; T(23): 0.0; T(24): 0.0		1				1
EVHPLSPPHPPFTPPTR	F2DUE5	S(6): 100.0; T(13): 100.0; T(16): 0.0		1		2		3
LNFPDSAHGTPSMDDASAK	F2CPU8;N1QPW1	S(6): 100.0; T(10): 100.0; S(12): 0.0; S(17): 0.0		1		1		2
DVEAVSQASSGSGATLGESLR	M8BN04;W5FP08	S(6): 100.0; S(9): 99.7; S(10): 99.7; S(12): 0.3; T(15): 0.3; S(19): 0.0		3				3
DVEAVSQASSGSGATLGESLR	M8BN04;W5FP08	S(6): 100.0; S(9): 96.5; S(10): 96.5; S(12): 10.4; T(15): 96.4; S(19): 0.2		3		1		4
NAGPDSPISPLLTSDPK	M7ZU98	S(6): 100.0; S(9): 100.0; T(13): 0.0; S(14): 0.0		2				2
IEIGGSPVSAAGDEK	M7ZG18	S(6): 100.0; S(9): 100.0		2				2
LCQAESPDSPQPGGVLK	M7ZTG0	S(6): 100.0; S(9): 100.0		2				2
AAPVGSPKSPVK	M8BGL7	S(6): 100.0; S(9): 100.0		2				2
ELEPESPVSQCDFDR	M0YZX5	S(6): 100.0; S(9): 0.0		1				1
KLLPGSVDS	M8A7J8;R7WGK9	S(6): 100.0; S(9): 0.0		1				1
EDHDLSDSDDDDTSSR	M7ZJD7	S(6): 100.0; S(8): 99.8; T(13): 0.1; S(14): 0.1; S(15): 0.1		2				2
VDLDRSPSLQEQDDK	M8A0H9	S(6): 100.0; S(8): 100.0		2				2
VDLDRSPSPQEQDDK	M0W7A2	S(6): 100.0; S(8): 100.0		2				2
DHGAESDSEEER	M0Z854	S(6): 100.0; S(8): 100.0		2				2
VDLDRSPSLQER	W5D7X0	S(6): 100.0; S(8): 100.0		2				2
LIEADSPSGVK	M8BJ19	S(6): 100.0; S(8): 0.0		1				1
EEGEISESEEQIK	W5BP21	S(6): 100.0; S(8): 0.0		1				1
VDLDRSPSLQEQDDK	M8A0H9	S(6): 100.0; S(8): 0.0		1				1
GEDDDSSAEEWGNYR	N1R1R0	S(6): 100.0; S(7): 99.9; Y(14): 0.1		2				2
ELGEGSSSGSPVSGLSSSR	R7W023;T1N701	S(6): 100.0; S(7): 99.9; S(8): 2.6; S(10): 95.0; S(13): 2.5; S(16): 0.0; S(17): 0.0; S(18): 0.0		3				3
EGMVVSSDDDDAWETVGR	N1QYD6	S(6): 100.0; S(7): 100.0; T(15): 0.0		2				2
ELGEGSSSGSPVSGLSSSR	R7W023;T1N701	S(6): 100.0; S(7): 100.0; S(8): 100.0; S(10): 99.9; S(13): 0.1; S(16): 0.0; S(17): 0.0; S(18): 0.0		4				4
EKVPESSDEEEEEEEPVSAK	A0A077RU82	S(6): 100.0; S(7): 100.0; S(18): 0.0		2				2
EKVAESSDEEEEEEEPVSAK	M8BX21	S(6): 100.0; S(7): 100.0; S(18): 0.0		2				2
LNLDRSSGDESMEDDVMEIK	M8A7P4	S(6): 100.0; S(7): 100.0; S(11): 100.0		3				3
LNLDRSSGDESMEDDVVEIK	N1QQC9	S(6): 100.0; S(7): 100.0; S(11): 100.0		3				3
DAAGGSSDEDDNEMEGR	M8BIE4	S(6): 100.0; S(7): 100.0		2				2
ELGEGSSSGSPVSGLSSSR	R7W023;T1N701	S(6): 100.0; S(7): 1.8; S(8): 96.4; S(10): 1.8; S(13): 0.0; S(16): 0.0; S(17): 0.0; S(18): 0.0		2				2
AIFDCSDDDNDDDDFVAIASPEPPK	N1QR56	S(6): 100.0; S(20): 0.0		1				1
AIFDCSDDDDDDDFVAIASPEPPK	M7ZIV5	S(6): 100.0; S(19): 0.0		1				1
VAEQLSDDEGEDQSK	M7Z4I8	S(6): 100.0; S(14): 0.0		1				1
KGAGGSDEEHVSSPR	F2ELG4	S(6): 100.0; S(12): 97.3; S(13): 2.7		2				2
DAGFQSAEEGGSGTFR	M0XWS5	S(6): 100.0; S(12): 0.1; T(14): 99.9		1		1		2
NAEVDSDPESGELVPGK	M8CJ53	S(6): 100.0; S(10): 100.0		2				2
DGGMMSPMLSPNFR	W5HBU4	S(6): 100.0; S(10): 100.0		2				2
AGLFDSPPNSPER	M8BMT8	S(6): 100.0; S(10): 100.0		2				2
HGGEDSDEPEEEPEEPQIEVEGDGDGDGR	R7WBJ6	S(6): 100.0		1				1
GVVFESDDEDE	M8C2F8;M7ZCW0	S(6): 100.0		1				1
MDEFESGDK	A0A077RYG6	S(6): 100.0		1				1
ELMEDSDGEIK	M8BKI1	S(6): 100.0		1				1
FADDISPR	M7ZTD6;M8D5F9	S(6): 100.0		1				1
DLDVASPEEAPEAEEK	M8B436	S(6): 100.0		1				1
EGGAESDEEIR	A0A077RQT7	S(6): 100.0		1				1
LGPAPSPR	M7YTT3	S(6): 100.0		1				1
DINPVSPGKGEGR	M0W1H7	S(6): 100.0		1				1
AEEEPSPAAAAAEGQR	M8AT56	S(6): 100.0		1				1
RPAEESDEDPEEK	M8BTG2	S(6): 100.0		1				1
AAPVGSPK	M8BGL7	S(6): 100.0		1				1
ELMEDSDGEIK	M8BKI1	S(6): 100.0		1				1
VEDMDSAYGSDASDEGADDGDDLSVR	M8BML2	S(6): 10.5; Y(8): 10.5; S(10): 89.5; S(13): 89.5; S(24): 100.0		3				3
EELLQSSPR	M8AEH6;M8BSR0	S(6): 1.6; S(7): 98.4		1				1
MEALPSSPR	M8BB76	S(6): 1.5; S(7): 98.5		1				1
DLDVVSLTEAPGSEENVVDIKEPEFSTDEEESPK	M7ZLF7	S(6): 1.3; T(8): 39.7; S(13): 39.7; S(26): 39.7; T(27): 39.7; S(32): 39.7						0
KRPAASVGSDDEEGSGGDDSGAIAAAR	F2DBY5	S(6): 0.1; S(9): 99.9; S(15): 50.0; S(20): 50.0		1				1
LIGMASASD	F2DJS9	S(6): 0.1; S(8): 99.9		1				1
WMAFPSGSGSGEESSFTLPTPPSLSSGK	R7WF07	S(6): 0.1; S(8): 1.4; S(10): 24.3; S(14): 24.3; S(15): 24.3; T(17): 24.3; T(20): 1.4; S(23): 0.0; S(25): 0.0; S(26): 0.0						0
MEAPGSPYASSPDTAPK	F2CXF2	S(6): 0.0; Y(8): 6.0; S(10): 94.0; S(11): 94.0; T(14): 6.0		2				2
DLIDPSIPTSPGPQSAPELDPNLPRTPR	M8BVA8	S(6): 0.0; T(9): 0.0; S(10): 100.0; S(15): 0.0; T(26): 100.0		1		1		2
KVEADSTINPATPPPVEVK	M8B6Q5	S(6): 0.0; T(7): 0.0; T(12): 100.0				1		1
HDAFASGEATPDPSVR	M7ZUW4	S(6): 0.0; T(10): 99.9; S(14): 0.1				1		1
DVEAVSQASSGSGATLGESLR	M8BN04;W5FP08	S(6): 0.0; S(9): 2.7; S(10): 50.6; S(12): 49.3; T(15): 94.7; S(19): 2.7				1		1
VLEQLSGQSPVFSK	F2CR61	S(6): 0.0; S(9): 100.0; S(13): 0.0		1				1
EGPVASEPSPEPLMR	M7Z868	S(6): 0.0; S(9): 100.0		1				1
LKDPASLASE	M0YXN8	S(6): 0.0; S(9): 100.0		1				1
GNLVDSEMSSVGSPGR	T1L978	S(6): 0.0; S(9): 1.6; S(10): 1.6; S(13): 96.8		1				1
ALVLHSGSGNK	M8A775	S(6): 0.0; S(8): 100.0		1				1
WMAFPSGSGSGEETSFTLPTPPSLSSGK	M7YR34	S(6): 0.0; S(8): 0.0; S(10): 24.7; T(14): 24.7; S(15): 24.7; T(17): 24.7; T(20): 1.0; S(23): 0.0; S(25): 0.0; S(26): 0.0						0
EGMVVSSDDDDAWETVGR	N1QYD6	S(6): 0.0; S(7): 100.0; T(15): 0.0		1				1
MNNLFSSSWK	Q6X9V9	S(6): 0.0; S(7): 1.9; S(8): 98.1		1				1
ADGMISSSGSPLSLSDLQR	M8A1U6	S(6): 0.0; S(7): 0.0; S(8): 50.0; S(10): 50.0; S(13): 0.0; S(15): 0.0						0
ELGEGSSSGSPVSGLSSSR	R7W023;T1N701	S(6): 0.0; S(7): 0.0; S(8): 0.0; S(10): 100.0; S(13): 0.0; S(16): 0.0; S(17): 0.0; S(18): 0.0		1				1
LGNAASSADQVKDSPVK	N1QT84	S(6): 0.0; S(7): 0.0; S(14): 100.0		1				1
IGQNPSELADDEDQRSPPPNSDR	T1MKZ8	S(6): 0.0; S(16): 100.0; S(21): 0.0		1				1
QNLGQSLGDGDISPPR	R7VZ74	S(6): 0.0; S(13): 100.0		1				1
IGLENSDGLPSPSGR	M8AL80	S(6): 0.0; S(11): 98.5; S(13): 1.5		1				1
IGLENSEGLPSPSGR	M8C0S5	S(6): 0.0; S(11): 97.9; S(13): 2.1		1				1
LVPGESEDGSPAVPGR	M7ZHX0	S(6): 0.0; S(10): 100.0		1				1
DVGANSADDSDDDLFGD	M8BD85	S(6): 0.0; S(10): 100.0		1				1
VGAASPYYGSPLK	N1R0L8	S(5): 99.9; Y(7): 0.1; Y(8): 0.1; S(10): 99.9		2				2
EEVLSEEDTTK	M8AI93	S(5): 99.9; T(9): 0.0; T(10): 0.0		1				1
DFPISPSSAR	M8C0R9;W5GJY8	S(5): 98.9; S(7): 50.5; S(8): 50.5		1				1
GGGRSPENQVPAAAPTPAGAYPSGAVQPSGGYAAAVGGTR	N1QTF4	S(5): 98.6; T(16): 0.5; Y(21): 0.5; S(23): 0.5; S(29): 0.0; Y(32): 0.0; T(39): 0.0		1				1
QEDESDEEDSR	W5HQ31	S(5): 98.3; S(10): 1.7		1				1
GGVDSPSWR	M8BXA3	S(5): 98.1; S(7): 1.9		1				1
LAEASDGESDER	M0YEH5	S(5): 97.9; S(9): 2.1		1				1
DIVGSAYYVAPEVLR	F2DVM2	S(5): 97.7; Y(7): 2.3; Y(8): 0.1		1				1
EVVASESEGSEDNYYAGQAPEDEEAPQR	M8C2F8	S(5): 96.7; S(7): 96.7; S(10): 35.5; Y(14): 35.5; Y(15): 35.5		2				2
LPLPSPSGGLSR	R7WG18	S(5): 96.7; S(7): 1.7; S(11): 1.7		1				1
VPWGSRSSDEGSDSDGAAAK	M8C9M7	S(5): 95.5; S(7): 99.8; S(8): 4.7; S(12): 100.0; S(14): 100.0		4				4
EDAWSDGATSTLIDAWGER	F2DH35	S(5): 94.0; T(9): 2.0; S(10): 2.0; T(11): 2.0		1				1
LDLLSTSQGSPASTESSIFEISK	M0X0N6	S(5): 64.6; T(6): 64.6; S(7): 11.8; S(10): 11.8; S(13): 11.8; T(14): 11.8; S(16): 11.8; S(17): 11.8; S(22): 0.0						0
FDEMSETSSSQGGGHTSAGSAPVQELPR	M8ATK6	S(5): 52.8; T(7): 52.8; S(8): 52.8; S(9): 61.8; S(10): 61.8; T(16): 15.1; S(17): 2.5; S(20): 0.4						0
DDDPSGSGSDDEDDDTDDRPFK	N1QVC8	S(5): 51.2; S(7): 51.2; S(9): 92.0; T(16): 5.5		1				1
QADESTPIQED	M7ZS79	S(5): 50.0; T(6): 50.0						0
RPAASVGSDDEEGSGGDDSGAIAAAR	F2DBY5	S(5): 50.0; S(8): 50.0; S(14): 99.9; S(19): 0.0		1				1
LMPDSGLSDDQGSNSR	M7ZTD6	S(5): 50.0; S(8): 50.0; S(13): 0.0; S(15): 0.0						0
LLLDSAPSK	M7ZWA7	S(5): 50.0; S(8): 50.0						0
EEDVSFSDLEDDDDDDGNK	M8CXI1	S(5): 50.0; S(7): 50.0						0
QRPVSQSAPLFPEK	M7ZKH8	S(5): 50.0; S(7): 50.0						0
EEDVSFSDLEDDDDDDDGNK	M7YWM1	S(5): 50.0; S(7): 50.0						0
DFNASPSR	M7Z3X5	S(5): 50.0; S(7): 50.0						0
DLPDSSPQR	N1R4R6	S(5): 50.0; S(6): 50.0						0
LPAPSDESPESSGASDR	T1NKP0	S(5): 48.6; S(8): 48.6; S(11): 0.9; S(12): 0.9; S(15): 0.9						0
LVPFSNSPSSSAK	N1QVK6	S(5): 48.6; S(7): 48.6; S(9): 0.9; S(10): 0.9; S(11): 0.9						0
RGDESAPTDAGDEDGEDDDGDEDGDFAEGEEEISEGEEYDNPK	M8A7V3	S(5): 4.9; T(8): 45.1; S(34): 45.1; Y(39): 4.9						0
ALLASTSEDQK	R7WC87	S(5): 33.3; T(6): 33.3; S(7): 33.3						0
NIADSSSPGNDVHGSER	M8B4N4	S(5): 33.3; S(6): 33.3; S(7): 33.3; S(15): 0.0						0
EAPMSSSLGAMGPLLR	M7YVT5	S(5): 33.3; S(6): 33.3; S(7): 33.3						0
EVALSSSTGTGSTASLVCVNLAR	T1MZ58	S(5): 32.1; S(6): 32.1; S(7): 32.1; T(8): 32.1; T(10): 53.6; S(12): 53.6; T(13): 53.6; S(15): 10.6						0
REEASGSVSSEEQEVILSEVDEQKPK	M8B450	S(5): 25.0; S(7): 25.0; S(9): 25.0; S(10): 25.0; S(18): 100.0		1				1
WVGGSAEVSDNE	T1NWW9	S(5): 2.9; S(9): 97.1		1				1
IDGASGLESDGDEDK	M8A2U6	S(5): 2.0; S(9): 98.0		1				1
GGEESDKEEEAEYK	N1R470	S(5): 100.0; Y(13): 0.0		1				1
EKGDSDDEDDDYDK	M8CPG2	S(5): 100.0; Y(12): 0.0		1				1
DLFGSDNEEYVK	M8CB17	S(5): 100.0; Y(10): 0.0		1				1
EEILSEEDTTK	M8D9A3	S(5): 100.0; T(9): 0.0; T(10): 0.0		1				1
APPFSHATATAAAASMMVVDGDKAAQAHDGGGDLK	R7W8G2	S(5): 100.0; T(8): 100.0; T(10): 100.0; S(15): 100.0		2		2		4
GLIPSPVTPMQVMHK	N1QZ68	S(5): 100.0; T(8): 100.0		1		1		2
EMDRSPTPDR	M7YYP4	S(5): 100.0; T(7): 100.0		1		1		2
EPEFSTDEEESPK	M7ZLF7	S(5): 100.0; T(6): 100.0; S(11): 0.0		1		1		2
MVLNSDGELEEEAETHAER	N1QYR5	S(5): 100.0; T(15): 0.0		1				1
MVLNSDGELEEEAETHAER	N1QYR5	S(5): 100.0; T(15): 0.0		1				1
VDADSQAEGEGTDAEPDALEESPPPSPPAR	M8BFJ1	S(5): 100.0; T(12): 100.0; S(22): 100.0; S(26): 100.0		3		1		4
DAGVSPAPPIGTLTSALANATPEQQR	R7W1A5	S(5): 100.0; T(12): 0.0; T(14): 0.0; S(15): 0.0; T(21): 0.0		1				1
EEGGSPIRNPPTAAEDAR	M7ZAZ8;M8C019	S(5): 100.0; T(12): 0.0		1				1
DACPSPEVELLTQEK	M7YL96	S(5): 100.0; T(12): 0.0		1				1
DDVASVDQSSVEDEEESMPLPK	M8AR12	S(5): 100.0; S(9): 93.1; S(10): 93.1; S(17): 13.8		3				3
DDVASVDQSSVEDEEESMPLPK	M8AR12	S(5): 100.0; S(9): 50.1; S(10): 50.1; S(17): 99.7		2				2
KPLASPQVSPALPPLPSR	M7Y7N4	S(5): 100.0; S(9): 100.0; S(17): 0.0		2				2
GGGQSALGSALGLMSR	M8AGD8	S(5): 100.0; S(9): 100.0; S(15): 100.0		3				3
GGGQSALGSALGLMSR	M8AGD8	S(5): 100.0; S(9): 100.0; S(15): 100.0		3				3
GGGQSALGSALGLMSR	M8AGD8	S(5): 100.0; S(9): 100.0; S(15): 0.0		2				2
AEEMSDDDSQGEEEVEEK	M0VRR5	S(5): 100.0; S(9): 100.0		2				2
AEEMSDDDSQGEVEVEEK	M8D5F9	S(5): 100.0; S(9): 100.0		2				2
AEEMSDDDSQGEEEVEEK	M0VRR5	S(5): 100.0; S(9): 100.0		2				2
LAEASDGESDER	M0YEH5	S(5): 100.0; S(9): 100.0		2				2
LAEASDGESDERNR	M0YEH5	S(5): 100.0; S(9): 100.0		2				2
NAFESPNLSR	M7ZF94;N1QZ38	S(5): 100.0; S(9): 100.0		2				2
AAALSPKLSPDVQDNNPR	M8AM08	S(5): 100.0; S(9): 100.0		2				2
AAVPSPEESK	M7ZUS4	S(5): 100.0; S(9): 0.0		1				1
ANDGSPKSGDIPPYPEMIIAAIEALGDK	M8AJX1	S(5): 100.0; S(8): 100.0; Y(14): 0.0		2				2
LPVESDDSESSDDER	R7WCR4	S(5): 100.0; S(8): 100.0; S(10): 100.0; S(11): 100.0		4				4
QEAGSPQSPLGGK	M7Z6M1	S(5): 100.0; S(8): 100.0		2				2
GGEDSDDSDGMDDDAMFR	M7ZPZ8	S(5): 100.0; S(8): 100.0		2				2
LLPGSVDS	M8A7J8;R7WGK9	S(5): 100.0; S(8): 0.0		1				1
ELLLSPSAAVSPAAR	R7VZB5	S(5): 100.0; S(7): 3.2; S(11): 96.8		2				2
QREESLSPSK	M8CA42;A0A077RQ44	S(5): 100.0; S(7): 100.0; S(9): 0.0		2				2
VDEASQSDGGSPLQK	M0XMX4	S(5): 100.0; S(7): 100.0; S(11): 100.0		3				3
ADDDSGSPR	M0YSJ5	S(5): 100.0; S(7): 100.0		2				2
AGQESDSEGEEEPAAKPR	D8L9H2	S(5): 100.0; S(7): 100.0		2				2
AQLPSPSPSPR	A0A077RWV7	S(5): 100.0; S(7): 1.5; S(9): 98.5		2				2
AQLPSPSPSPRTPTR	A0A077RWV7	S(5): 100.0; S(7): 0.0; S(9): 100.0; T(12): 50.0; T(14): 50.0		2				2
DFPISPSSAR	M8C0R9;W5GJY8	S(5): 100.0; S(7): 0.0; S(8): 0.0		1				1
AKPVSSGSPWYGSDR	M8B3C6	S(5): 100.0; S(6): 0.0; S(8): 0.0; Y(11): 0.0; S(13): 0.0		1				1
GAQLSGPLDAAVPFSGPLPTKPTK	M7ZU45	S(5): 100.0; S(15): 97.4; T(20): 2.5; T(23): 0.1		2				2
AAAASPPAAALEQLSK	W5D6S5	S(5): 100.0; S(15): 0.0		1				1
QVEESDDDDEGSDYEGDDKFK	M7ZLV3	S(5): 100.0; S(12): 99.9; Y(14): 0.1		2				2
FVAPSPLVQEISVDQHTK	M8A1X6	S(5): 100.0; S(12): 100.0; T(17): 0.0		2				2
GAGGSDEEHISSPR	M7ZR23	S(5): 100.0; S(11): 50.0; S(12): 50.0		1				1
GAGGSDEEHVSSPR	F2ELG4	S(5): 100.0; S(11): 1.9; S(12): 98.1		2				2
VAGASAEMLDSAAK	M7ZBB0	S(5): 100.0; S(11): 0.0		1				1
AVGGSPGHESPGPGDK	M0VRV3	S(5): 100.0; S(10): 100.0		2				2
LDDNSEDNDDEDAK	M8BA73	S(5): 100.0		1				1
ANDGSPK	M8AJX1	S(5): 100.0		1				1
HVDASDDDVDK	M0YSI0	S(5): 100.0		1				1
VEVNSAVFPK	N1R338	S(5): 100.0		1				1
EEELSGDELEQFINDR	M8AY74	S(5): 100.0		1				1
DACPSPEVELLPQEK	N1R5A3	S(5): 100.0		1				1
ANDGSPK	M8AJX1	S(5): 100.0		1				1
GLAASQEDLDR	F2E1W2	S(5): 100.0		1				1
AVELSGPR	W5B7U0	S(5): 100.0		1				1
EGLASPGEGEK	M7ZGF0	S(5): 100.0		1				1
IEVLSEDEDIRFEEADNK	M7ZLC7	S(5): 100.0		1				1
DCQNSPK	W5CTF5	S(5): 100.0		1				1
MQPASPNVPEHEILR	M8A2A3	S(5): 100.0		1				1
DIVLSDPVIQDER	M0XBA4	S(5): 100.0		1				1
QGEASAGNQGMQSPYR	D7NXU0	S(5): 1.8; S(13): 96.5; Y(15): 1.8		1				1
IGALSLSDAEAEVEAGDTEER	M7ZD93	S(5): 1.6; S(7): 98.4; T(18): 0.0		1				1
AALWSDSSSDGER	A0A077RW13	S(5): 1.0; S(7): 33.0; S(8): 33.0; S(9): 33.0						0
LALPSQDSTIGK	M7YAN1	S(5): 0.9; S(8): 49.5; T(9): 49.5						0
LNFPSAASSLQDLSATGNSPLHPSAGR	A0A0C5C1V3	S(5): 0.5; S(8): 19.9; S(9): 19.9; S(14): 19.9; T(16): 19.9; S(19): 19.9; S(24): 0.0						0
DLAESLLPGGGASASSSHDEYEER	N1R438	S(5): 0.3; S(13): 39.9; S(15): 39.9; S(16): 39.9; S(17): 39.9; Y(21): 39.9						0
RPAASVGSDDEEGSGGDDSGAIAAAR	F2DBY5	S(5): 0.2; S(8): 99.8; S(14): 0.0; S(19): 0.0		1				1
ALQESLNTESPPHQNAPVENVPTESIPAR	R7W3S5	S(5): 0.1; T(8): 49.9; S(10): 49.9; T(23): 0.0; S(25): 0.0						0
GGDDSDFSDEEPASGPK	M7YIU9	S(5): 0.1; S(8): 99.9; S(14): 0.1		1				1
KPGLSQSASFPAR	T1NRX1	S(5): 0.1; S(7): 2.9; S(9): 97.0		1				1
ARAASSSAAPSPSPSPPSDGVGPAAPTR	M0XUZ1	S(5): 0.1; S(6): 7.9; S(7): 7.9; S(11): 61.4; S(13): 61.4; S(15): 61.4; S(18): 0.0; T(27): 0.0						0
APDLSSVISNPEASTAVQEDDEDCDETGVEPK	W5AEB0	S(5): 0.1; S(6): 2.4; S(9): 97.5; S(14): 0.0; T(15): 0.0; T(27): 0.0		1				1
HPWLSFPYEPISS	F2D7Z7	S(5): 0.0; Y(8): 0.0; S(12): 50.0; S(13): 50.0						0
AAVASYSDDTSGPESGPQSPSQSGEDWR	M7ZM35	S(5): 0.0; Y(6): 0.3; S(7): 0.3; T(10): 4.1; S(11): 4.1; S(15): 4.1; S(19): 78.8; S(21): 4.1; S(23): 4.1		1				1
KGLVSYGDGSPDSAGK	M8C588	S(5): 0.0; Y(6): 0.0; S(10): 100.0; S(13): 100.0		2				2
ALQESLNTESPPR	M0XEZ7	S(5): 0.0; T(8): 50.0; S(10): 50.0						0
LDGPSTPVPEPK	M8AXI3	S(5): 0.0; T(6): 100.0		1				1
LDIVSGCMDPTSHMFDPLATIDDGSCPLDSDTEE	W5I170	S(5): 0.0; T(11): 0.0; S(12): 0.0; T(20): 0.0; S(25): 0.0; S(30): 50.0; T(32): 50.0						0
LDIVSGCMDPTSHMFDPLATIDDGSCPLDSDTEE	W5I170	S(5): 0.0; T(11): 0.0; S(12): 0.0; T(20): 0.0; S(25): 0.0; S(30): 50.0; T(32): 50.0						0
LDIVSGCMDPTSHMFDPLATIDDGSCPLDSDTEE	W5I170	S(5): 0.0; T(11): 0.0; S(12): 0.0; T(20): 0.0; S(25): 0.0; S(30): 50.0; T(32): 50.0						0
GGGQSALGSALGLMSR	M8AGD8	S(5): 0.0; S(9): 100.0; S(15): 100.0		2				2
MVNQSEAGSDSDGFK	M8CA42;A0A077RQ44	S(5): 0.0; S(9): 100.0; S(11): 100.0		2				2
GGGQSALGSALGLMSR	M8AGD8	S(5): 0.0; S(9): 0.0; S(15): 100.0		1				1
GGGQSALGSALGLMSR	M8AGD8	S(5): 0.0; S(9): 0.0; S(15): 100.0		1				1
RLEQSLASPSPSPK	R7W5G2	S(5): 0.0; S(8): 99.9; S(10): 0.1; S(12): 100.0		2				2
AAAVSALSNVLAAESPR	M7Z640	S(5): 0.0; S(8): 50.0; S(15): 50.0						0
LVFGSGGSQSSK	W0G6H6	S(5): 0.0; S(8): 49.6; S(10): 49.6; S(11): 0.8						0
LMPDSGLSDDQGSNSR	M7ZTD6	S(5): 0.0; S(8): 100.0; S(13): 0.0; S(15): 0.0		1				1
VQPVSLASFNSAK	F2E4E2	S(5): 0.0; S(8): 0.1; S(11): 99.9		1				1
IQDDSISSPR	M8AMU0	S(5): 0.0; S(7): 50.0; S(8): 50.0						0
VDEASQSDGGSPLQK	M0XMX4	S(5): 0.0; S(7): 100.0; S(11): 100.0		2				2
ADDDSGSPR	M0YSJ5	S(5): 0.0; S(7): 100.0		1				1
LEEASPSEADYEPTPVYQAANNSFDAEGLPSDSGAR	M7Z4R5;R7W0M2	S(5): 0.0; S(7): 0.0; Y(11): 0.0; T(14): 0.0; Y(17): 0.0; S(23): 0.0; S(31): 1.2; S(33): 98.8		1				1
QDIPSASTGAPDVCETCATMWIHK	M7ZYA5	S(5): 0.0; S(7): 0.0; T(8): 0.0; T(16): 50.0; T(19): 50.0		1				1
IVQNSQSEPQEPSSP	F2DJ68	S(5): 0.0; S(7): 0.0; S(13): 0.0; S(14): 100.0		1				1
ALVFSSSFSK	M7YGS7	S(5): 0.0; S(6): 1.6; S(7): 98.3; S(9): 0.0		1				1
VAAASSSGGAASR	A0A077RVJ6	S(5): 0.0; S(6): 0.0; S(7): 0.0; S(12): 100.0		1				1
IPQPSSGQESPTGK	M8ABS4	S(5): 0.0; S(6): 0.0; S(10): 100.0; T(12): 0.0		1				1
ENPESFEDDVADDKDVDDDDDESGDDVVDPDK	M7YET6	S(5): 0.0; S(23): 100.0		1				1
AAEASADADEDAEAEQPSSPSVK	M8BQX5	S(5): 0.0; S(18): 0.0; S(19): 99.9; S(21): 0.0		1				1
DAAASAPEAEAGDASETR	M7ZGF0	S(5): 0.0; S(15): 50.0; T(17): 50.0						0
KNEDSIEDVDSPR	M8CA42;A0A077RQ44	S(5): 0.0; S(11): 100.0		1				1
GEGMSAVADSGESR	M8AEM4	S(5): 0.0; S(10): 50.0; S(13): 50.0						0
GMDSEEDGYEQQAVPSR	M8C2F8;M7ZCW0	S(4): 99.9; Y(9): 0.1; S(16): 0.0		1				1
MDASATGAGAK	M7ZFV3	S(4): 99.9; T(6): 0.1		1				1
NENSHESTGESDEK	W5FVT5	S(4): 99.9; S(7): 50.8; T(8): 50.8; S(11): 98.5		2				2
NENSHESTGESDEK	W5FVT5	S(4): 99.9; S(7): 50.0; T(8): 50.0; S(11): 0.1		1				1
GDGSPSRDGPDDQMFDSFR	T1M114	S(4): 99.9; S(6): 0.1; S(17): 0.0		1				1
HPASPSSSSGTVATQ	M8CC43	S(4): 99.7; S(6): 0.1; S(7): 0.1; S(8): 0.1; S(9): 0.1; T(11): 0.0; T(14): 0.0		1				1
GLVSYGDGSPDSAGK	M8C588	S(4): 99.6; Y(5): 6.3; S(9): 94.1; S(12): 100.0		3				3
EGQSDTEDASPEQPK	R7W9X5	S(4): 98.3; T(6): 1.7; S(10): 0.0		1				1
NRLSENTEIQSAK	R7WA66	S(4): 98.1; T(7): 1.9; S(11): 0.0		1				1
MPESPSTPVAVDMR	M8C302	S(4): 97.8; S(6): 4.3; T(7): 97.8		1		1		2
MDVSGTGAGAK	M8CK69	S(4): 97.7; T(6): 2.3		1				1
ENVSPTKESDEVEDNGEVPLK	M8D484	S(4): 96.9; T(6): 3.0; S(9): 0.1		1				1
APASSATSNPATDQNQR	W5CVN6	S(4): 95.2; S(5): 2.5; T(7): 4.8; S(8): 97.5; T(12): 0.0		2				2
HPASPSSSSGTVATQ	M8CC43	S(4): 93.8; S(6): 26.2; S(7): 26.2; S(8): 26.2; S(9): 26.2; T(11): 1.2; T(14): 0.1		1				1
ADPSHSSPTAGDAILPPQASDAPEAPLPAAAADLDK	M8BSB6	S(4): 89.8; S(6): 5.1; S(7): 5.1; T(9): 0.0; S(20): 0.0		1				1
HPASPSSSSSTVATQ	A0A077S4P8	S(4): 89.8; S(6): 21.5; S(7): 21.5; S(8): 21.5; S(9): 21.5; S(10): 21.5; T(11): 1.4; T(14): 1.4		1				1
EHASIIATQLFDGHHGSGAAIYAK	M8AJI5	S(4): 6.0; T(8): 97.0; S(17): 97.0; Y(22): 0.0		1		1		2
AGDSTPEELANATQVQGDYMPIAR	F2DVU2	S(4): 50.0; T(5): 50.0; T(13): 0.1; Y(19): 0.0						0
VHESPVLSPQR	A0A077S2G3	S(4): 50.0; S(8): 50.0						0
NNVSAGSPR	M8BUM2	S(4): 50.0; S(7): 50.0						0
INISASPSSTR	M7YT59	S(4): 50.0; S(6): 50.0; S(8): 0.0; S(9): 0.0; T(10): 0.0						0
LLDSLSDVNVESR	M8ATU2	S(4): 50.0; S(6): 50.0; S(12): 0.0						0
GVDSSVPTSPSR	M8BUM2;M7ZZ93	S(4): 50.0; S(5): 50.0; T(8): 0.1; S(9): 96.5; S(11): 3.4		1				1
EEVSSPLADEETLEK	M8CBD6;A0A080YUA1	S(4): 50.0; S(5): 50.0; T(12): 0.0						0
FVESSPLNSYASK	M7ZA85	S(4): 50.0; S(5): 50.0; S(9): 50.0; Y(10): 50.0; S(12): 0.0						0
FVESSPLNSYASK	M7ZA85	S(4): 50.0; S(5): 50.0; S(9): 0.0; Y(10): 0.0; S(12): 0.0						0
EGPSSGPSTPR	M7YEH3	S(4): 50.0; S(5): 50.0; S(8): 50.0; T(9): 50.0						0
EGGSSELPGDPDNEFSEADK	R7W4U1	S(4): 50.0; S(5): 50.0; S(16): 0.0						0
VKPSSPAELEGLLDSAK	F2CYZ1	S(4): 50.0; S(5): 50.0; S(15): 0.0						0
LINSSFADLQNPQLDLDGK	A0A0A6ZFX8	S(4): 50.0; S(5): 50.0						0
LEQSSPAR	R7WBV1	S(4): 50.0; S(5): 50.0						0
AEQSSEQEAEINIPFGAR	M7Z4R5;R7W0M2	S(4): 50.0; S(5): 50.0						0
LAVSLSSPGHGCGVSVATVLPTVSSAESAHLDALFGACPAVR	M8B6G7	S(4): 5.2; S(6): 58.4; S(7): 5.2; S(15): 5.2; T(18): 5.2; T(22): 5.2; S(24): 5.2; S(25): 5.2; S(28): 5.2						0
GLQSDSPSPPRAPSPPPSSAR	T1LUK6	S(4): 5.1; S(6): 95.2; S(8): 99.7; S(14): 100.0; S(18): 0.0; S(19): 0.0		3				3
GGPSTPMLVSSPSLNPVYSPPPSVR	M7YIR6	S(4): 49.9; T(5): 49.9; S(10): 33.4; S(11): 33.4; S(13): 33.4; Y(18): 0.0; S(19): 0.0; S(23): 0.0						0
EEVSSPLADEQTLETAATEK	M7YL15	S(4): 49.5; S(5): 49.5; T(12): 1.0; T(15): 0.0; T(18): 0.0						0
EPISPGSPSPASR	M7ZPW4	S(4): 49.2; S(7): 49.2; S(9): 1.5; S(12): 0.1						0
EGPSSGPSTPRGDAPHGAFGTEENSPGK	M7YEH3	S(4): 48.6; S(5): 48.6; S(8): 48.6; T(9): 48.6; T(21): 5.8; S(25): 0.0						0
RPDSYHSYSQSPPYDFQYEDR	A0A077S491	S(4): 40.0; Y(5): 40.0; S(7): 40.0; Y(8): 40.0; S(9): 40.0; S(11): 100.0; Y(14): 0.0; Y(18): 0.0		1				1
VHLSVVNSSPAAAECSGDNNTVNVPK	M7YPM1	S(4): 33.3; S(8): 33.3; S(9): 33.3; S(16): 95.6; T(21): 4.4		1				1
GLASSGSR	M7Z916	S(4): 33.3; S(5): 33.3; S(7): 33.3						0
FNESSAEVVPSR	M7YPM1;M8BR44	S(4): 33.3; S(5): 33.3; S(11): 33.3						0
AANSSSPSAGGDAPAPALPPVR	A0A077RV05	S(4): 32.8; S(5): 32.8; S(6): 32.8; S(8): 1.5						0
ALASGSGGDFSVMVIGSDFAVDAGAALLTSPADR	F2DFX1	S(4): 31.9; S(6): 31.9; S(11): 0.5; S(17): 0.5; T(29): 3.3; S(30): 31.9						0
LVNSSFADLQKPQMELDGK	M7ZHJ0	S(4): 3.6; S(5): 96.4		1				1
LFESIESEEASDESAEDVGANEGAPIGK	F2E093	S(4): 25.0; S(7): 25.0; S(11): 25.0; S(14): 25.0						0
LCLSIDSDSE	M0VXE7	S(4): 2.9; S(7): 97.1; S(9): 100.0		2				2
VVASPGQVSEDGDAK	M8CLJ9	S(4): 2.7; S(9): 97.3						0
GGPSSSGAAQSPSSASK	D4QFI1	S(4): 2.7; S(5): 2.7; S(6): 94.5; S(11): 100.0; S(13): 0.0; S(14): 0.0; S(16): 0.0		2				2
LFESIESEEASDESAEDVGANEGAPIGK	F2E093	S(4): 2.6; S(7): 96.2; S(11): 50.6; S(14): 50.6		1				1
LFESIQSEEASDESAEDVGANEGAPIGK	M8A7P4	S(4): 2.6; S(7): 32.5; S(11): 32.5; S(14): 32.5						0
AQASPSGGWSGYPTSPAAYGSPK	M8AW67	S(4): 2.2; S(6): 2.2; S(10): 2.2; Y(12): 45.6; T(14): 45.6; S(15): 2.2; Y(19): 4.7; S(21): 95.3		1				1
VDFSGCGSPTGLDAR	M7ZPZ2	S(4): 2.1; S(8): 95.8; T(10): 2.1		1				1
GMDSEEDGYEQQAVPSR	M8C2F8;M7ZCW0	S(4): 100.0; Y(9): 0.0; S(16): 0.0		1				1
LAVSFYGVVLVAALV	M7YVN4	S(4): 100.0; Y(6): 100.0		1	1			2
GDDSDGEAEEYLFK	M7Z0M8	S(4): 100.0; Y(11): 0.0		1				1
RMDSVAETMPDALR	M8BFW4	S(4): 100.0; T(8): 0.0		1				1
GLLSPVNTNR	M8AQ26	S(4): 100.0; T(8): 0.0		1				1
RAPSGGADAIGQMFQGPELWTK	F8RP11	S(4): 100.0; T(21): 0.0		1				1
RAPSGGADAIGQMFQGPELWTK	F8RP11	S(4): 100.0; T(21): 0.0		1				1
ELESDDENEGTEHNK	N1QY78	S(4): 100.0; T(11): 0.0		1				1
GQESNIQHSLSCNAR	M8CX86	S(4): 100.0; S(9): 100.0; S(11): 100.0		3				3
VVASPGQVSEDGDAK	M8CLJ9	S(4): 100.0; S(9): 100.0		2				2
IVQSDDDSEDEKPLASR	M7Y885;R7WCB2	S(4): 100.0; S(8): 100.0; S(16): 0.0		2				2
AAASPPPSPPHPK	M7ZNB9	S(4): 100.0; S(8): 100.0		2				2
EVDSDEDSPPR	M8C2F8;M7ZCW0	S(4): 100.0; S(8): 100.0		2				2
VHESPVLSPQR	A0A077S2G3	S(4): 100.0; S(8): 100.0		2				2
AAASPAGSGGGGGAAK	M7ZGV1	S(4): 100.0; S(8): 100.0		2				2
QGDSPDDSPVK	M8B9U9	S(4): 100.0; S(8): 100.0		2				2
EVDSDEDSPPRK	M8C2F8;M7ZCW0	S(4): 100.0; S(8): 100.0		2				2
QGDSPDDSR	M0XMX4	S(4): 100.0; S(8): 0.0		1				1
EPISPGSPSPASR	M7ZPW4	S(4): 100.0; S(7): 99.9; S(9): 0.1; S(12): 0.0		2				2
ALGSFRSSR	N1QSF0	S(4): 100.0; S(7): 99.9; S(8): 0.1		2				2
ALGSFRSTGAATAR	M7ZT14	S(4): 100.0; S(7): 95.9; T(8): 2.0; T(12): 2.0		2				2
EPISPGSPSPASK	A0A077RT44	S(4): 100.0; S(7): 100.0; S(9): 0.0; S(12): 0.0		2				2
DEASGESAAGSK	M7ZB98	S(4): 100.0; S(7): 100.0; S(11): 0.0		2				2
GDKSDDSDDDKPLALR	M7Y885	S(4): 100.0; S(7): 100.0		2				2
KGASDSDTDVDIGR	R7WCN4	S(4): 100.0; S(6): 97.9; T(8): 2.1		2				2
GQLSFSSR	M8BGD0	S(4): 100.0; S(6): 2.8; S(7): 97.2		2				2
KGASDSDTDVDIGR	R7WCN4	S(4): 100.0; S(6): 100.0; T(8): 100.0		2		1		3
LLESPSGSAYAS	D7NXU0	S(4): 100.0; S(6): 100.0; S(8): 0.0; Y(10): 0.0; S(12): 0.0		2				2
DGNSDSDIDEFGSMDVTK	N1R1R0	S(4): 100.0; S(6): 100.0; S(13): 0.0; T(17): 0.0		2				2
HAGSDSEEEGPVR	M7Z3N4	S(4): 100.0; S(6): 100.0		2				2
DRQSGSDADVGK	M0XMX4;M8B9U9	S(4): 100.0; S(6): 100.0		2				2
RAWSESDDEEPVQR	M8BNJ5	S(4): 100.0; S(6): 100.0		2				2
RAASKSPPLPPPPPFPPK	W5I0E2	S(4): 100.0; S(6): 100.0		2				2
GRGSASPPR	M7YUL5	S(4): 100.0; S(6): 100.0		2				2
LLESPSGSAYAS	D7NXU0	S(4): 100.0; S(6): 0.0; S(8): 0.0; Y(10): 0.0; S(12): 0.0		1				1
NENSDSESSNPANR	N1R503	S(4): 100.0; S(6): 0.0; S(8): 0.0; S(9): 0.0		1				1
GQLSFSSR	M8BGD0	S(4): 100.0; S(6): 0.0; S(7): 0.0		1				1
GDGSPSRDGPDNQMFDSFR	N1QQA7	S(4): 100.0; S(6): 0.0; S(17): 0.0		1				1
IWVSPSER	M7ZF60	S(4): 100.0; S(6): 0.0		1				1
ARESSPEIDDELFNEVYGK	F2EEV1	S(4): 100.0; S(5): 100.0; Y(17): 0.0		2				2
VAESSDEEEEEEEPVSAK	M8BX21	S(4): 100.0; S(5): 100.0; S(16): 0.0		2				2
VPESSDEEEEEEEPVSAK	A0A077RU82	S(4): 100.0; S(5): 100.0; S(16): 0.0		2				2
FNESSAEVVPSR	M7YPM1;M8BR44	S(4): 100.0; S(5): 100.0; S(11): 0.0		2				2
MEVSSDEGQVGK	M7ZQ56	S(4): 100.0; S(5): 100.0		2				2
EAESSNEVPR	M7YY71	S(4): 100.0; S(5): 100.0		2				2
DGMSPGDVDLSKPTSPEEAPK	M8BZP2	S(4): 100.0; S(11): 0.0; T(14): 4.6; S(15): 95.4		2				2
ECVSPEPEQVSSK	M7YYT0	S(4): 100.0; S(11): 0.0; S(12): 0.0		1				1
GGDSWDEPFPSSAAAAAAGAGGR	A0A077RVJ6	S(4): 100.0; S(11): 0.0; S(12): 0.0		1				1
AAASDEEEEDEEGEGLPLPR	M7ZUW9	S(4): 100.0		1				1
LHGSENGEDDDDDDAVNAWNLR	M7YHX8	S(4): 100.0		1				1
AAASDEEEEDEEEEDAGLPAPR	M8CM45	S(4): 100.0		1				1
VFDSPEGEK	M7ZYV8;M8AQZ4;W5FLA4	S(4): 100.0		1				1
DDFSFGNR	M0Y1A1	S(4): 100.0		1				1
IMASEDENEDAEAPVIQK	M0XJF8	S(4): 100.0		1				1
EAPSEDAAK	M7ZYV8	S(4): 100.0		1				1
FNNSDDE	M8CBB3	S(4): 100.0		1				1
NMASDMNEELDR	M7ZQV7	S(4): 100.0		1				1
QNRSECEPPAPR	M8BL71	S(4): 100.0		1				1
LLLSPTSK	M8A3G2	S(4): 1.7; T(6): 96.7; S(7): 1.7				1		1
AGGSSSPSPASALIQVR	R7W7P3	S(4): 1.6; S(5): 49.2; S(6): 49.2; S(8): 0.1; S(11): 0.1						0
MAESAAAVADALATLTIMDTLQHTLK	M7YQN4	S(4): 0.8; T(14): 7.2; T(16): 7.2; T(20): 77.7; T(24): 7.2				1		1
VVASSVESSSDAGR	M8BX21;A0A077RU82	S(4): 0.8; S(5): 9.6; S(8): 95.0; S(9): 95.0; S(10): 99.7		3				3
LFESIQSEEASDESAEDVGANEGTPIGK	N1QQC9	S(4): 0.7; S(7): 0.7; S(11): 32.8; S(14): 32.8; T(24): 32.8						0
EEPSTDGSPESDKSTDK	M8A5V7	S(4): 0.1; T(5): 0.1; S(8): 99.6; S(11): 0.1; S(14): 0.0; T(15): 0.0		1				1
VRPSTPVDLSPLPSPTK	M0UN78	S(4): 0.1; T(5): 0.1; S(10): 99.7; S(14): 99.9; T(16): 0.1		2				2
INISASPSSTR	M7YT59	S(4): 0.1; S(6): 99.9; S(8): 1.3; S(9): 49.4; T(10): 49.4		1				1
QFISNFVGMSPVR	M7YQM0	S(4): 0.1; S(10): 99.9		1				1
VEASGAYSNK	M8BY61	S(4): 0.0; Y(7): 1.4; S(8): 98.6		1				1
VAASGAYSNK	M7ZEF9	S(4): 0.0; Y(7): 1.4; S(8): 98.6		1				1
GLVSYGDGSPDSAGK	M8C588	S(4): 0.0; Y(5): 0.0; S(9): 100.0; S(12): 100.0		2				2
GLVSYGDGSPDSAGK	M8C588	S(4): 0.0; Y(5): 0.0; S(9): 100.0; S(12): 0.0		1				1
MMESYAASPK	M8ARI7;F2CUS7	S(4): 0.0; Y(5): 0.0; S(8): 100.0		1				1
DDGSYLSSPSSR	M7YYG1	S(4): 0.0; Y(5): 0.0; S(7): 0.6; S(8): 0.6; S(10): 49.4; S(11): 49.4						0
IGPSLGETHVSTAVK	M7ZBV0	S(4): 0.0; T(8): 0.1; S(11): 100.0; T(12): 100.0		1		1		2
NQFSLEDTDSTANVDEVGSPEK	M8A7P4	S(4): 0.0; T(8): 0.0; S(10): 0.0; T(11): 0.0; S(19): 100.0		1				1
WFASVPTSTQPNR	M8BYX0	S(4): 0.0; T(7): 33.3; S(8): 33.3; T(9): 33.3						0
EEPSTDGSPESDK	M8A5V7	S(4): 0.0; T(5): 0.0; S(8): 100.0; S(11): 0.0		1				1
DPMSTAVDIGEHSFNEDSDDDEEVDK	M8CE51	S(4): 0.0; T(5): 0.0; S(13): 2.1; S(18): 97.9		1				1
VVPSTGMAANSPPSR	M8BGW7	S(4): 0.0; T(5): 0.0; S(11): 50.0; S(14): 50.0						0
VVPSTGMAANSPPSR	M8BGW7	S(4): 0.0; T(5): 0.0; S(11): 0.0; S(14): 100.0		1				1
QAGSGGVWGWLVGTPPDDDDSESS	M7ZP22	S(4): 0.0; T(14): 0.0; S(21): 33.3; S(23): 33.3; S(24): 33.3						0
DLGSMVPLSPTTAVDR	M8CEN1	S(4): 0.0; S(9): 94.5; T(11): 2.7; T(12): 2.7		1				1
IVESKPEFSTDEEQSPK	M8B436;M7ZLF7	S(4): 0.0; S(9): 100.0; T(10): 99.9; S(15): 0.1		1		1		2
GQESNIQHSLSCNAR	M8CX86	S(4): 0.0; S(9): 100.0; S(11): 100.0		2				2
NPASEAEASGVAEASNAGRTTPSDDSLASPVWRR	N1QPI8	S(4): 0.0; S(9): 0.0; S(15): 3.1; T(20): 0.2; T(21): 0.2; S(23): 3.1; S(26): 46.7; S(29): 46.7						0
HVPSFEDSSEVSNQDDGEQR	M8APM4	S(4): 0.0; S(8): 50.0; S(9): 50.0; S(12): 100.0		1				1
LIESPAPSIISR	M8C5Z2	S(4): 0.0; S(8): 50.0; S(11): 50.0						0
LELSAVPSSYYSGQLDPDK	W5AUS0	S(4): 0.0; S(8): 32.9; S(9): 32.9; Y(10): 32.9; Y(11): 0.6; S(12): 0.6						0
IVQSDDDSEDEKPLASR	M7Y885;R7WCB2	S(4): 0.0; S(8): 100.0; S(16): 0.0		1				1
LELSAVPSSYYSGQLDPDR	M8CE96	S(4): 0.0; S(8): 0.0; S(9): 0.0; Y(10): 1.5; Y(11): 1.5; S(12): 97.0		1				1
WEQSNDESGANSGGEGGAGGR	M0WHI5	S(4): 0.0; S(8): 0.0; S(12): 100.0		1				1
LEQSLASPSPSPK	R7W5G2	S(4): 0.0; S(7): 99.9; S(9): 0.1; S(11): 99.9		2				2
AAPSIVSPLSTR	M8CDA0	S(4): 0.0; S(7): 99.9; S(10): 0.0; T(11): 0.0		1				1
EPISPGSPSPASK	A0A077RT44	S(4): 0.0; S(7): 98.7; S(9): 1.3; S(12): 0.0		1				1
LLLSQLSASR	M8AYU0	S(4): 0.0; S(7): 98.5; S(9): 1.5		1				1
HMPSQDSTNTSGDEEEGGR	M8B9U9	S(4): 0.0; S(7): 0.0; T(8): 0.0; T(10): 100.0; S(11): 100.0		1		1		2
LFESIQSEEASDESAEDVGANEGTPIGK	N1QQC9	S(4): 0.0; S(7): 0.0; S(11): 100.0; S(14): 100.0; T(24): 0.0		2				2
LFESIQSEEASDESAEDVGANEGAPIGK	M8A7P4	S(4): 0.0; S(7): 0.0; S(11): 100.0; S(14): 100.0		2				2
GAASLSGK	M7ZBB0	S(4): 0.0; S(6): 100.0		1				1
LGPSPSVK	M7ZVU1	S(4): 0.0; S(6): 100.0		1				1
AADSISNDGASDSPVRGDK	T1M7A9	S(4): 0.0; S(6): 0.0; S(11): 50.0; S(13): 50.0						0
LVASSPSFR	R7WG05	S(4): 0.0; S(5): 50.0; S(7): 50.0						0
GEASSPAIAK	M8CF13	S(4): 0.0; S(5): 100.0		1				1
GGVSSPIADR	F2CW07	S(4): 0.0; S(5): 100.0		1				1
GGPSSSGAGQSPSSASR	D4QFH9	S(4): 0.0; S(5): 0.1; S(6): 99.9; S(11): 99.8; S(13): 0.1; S(14): 0.1; S(16): 0.0		2				2
AAASSYSNDSPEAESPR	N1R4E2	S(4): 0.0; S(5): 0.0; Y(6): 0.0; S(7): 0.0; S(10): 99.9; S(15): 0.1		1				1
AAASSYSNDSPEAESPRTPGRPGEDWR	N1R4E2	S(4): 0.0; S(5): 0.0; Y(6): 0.0; S(7): 0.0; S(10): 0.2; S(15): 99.8; T(18): 100.0		1		1		2
EQGSSVNAGNDDPYNAYEMSPDDQR	M8AKL4	S(4): 0.0; S(5): 0.0; Y(14): 0.1; Y(17): 3.1; S(20): 96.8		1				1
GVDSSVPTSPSR	M8BUM2;M7ZZ93	S(4): 0.0; S(5): 0.0; T(8): 0.0; S(9): 2.0; S(11): 98.0		1				1
APASSATSNPATDQNQR	W5CVN6	S(4): 0.0; S(5): 0.0; T(7): 2.0; S(8): 95.9; T(12): 2.0		1				1
VVASSVESSSDAGR	M8BX21;A0A077RU82	S(4): 0.0; S(5): 0.0; S(8): 100.0; S(9): 2.2; S(10): 97.9		2				2
EDASSHISGTDLAPTTP	M7Y588	S(4): 0.0; S(5): 0.0; S(8): 0.0; T(10): 0.0; T(15): 1.8; T(16): 98.2				1		1
VVASSVESSSDAGR	M8BX21;A0A077RU82	S(4): 0.0; S(5): 0.0; S(8): 0.0; S(9): 0.0; S(10): 100.0		1				1
VPGSSESAEPVAEGSPGGVEQK	M8CRX8	S(4): 0.0; S(5): 0.0; S(7): 0.0; S(15): 100.0		1				1
VAASSSPWYGSDR	M7YUM9	S(4): 0.0; S(5): 0.0; S(6): 0.0; Y(9): 1.3; S(11): 98.7		1				1
GGPSSSGAGQSPSSASR	D4QFH9	S(4): 0.0; S(5): 0.0; S(6): 0.0; S(11): 99.9; S(13): 0.0; S(14): 0.0; S(16): 0.0		1				1
GGPSSSGAAQSPSSASK	D4QFI1	S(4): 0.0; S(5): 0.0; S(6): 0.0; S(11): 100.0; S(13): 0.0; S(14): 0.0; S(16): 0.0		1				1
LLQSGLPLDDRPEGARSPSPEPIYDNLGIR	M0WHI5	S(4): 0.0; S(17): 100.0; S(19): 100.0; Y(24): 0.0		2				2
EPLSALAAEFQSGSPILQEK	F2DNP6	S(4): 0.0; S(12): 2.0; S(14): 98.0		1				1
AQASFPAEAPSPGK	M7ZUZ0	S(4): 0.0; S(11): 100.0		1				1
LHNSGGDGGNSILTDGDSPEK	F2D0G2	S(4): 0.0; S(11): 0.0; T(14): 100.0; S(18): 100.0		1		1		2
LHNSGGDGGNSILTDGDSPEK	F2D0G2	S(4): 0.0; S(11): 0.0; T(14): 0.0; S(18): 100.0		1				1
NEDSIEDVDSPR	M8CA42;A0A077RQ44	S(4): 0.0; S(10): 100.0		1				1
QFISNFVGMSPVR	M7YQM0	S(4): 0.0; S(10): 100.0		1				1
NQFSLEDIDSTANVDEVGSPEK	N1QQC9	S(4): 0.0; S(10): 0.0; T(11): 0.0; S(19): 100.0		1				1
AQDSDVAKPSEVPLDNFSDDE	M7ZZM0	S(4): 0.0; S(10): 0.0; S(18): 100.0		1				1
VGSATNWAATWDEAAI	M8C9S7	S(3): 99.9; T(5): 0.1; T(10): 0.0		1				1
VGSATNWAATWDDAAI	M8ASY7	S(3): 99.9; T(5): 0.1; T(10): 0.0		1				1
NDSPSVVAEASPK	M7ZGU5	S(3): 99.9; S(5): 2.8; S(11): 97.3		2				2
VGSPSGASAYGK	T1N9G3	S(3): 99.9; S(5): 0.1; S(8): 0.0; Y(10): 0.0		1				1
FGSSASFGSR	M0UVB7	S(3): 99.9; S(4): 0.1; S(6): 100.0; S(9): 0.0		2				2
LASINVENVESNR	M8C9E4	S(3): 99.9; S(11): 0.1		1				1
DLSDLDLEDDTTATPLPK	M8BNH7	S(3): 99.7; T(11): 0.2; T(12): 0.2; T(14): 0.0		1				1
DISSSSDELQNDAK	M8BXL9	S(3): 99.0; S(4): 67.0; S(5): 67.0; S(6): 67.0		1				1
NLSTPPPAVK	M7ZQW5	S(3): 98.5; T(4): 1.5		1				1
KVSGSLDPAASMK	M7YFT8	S(3): 98.5; S(5): 1.5; S(11): 100.0		2				2
EPSAGSSVVAGSAEDDAER	M8BUL4	S(3): 98.1; S(6): 50.0; S(7): 50.0; S(12): 1.9		1				1
APSASPSPGLAVTAPVHQAR	M7Z6N9	S(3): 98.1; S(5): 51.0; S(7): 51.0; T(13): 0.0		1				1
MDSGSDSDGAPEELTAVQGVEK	M8CM96	S(3): 98.0; S(5): 98.0; S(7): 52.0; T(15): 52.0		2				2
ILSSIQPSDATADPDAGLR	M8C9I1	S(3): 98.0; S(4): 2.0; S(8): 0.0; T(11): 0.0		1				1
KGSGSDSDDDEQETQQK	M7YKI4	S(3): 97.6; S(5): 4.7; S(7): 97.6; T(14): 0.0		2				2
DNSFSPAGSVDLASASDSR	M7YZ81	S(3): 97.3; S(5): 2.7; S(9): 0.0; S(14): 0.0; S(16): 0.0; S(18): 0.0		1				1
RGSAPTTPGR	F2CW07	S(3): 95.6; T(6): 8.8; T(7): 95.6		1		1		2
QASSSALRLVACEDGAAAATAAK	M8A8V2	S(3): 66.7; S(4): 66.7; S(5): 66.7; T(20): 100.0				1		1
GASSSPEHPLMR	M0X1V5	S(3): 66.7; S(4): 66.7; S(5): 66.7						0
MDSLTASTTAKPTLRVAAFCGSLR	M8C0H4	S(3): 65.7; T(5): 65.7; S(7): 65.7; T(8): 65.7; T(9): 65.7; T(13): 65.7; S(22): 6.0						0
IGSTDAIDVWANQHK	M8ARL2	S(3): 50.0; T(4): 50.0						0
EVSALSEPSSPK	M8CGD1	S(3): 50.0; S(6): 1.5; S(9): 50.0; S(10): 98.5		1				1
DNSFSPAGSVDLASASDSR	M7YZ81	S(3): 50.0; S(5): 50.0; S(9): 99.7; S(14): 0.2; S(16): 0.2; S(18): 0.0		1				1
VVSSPGQVSEDGDAK	T1NP49	S(3): 50.0; S(4): 50.0; S(9): 0.0						0
RPSSSSPAMDSPMQTPSK	N1R5T4	S(3): 50.0; S(4): 50.0; S(5): 50.0; S(6): 50.0; S(11): 0.0; T(15): 0.0; S(17): 0.0						0
DWSSDIPGDIDNDQSLDVSK	M7YPM1	S(3): 50.0; S(4): 50.0; S(15): 0.0; S(19): 0.0						0
RVSSFEALQSATK	M8BCF1	S(3): 50.0; S(4): 50.0; S(10): 0.0; T(12): 0.0						0
RPSSPPEFVEAPDPR	R7VYV8	S(3): 50.0; S(4): 50.0						0
DPSVNQVGSPVAASEPSGSILPK	W5CS75	S(3): 5.8; S(9): 93.7; S(14): 33.5; S(17): 33.5; S(19): 33.5		1				1
AASSPTPGGGLGAILAAGDRDYLIR	N1R275	S(3): 49.9; S(4): 49.9; T(6): 0.2; Y(22): 0.0						0
AASSPTPGGGLGAILAAGDR	N1R275	S(3): 49.5; S(4): 49.5; T(6): 0.9						0
PESDNDSGGPSNTGGEGELSSPR	M8AGE6	S(3): 49.0; S(7): 49.0; S(11): 1.9; T(13): 0.1; S(20): 0.0; S(21): 0.0						0
APSGSASPGGG	W5CTF5	S(3): 49.0; S(5): 2.0; S(7): 49.0						0
GASFTPMSGFTPIMSSIPR	R7WCM5	S(3): 46.1; T(5): 46.1; S(8): 7.8; T(11): 7.8; S(15): 46.1; S(16): 46.1						0
VHSGSVSPLHPR	M7YGI4	S(3): 4.6; S(5): 95.4; S(7): 100.0		2				2
VLSHSNENSNVASPDISPR	A0A077RVA3	S(3): 4.6; S(5): 90.8; S(9): 4.6; S(13): 100.0; S(17): 100.0		3				3
GESFEGDSDDDDDDDDVTTPK	M7ZF28	S(3): 4.3; S(8): 91.2; T(18): 4.3; T(19): 0.2		1				1
ALSGGDGSSR	M8CGA4	S(3): 33.3; S(8): 33.3; S(9): 33.3						0
VPSNSSPRVSPNEAAASVASSPLAK	T1MKZ8	S(3): 33.3; S(5): 33.3; S(6): 33.3; S(10): 96.5; S(17): 3.5; S(20): 0.0; S(21): 0.0		1				1
VPSNSSPRVSPNETAASVASSPLAK	M0W3G3;M8BFW3	S(3): 33.3; S(5): 33.3; S(6): 33.3; S(10): 33.3; T(14): 33.3; S(17): 33.3; S(20): 0.0; S(21): 0.0						0
AASPSSMSGGGGEAAAVR	I1IAT5	S(3): 32.9; S(5): 1.4; S(6): 32.9; S(8): 32.9						0
LPSTSAGSIAEADSSLK	M7ZTG0	S(3): 3.6; T(4): 65.5; S(5): 65.5; S(8): 65.5; S(14): 0.0; S(15): 0.0						0
MASFSFQDGDFEDLK	M8ASJ4	S(3): 3.5; S(5): 96.5		1				1
VESPTAGSTYGGGQQK	T1M7A9	S(3): 24.7; T(5): 24.7; S(8): 24.7; T(9): 24.7; Y(10): 1.2						0
NVSASDDSSTAATTDPR	M8BTI2	S(3): 20.0; S(5): 20.0; S(8): 20.0; S(9): 20.0; T(10): 20.0; T(13): 0.0; T(14): 0.0						0
AASGVGGNGSPMAPEESAVSSR	M7YEN7	S(3): 20.0; S(10): 20.0; S(17): 20.0; S(20): 20.0; S(21): 20.0						0
DISSSSDELQNDAK	M8BXL9	S(3): 2.6; S(4): 65.8; S(5): 65.8; S(6): 65.8						0
HPSSGSPTFSSGSPSAHWDSACPPPTGVLQPSPR	M7Z123	S(3): 18.3; S(4): 18.3; S(6): 18.3; T(8): 24.2; S(10): 24.2; S(11): 24.2; S(13): 24.2; S(15): 24.2; S(20): 24.2; T(26): 0.0; S(32): 0.0						0
LQSPGAQQYYGTSR	D7NXU0	S(3): 100.0; Y(9): 0.0; Y(10): 0.0; T(12): 0.0; S(13): 0.0		1				1
WGSPDPYGR	M0ULA6	S(3): 100.0; Y(7): 0.0		1				1
AGSPPYTSLR	M8B5I0	S(3): 100.0; Y(6): 0.0; T(7): 0.0; S(8): 0.0		1				1
EASPAYDR	M8A4U2;M0WUU9	S(3): 100.0; Y(6): 0.0		1				1
LQSPYGSPK	N1QTD0	S(3): 100.0; Y(5): 0.0; S(7): 100.0		2				2
GGSPYGSK	M8A4U2	S(3): 100.0; Y(5): 0.0; S(7): 0.0		1				1
GGSPYGGK	M0WUU9	S(3): 100.0; Y(5): 0.0		1				1
AGSYSDEGSQK	M8CDJ0	S(3): 100.0; Y(4): 0.0; S(5): 0.0; S(9): 0.0		1				1
NASYVDR	T1MRF2	S(3): 100.0; Y(4): 0.0		1				1
QPSEEPEEQVDLEGDDDVMDDEEGYR	R7WBJ6;M0X0M4	S(3): 100.0; Y(25): 0.0		1				1
QPSEEPEEQVDLEGDDDVMDDEEGYR	R7WBJ6;M0X0M4	S(3): 100.0; Y(25): 0.0		1				1
DVSEQFDEFPLAYNK	T1LMM4	S(3): 100.0; Y(13): 0.0		1				1
GVSPQPAAAAGYGGQWTA	T1LRL7	S(3): 100.0; Y(12): 0.0; T(17): 0.0		1				1
VQSPGLAPTVPR	M7ZXG0	S(3): 100.0; T(9): 0.0		1				1
VQSPGLAPTAPR	M7ZXG0	S(3): 100.0; T(9): 0.0		1				1
GVSPQPATAAGYGGQWTA	N1R5G9	S(3): 100.0; T(8): 0.0; Y(12): 0.0; T(17): 0.0		1				1
QGSGIIGTFGQSEELR	M7YDH3	S(3): 100.0; T(8): 0.0; S(12): 0.0		1				1
AASADDLTLPK	T1MBW0	S(3): 100.0; T(8): 0.0		1				1
LGSPEATFPTQYGDK	M7ZT97	S(3): 100.0; T(7): 0.0; T(10): 0.0; Y(12): 0.0		1				1
DGSLQITSTQ	M0VUF4	S(3): 100.0; T(7): 0.0; S(8): 0.0; T(9): 0.0		1				1
VGSAGNTAGSSRPR	M8BRG0	S(3): 100.0; T(7): 0.0; S(10): 97.8; S(11): 2.2		2				2
MDSVAETMPDALR	M8BFW4	S(3): 100.0; T(7): 0.0		1				1
EDSPVTSAK	A0A077RU82	S(3): 100.0; T(6): 0.0; S(7): 0.0		1				1
VGSPTGASAYGK	M8BRX5	S(3): 100.0; T(5): 0.0; S(8): 0.0; Y(10): 0.0		1				1
AQSVTDDQLDELR	F2CVD9	S(3): 100.0; T(5): 0.0		1				1
NLSTPPPVAR	M7Z361	S(3): 100.0; T(4): 0.0		1				1
APSGGADAIGQMFQGPELWTK	F8RP11	S(3): 100.0; T(20): 0.0		1				1
NPSGVFVPVENPVITR	M8BLZ0	S(3): 100.0; T(15): 0.0		1				1
GRSPAFNALAATFENSNAR	M7Z361	S(3): 100.0; T(12): 0.0; S(16): 0.0		1				1
GQSLPPPPPLPTSFVPQSVAANR	M8C3P4	S(3): 100.0; T(12): 0.0; S(13): 0.0; S(18): 0.0		1				1
AASFNIIPSSTGAAK	W5G5H3	S(3): 100.0; S(9): 0.0; S(10): 0.0; T(11): 0.0		1				1
ALSGGDGSSR	M8CGA4	S(3): 100.0; S(8): 97.4; S(9): 2.6		2				2
AHSDEGGSSDGVLVELPSQDAR	R7WF71	S(3): 100.0; S(8): 100.0; S(9): 100.0; S(18): 0.1		3				3
EASDVEDSPR	M7Z6Y4	S(3): 100.0; S(8): 100.0		2				2
EASDDEGSEEGR	A0A077RX98	S(3): 100.0; S(8): 100.0		2				2
AFSDDDRSDHGGR	A0A077RVJ6	S(3): 100.0; S(8): 100.0		2				2
VGSAADWSNHY	F2D074	S(3): 100.0; S(8): 0.0; Y(11): 0.0		1				1
PDSDNEDSGNAGGELSSPR	M8ATG2	S(3): 100.0; S(8): 0.0; S(16): 50.0; S(17): 50.0		1				1
PDSDNEDSGNAGGELSSPR	M8ATG2	S(3): 100.0; S(8): 0.0; S(16): 0.0; S(17): 0.0		1				1
VGSAADWSNHF	R7W122	S(3): 100.0; S(8): 0.0		1				1
PESDNDSGGPSNTGGEGELSSPR	M8AGE6	S(3): 100.0; S(7): 100.0; S(11): 0.0; T(13): 0.0; S(20): 50.0; S(21): 50.0		2				2
PESDNDSGGPSNTGGEGELSSPR	M8AGE6	S(3): 100.0; S(7): 100.0; S(11): 0.0; T(13): 0.0; S(20): 0.0; S(21): 0.0		2				2
AGSDVESDDEKHDEL	M7ZB42	S(3): 100.0; S(7): 100.0		2				2
AGSDAESDDEKHDEL	N1QSA4	S(3): 100.0; S(7): 100.0		2				2
VLSPADSAELGQGK	M7ZHG4	S(3): 100.0; S(7): 100.0		2				2
IFSPEVSPK	M8BUM2;M7ZZ93	S(3): 100.0; S(7): 100.0		2				2
RASFPFSPAGAR	M8CBD6;A0A080YUA1	S(3): 100.0; S(7): 100.0		2				2
ALSPLPSPR	M8AJR2	S(3): 100.0; S(7): 100.0		2				2
GISPADSAELGQGK	M0WAF8	S(3): 100.0; S(7): 100.0		2				2
ELSPGPSMR	F2E3F5	S(3): 100.0; S(7): 0.0		1				1
FASPEESK	M8BP32	S(3): 100.0; S(7): 0.0		1				1
EVSALSEPSSPK	M8CGD1	S(3): 100.0; S(6): 66.7; S(9): 66.7; S(10): 66.7		1				1
DASNASEHVADMQYER	M8BN04;W5FP08	S(3): 100.0; S(6): 100.0; Y(14): 0.0		2				2
FDSFRSQDSAVPQESR	M8BRX5;T1N9G3	S(3): 100.0; S(6): 100.0; S(9): 0.0; S(15): 0.0		2				2
AESPFSPSR	M8APJ5	S(3): 100.0; S(6): 100.0; S(8): 0.0		2				2
VVSIGSEICEQDR	N1QRY5	S(3): 100.0; S(6): 100.0		2				2
ALSIDSAEGLR	M8BM76;M7YYS5	S(3): 100.0; S(6): 100.0		2				2
VMSVGSNEAAPR	M7Z7A5	S(3): 100.0; S(6): 100.0		2				2
EDSPVSSAK	M8BX21	S(3): 100.0; S(6): 0.0; S(7): 0.0		1				1
VMSVGSNEAAPR	M7Z7A5	S(3): 100.0; S(6): 0.0		1				1
LQSPISK	T1LYG7	S(3): 100.0; S(6): 0.0		1				1
GASDSDTDVDIGR	R7WCN4	S(3): 100.0; S(5): 100.0; T(7): 100.0		2		1		3
GASDSDTDVDIGR	R7WCN4	S(3): 100.0; S(5): 100.0; T(7): 0.0		2				2
KGSGSDSDDDEQETQQK	M7YKI4	S(3): 100.0; S(5): 100.0; S(7): 100.0; T(14): 0.0		3				3
APSGSASPGGG	W5CTF5	S(3): 100.0; S(5): 100.0; S(7): 100.0		3				3
EESLSPSK	M8CA42;A0A077RQ44	S(3): 100.0; S(5): 100.0; S(7): 0.0		2				2
AASKSPPLPPPPPFPPK	W5I0E2	S(3): 100.0; S(5): 100.0		2				2
AWSESDDEEPVQR	M8BNJ5	S(3): 100.0; S(5): 100.0		2				2
GNSLSPAR	M0X8M9	S(3): 100.0; S(5): 100.0		2				2
QASDSEEEQPK	M0W259	S(3): 100.0; S(5): 100.0		2				2
ERSISPR	M7Z3L2	S(3): 100.0; S(5): 100.0		2				2
RQSLSPHR	M0XMX4	S(3): 100.0; S(5): 100.0		2				2
DMSRSPPPDVLPR	M8B713	S(3): 100.0; S(5): 100.0		2				2
QNSPSISPK	M8AB82	S(3): 100.0; S(5): 0.0; S(7): 100.0		2				2
KVSGSLDPAASMK	M7YFT8	S(3): 100.0; S(5): 0.0; S(11): 100.0		2				2
AASPSGAAAK	M7ZUJ1;N1QR99;W5GLR8	S(3): 100.0; S(5): 0.0		1				1
VQSISDLEK	M8D2C9	S(3): 100.0; S(5): 0.0		1				1
LGSSASFGRN	N1R4G7	S(3): 100.0; S(4): 97.3; S(6): 2.7		2				2
FGSSASFGSR	M0UVB7	S(3): 100.0; S(4): 97.0; S(6): 3.0; S(9): 100.0		3				3
VCSSPGPYFAK	M7ZJP5	S(3): 100.0; S(4): 100.0; Y(8): 0.0		2				2
DISSSSDELQNDAK	M8BXL9	S(3): 100.0; S(4): 100.0; S(5): 100.0; S(6): 100.0		4				4
AVSSPEEVVK	M0X275	S(3): 100.0; S(4): 100.0		2				2
DGSGNEGDEDDDEVSFDR	T1N701	S(3): 100.0; S(15): 0.0		1				1
IISPERHDAFASGEATPDPSVR	M7ZUW4	S(3): 100.0; S(12): 4.0; T(16): 95.8; S(20): 0.2		1		1		2
QQSIHPPPAFGSSTNLEALALEASK	M7ZWD3	S(3): 100.0; S(12): 2.4; S(13): 2.4; T(14): 95.3; S(24): 0.0		1		1		2
ADSPEREPPKASDADK	R7WF07	S(3): 100.0; S(12): 100.0		2				2
FDSFDEADPFGSTGPFK	M8BRX5;T1N9G3	S(3): 100.0; S(12): 0.0; T(13): 0.0		1				1
ELSIGDEVGWSK	M8B7V4	S(3): 100.0; S(11): 0.0		1				1
QLSLDQFENESR	W5AAI0	S(3): 100.0; S(11): 0.0		1				1
EISDDEDEDASEEK	M8AYD9	S(3): 100.0; S(11): 0.0		1				1
HDSEEPQDISPPR	R7VZ74	S(3): 100.0; S(10): 100.0		2				2
HDSEEPGDISPPR	R7VZ74	S(3): 100.0; S(10): 100.0		2				2
VDSQGQMCGSTFK	F2D074;R7W122	S(3): 100.0; S(10): 0.0; T(11): 0.0		1				1
VDSQGQMCGSTFK	F2D074;R7W122	S(3): 100.0; S(10): 0.0; T(11): 0.0		1				1
NLSFGGQGPSSLGGNR	M7ZTG0	S(3): 100.0; S(10): 0.0; S(11): 0.0		1				1
LVSDDEDEQSK	M8AFZ7;M8BZK7	S(3): 100.0; S(10): 0.0		1				1
LVSDDEDEQSKDR	M8BZK7	S(3): 100.0; S(10): 0.0		1				1
EGSAEQNENDDIPAVR	W5FP08	S(3): 100.0		1				1
RPSGIQQLLAAEQEAQQIVNAAR	M7YG20	S(3): 100.0		1				1
VDSEGVMCGANFK	M8ASY7;M8C9S7	S(3): 100.0		1				1
QLSIDQFENEGR	M7ZNC0	S(3): 100.0		1				1
GDSPPPLPDNLR	M8BFJ1	S(3): 100.0		1				1
EISDDEDEEEK	M7ZQA6	S(3): 100.0		1				1
VDSEGVMCGANFK	M8ASY7;M8C9S7	S(3): 100.0		1				1
EISDDEDEDEKK	F4Y592	S(3): 100.0		1				1
QLSIHDNR	N1R4E2	S(3): 100.0		1				1
EISDDEDEDEK	F4Y592	S(3): 100.0		1				1
EGSAEQNENNENVDIPAVR	M8BN04	S(3): 100.0		1				1
EQSPGPVAR	M8C9B9	S(3): 100.0		1				1
NNSPEIVPNR	M7Z1F0	S(3): 100.0		1				1
EISDDEDEEEKK	M7ZQA6	S(3): 100.0		1				1
LASGLGLR	M8ABS4	S(3): 100.0		1				1
DNSPGNVK	N1QWG1	S(3): 100.0		1				1
DDSPDAK	F2DSZ6	S(3): 100.0		1				1
AFSDDDR	A0A077RVJ6	S(3): 100.0		1				1
MGSPPPLPK	T1NHA8;A0A077S390	S(3): 100.0		1				1
EVSPVADPK	M7Z6G0	S(3): 100.0		1				1
ADSPEREPPK	R7WF07	S(3): 100.0		1				1
AASPDRANDDLR	M8ALK7	S(3): 100.0		1				1
LDSLVEK	M7ZBP7	S(3): 100.0		1				1
APSVLER	M7Z2H1	S(3): 100.0		1				1
AVSGGGH	Q4A1H2	S(3): 100.0		1				1
LNSQEEVLK	M8AT56	S(3): 100.0		1				1
DLSQADFGR	M7ZAK2	S(3): 100.0		1				1
NLSNVGNR	M8BN00	S(3): 100.0		1				1
EWSGAPER	M0YNU9	S(3): 100.0		1				1
ILSGFDNR	F2DLL5	S(3): 100.0		1				1
VLSSVEK	A0A077RT18	S(3): 1.4; S(4): 98.6		1				1
LESVPDMNYDALASTPR	M7Z6E4	S(3): 0.8; Y(9): 33.1; S(14): 33.1; T(15): 33.1						0
MISAFESSSLQGPPSVPR	M7ZIB5	S(3): 0.6; S(7): 33.1; S(8): 33.1; S(9): 33.1; S(15): 0.0						0
MISAFESSSPQGLPSVPR		S(3): 0.6; S(7): 33.1; S(8): 33.1; S(9): 33.1; S(15): 0.0						0
GGSAESPDSVHNNFEDALPTSGSFGK	M8AW16;A0A077RY75	S(3): 0.4; S(6): 99.6; S(9): 100.0; T(20): 0.0; S(21): 0.0; S(23): 0.0		2				2
NISYAESDSDDSEEK	W5BP21	S(3): 0.1; Y(4): 2.2; S(7): 97.8; S(9): 99.9; S(12): 100.0		3				3
AASAFVAGAEGYGCPQPGGAAPGAAPSILGFGAAGAYATPAMQRMVGASR	A0A077S6A8	S(3): 0.1; Y(12): 0.1; S(27): 0.3; Y(37): 33.2; T(39): 33.2; S(49): 33.2						0
AASDDTSASGDEIIEDLK	F2D8N3	S(3): 0.1; T(6): 2.4; S(7): 2.4; S(9): 95.1		1				1
IGSGGLGSGR	F2DHT8	S(3): 0.1; S(8): 99.9						0
VPSNSSPRVSPNETAASVASSPLAK	M0W3G3;M8BFW3	S(3): 0.1; S(5): 0.1; S(6): 0.1; S(10): 34.0; T(14): 34.0; S(17): 35.7; S(20): 96.3; S(21): 99.7		2				2
IESSSSPVQAPSTPK	M8BGL7	S(3): 0.1; S(4): 3.5; S(5): 3.5; S(6): 92.9; S(12): 0.2; T(13): 99.8		1		1		2
VESSVVPEVSTPDVSEAPAADDDDDDDVDLFGEETEEEK	I1GSE3	S(3): 0.1; S(4): 0.1; S(10): 0.1; T(11): 0.1; S(15): 99.6; T(35): 0.0		1				1
NDSKDDEWASSDDDADAMEQDGDSEADR	M8D0U5	S(3): 0.1; S(10): 50.0; S(11): 50.0; S(24): 0.0						0
LWSGGAYDSDTEDPDNMK	M7YME0	S(3): 0.0; Y(7): 0.9; S(9): 49.6; T(11): 49.6						0
LWSGGAYDSDTEDPDNMK	M7YME0	S(3): 0.0; Y(7): 0.0; S(9): 98.7; T(11): 1.3						0
DFSLLQYDSDDFDDFEEEDDEVAK	M8APZ9	S(3): 0.0; Y(7): 0.0; S(9): 100.0		1				1
LGSLLYSPGR	A0A077S491	S(3): 0.0; Y(6): 0.0; S(7): 100.0		1				1
MESYAASPK	M8ARI7;F2CUS7	S(3): 0.0; Y(4): 0.0; S(7): 100.0		1				1
EASMEIGEAEGEEEDEKEDGYWSE	M8AHI4	S(3): 0.0; Y(21): 0.1; S(23): 99.9		1				1
EASMEIGEAEGEEEDEKEDGYWSE	M8AHI4	S(3): 0.0; Y(21): 0.0; S(23): 100.0		1				1
NVSAAAAQTEGSGDDGSR	W6EK38	S(3): 0.0; T(9): 49.4; S(12): 49.4; S(17): 1.3						0
VVSQLETREDEDDSD	M8B406	S(3): 0.0; T(7): 0.0; S(14): 100.0		1				1
VVSQLETQEDEDDSD	M7YNY5	S(3): 0.0; T(7): 0.0; S(14): 100.0		1				1
DDSLFTQSCR	M0VDW8	S(3): 0.0; T(6): 50.0; S(8): 50.0						0
EDSHATEIYNDHQSDSADVQNVDR	M8CD34	S(3): 0.0; T(6): 0.0; Y(9): 0.0; S(14): 50.0; S(16): 50.0						0
ALSATAHADQSPQDADPER	A0A077RQ44	S(3): 0.0; T(5): 0.0; S(11): 100.0		1				1
FGSFTPGFDSPEHEQTR	M7YR46	S(3): 0.0; T(5): 0.0; S(10): 100.0; T(16): 0.0		1				1
LNSGTDVLQSQQISSPAQSK	M0Y865	S(3): 0.0; T(5): 0.0; S(10): 0.1; S(14): 2.5; S(15): 97.4; S(19): 0.0						0
LASTSEDQK	R7WC87	S(3): 0.0; T(4): 1.8; S(5): 98.1		1				1
AVSTGTLESPR	M7ZGF0	S(3): 0.0; T(4): 0.1; T(6): 2.1; S(9): 97.8		1				1
EQSTPATELEEESEGDGK	M8B103	S(3): 0.0; T(4): 0.0; T(7): 2.6; S(13): 97.4		1				1
EQSTPATELEEESEGDGKR	M8B103	S(3): 0.0; T(4): 0.0; T(7): 0.0; S(13): 100.0		1				1
KPSTEDSPAYNK	M8BWZ1	S(3): 0.0; T(4): 0.0; S(7): 100.0; Y(10): 0.0		1				1
GISTDSASVNCLLGLEDDNASQHSR	A0A077RVJ6	S(3): 0.0; T(4): 0.0; S(6): 0.0; S(8): 0.0; S(21): 98.4; S(24): 1.6		1				1
GISTDSASVNCLLGLEDDNASQHSR	A0A077RVJ6	S(3): 0.0; T(4): 0.0; S(6): 0.0; S(8): 0.0; S(21): 100.0; S(24): 100.0		2				2
LQSHGIDPDTFSDEEDEELYEEQR	M8CQH5	S(3): 0.0; T(10): 50.0; S(12): 50.0; Y(20): 0.0						0
DPSVNQVGSPVAASEPSGSILPK	W5CS75	S(3): 0.0; S(9): 100.0; S(14): 0.0; S(17): 0.0; S(19): 0.0		1				1
ADSFNLGLSSGDER	M7YMA1	S(3): 0.0; S(9): 100.0; S(10): 100.0		2				2
VPSVFGNDSDEEA	M8BHV5	S(3): 0.0; S(9): 100.0		1				1
ALSAPGGGSGK	F2CR56	S(3): 0.0; S(9): 100.0		1				1
GESFEGDSDDDDDDDDVTTPK	M7ZF28	S(3): 0.0; S(8): 4.7; T(18): 95.5; T(19): 99.8		1		1		2
AASKEPISPGSPSPASK	A0A077RT44	S(3): 0.0; S(8): 100.0; S(11): 100.0; S(13): 0.0; S(16): 0.0		2				2
EASNVEDSPR	N1R3G9	S(3): 0.0; S(8): 100.0		1				1
EASDVEDSPR	M7Z6Y4	S(3): 0.0; S(8): 100.0		1				1
AASAAESSENEAESQSTSAER	R7WG18	S(3): 0.0; S(7): 49.9; S(8): 49.9; S(14): 0.0; S(16): 0.0; T(17): 0.0; S(18): 0.0						0
IASEALSIPSSPR	M8ADY7	S(3): 0.0; S(7): 33.3; S(10): 33.3; S(11): 33.3						0
IASEALSIPSSPR	M8ADY7	S(3): 0.0; S(7): 100.0; S(10): 50.0; S(11): 50.0		1				1
QASLFGSLDQNR	F2CPU8;N1QPW1	S(3): 0.0; S(7): 100.0		1				1
IFSPEVSPK	M8BUM2;M7ZZ93	S(3): 0.0; S(7): 100.0		1				1
GPSIALSPNK	A0A077RWS0	S(3): 0.0; S(7): 100.0		1				1
GPSMLGSVLSLASR	M7ZC22	S(3): 0.0; S(7): 0.0; S(10): 2.3; S(13): 97.7		1				1
ADSVESGEK	M8CX86	S(3): 0.0; S(6): 100.0		1				1
ADSASSDAEEGK	M0UEN9	S(3): 0.0; S(5): 2.3; S(6): 97.7		1				1
VLSHSNENSNVASPDISPR	A0A077RVA3	S(3): 0.0; S(5): 0.0; S(9): 0.0; S(13): 100.0; S(17): 100.0		2				2
VLSHSSENSNIESPDISPR	T1NHA8	S(3): 0.0; S(5): 0.0; S(6): 0.0; S(9): 0.0; S(13): 100.0; S(17): 100.0		2				2
VLSHSSENSNVASPDISPR	M8ABR8	S(3): 0.0; S(5): 0.0; S(6): 0.0; S(9): 0.0; S(13): 100.0; S(17): 100.0		2				2
VLSHSSENLNIESPDISPR	A0A077S390	S(3): 0.0; S(5): 0.0; S(6): 0.0; S(13): 100.0; S(17): 100.0		2				2
VPSNSSPRVSPNEAAASVASSPLAK	T1MKZ8	S(3): 0.0; S(5): 0.0; S(6): 0.0; S(10): 98.4; S(17): 51.6; S(20): 51.6; S(21): 98.4		2				2
MGSLSDGALQEGSPR	R7W0N2	S(3): 0.0; S(5): 0.0; S(13): 100.0		1				1
LGSSASFGRN	N1R4G7	S(3): 0.0; S(4): 50.0; S(6): 50.0						0
VVSSPGQVSEDGDAK	T1NP49	S(3): 0.0; S(4): 100.0; S(9): 100.0		2				2
GFSSADWSQQPRSESPVDR	N1QXR8;A0A077RT49	S(3): 0.0; S(4): 0.2; S(8): 66.6; S(13): 66.6; S(15): 66.6						0
VLSSVVPETSTTDVAEAPAADDDDDSDVDLFGEETEEEK	W5BMW7	S(3): 0.0; S(4): 0.0; T(9): 0.0; S(10): 0.0; T(11): 0.0; T(12): 0.0; S(26): 100.0; T(35): 0.0		1				1
VLSSVVPETSTTDVAEAPAADDDDDSDVDLFGEETEEEKK	W5BMW7	S(3): 0.0; S(4): 0.0; T(9): 0.0; S(10): 0.0; T(11): 0.0; T(12): 0.0; S(26): 100.0; T(35): 0.0		1				1
AGSSATVLSAPDSPR	M7ZMH6	S(3): 0.0; S(4): 0.0; T(6): 0.0; S(9): 0.1; S(13): 99.9		1				1
AGSSTTFLSPPSSPR	F2CTH1	S(3): 0.0; S(4): 0.0; T(5): 0.0; T(6): 0.0; S(9): 100.0; S(12): 97.8; S(13): 2.2		2				2
DESSTEQSSAAPTGSVRPLSR	N1QZ68	S(3): 0.0; S(4): 0.0; T(5): 0.0; S(8): 0.0; S(9): 0.0; T(13): 0.1; S(15): 50.0; S(20): 50.0						0
AESSTQQAAANNEDIELPDEESDEEDDVQIAER	M8A2M2	S(3): 0.0; S(4): 0.0; T(5): 0.0; S(22): 100.0		1				1
AESSTQQAAANNEDIELPEEESDEEDDVQIAER	N1QPH1	S(3): 0.0; S(4): 0.0; T(5): 0.0; S(22): 100.0		1				1
DLSSPISSSFR	W5CZX8	S(3): 0.0; S(4): 0.0; S(7): 33.3; S(8): 33.3; S(9): 33.3						0
DVSSLGSASPLQEQNQK	M8APF2	S(3): 0.0; S(4): 0.0; S(7): 0.0; S(9): 100.0		1				1
FGSSASFGSR	M0UVB7	S(3): 0.0; S(4): 0.0; S(6): 100.0; S(9): 0.0		1				1
LGSSASFGR	N1R4G7;F2CQF9	S(3): 0.0; S(4): 0.0; S(6): 100.0		1				1
GASSLLQLLSIPR	M0YVH6	S(3): 0.0; S(4): 0.0; S(10): 100.0		1				1
EASPQDPAEDALVVVQEEEEEEEAGSPTR	M7Z4F4	S(3): 0.0; S(26): 98.7; T(28): 1.3		1				1
EASPQDPAEDALVVVEEEEEEEEAGSPTR	M8BEZ7	S(3): 0.0; S(26): 50.0; T(28): 50.0						0
LQSLAGQHADVLESLSPNVR	M8A9P7	S(3): 0.0; S(14): 50.0; S(16): 50.0						0
NPSDLAGVLGPPSPSAPR	F2DJJ7	S(3): 0.0; S(13): 96.9; S(15): 3.1		1				1
IESVPEFPLVVSDSAEGIEK	M8A580	S(3): 0.0; S(12): 50.0; S(14): 50.0						0
GPSGFPGAGGSGSDSDEPQEYYTGGEK	M8CUZ4	S(3): 0.0; S(11): 100.0; S(13): 100.0; S(15): 100.0; Y(21): 0.0; Y(22): 0.0; T(23): 0.0		3				3
GPSGFPGAGGSGSDSDEPQEYYTGGEK	M8CUZ4	S(3): 0.0; S(11): 0.2; S(13): 99.9; S(15): 100.0; Y(21): 0.0; Y(22): 0.0; T(23): 0.0		2				2
GPSGFPGAGGSGSDSDEPQEYYTGGEK	M8CUZ4	S(3): 0.0; S(11): 0.0; S(13): 97.1; S(15): 2.9; Y(21): 0.0; Y(22): 0.0; T(23): 0.0		1				1
GGSFLAGNLSFSR	M8BRG0	S(3): 0.0; S(10): 50.0; S(12): 50.0						0
VASDNQDLASGELSPGTNGGNNK	M8BX21	S(3): 0.0; S(10): 33.3; S(14): 33.3; T(17): 33.3						0
NDSKDDEWASSDDDADAMEQDGDSEADR	M8D0U5	S(3): 0.0; S(10): 100.0; S(11): 100.0; S(24): 0.0		2				2
DGFIVDDADEDEEEEEEEARASDDER	M8BLK9	S(22): 100.0		1				1
EVEAVDDEIVLAAADEKDGSGNEGDEDDDEVSFDR	T1N701	S(20): 100.0; S(32): 0.0		1				1
EVEAVDDEIVLAAADEEDGSGNEGDEDDDEVSFDR	R7W023	S(20): 100.0; S(32): 0.0		1				1
AVIPAPEPAAEEEKPPADDSK	M8C871	S(20): 100.0		1				1
VSPSSSPPPISSPR	M7ZKH8	S(2): 99.9; S(4): 0.3; S(5): 3.4; S(6): 96.4; S(11): 3.4; S(12): 96.6		3				3
RSKSAEEAGPSEDIAK	A0A077RS16	S(2): 99.6; S(4): 100.0; S(11): 0.4		2				2
ASSNSGGIPIK	M8ASI2	S(2): 97.9; S(3): 2.1; S(5): 100.0		2				2
ISTSSLSDLK	R7W7G2	S(2): 97.4; T(3): 0.1; S(4): 2.5; S(5): 99.9; S(7): 0.0		2				2
VSPSSSPPPISSPR	M7ZKH8	S(2): 96.9; S(4): 2.9; S(5): 5.8; S(6): 88.5; S(11): 2.9; S(12): 2.9		2				2
LSSSPHGIPTGSSPIGSVPK	A0A077RPK9	S(2): 94.6; S(3): 2.7; S(4): 2.7; T(10): 33.3; S(12): 33.3; S(13): 33.3; S(17): 100.0		2				2
GSLDPSSEVEADALIGAMGAGPGSAAVLPGTTGR	M7ZC09	S(2): 76.7; S(6): 16.3; S(7): 29.1; S(24): 12.8; T(31): 32.5; T(32): 32.5		1				1
MSPQVRPPXPPARRTYYLAELLQEHQK	W4ZSE0	S(2): 6.7; T(15): 64.4; Y(16): 64.4; Y(17): 64.4						0
ISSSPDEQGAR	R7W801	S(2): 6.3; S(3): 96.9; S(4): 96.9		2				2
VSSPSADEAIPEEAAEK	M7YL15;M8CBD6	S(2): 50.4; S(3): 50.4; S(5): 99.2		1				1
ASGNSDVNLHLK	M8D2C9	S(2): 50.0; S(5): 50.0						0
QSPSMPTTPTTPVTPSSSTPPR	M7Y489	S(2): 50.0; S(4): 50.0; T(7): 0.0; T(8): 0.0; T(10): 0.0; T(11): 0.0; T(14): 93.8; S(16): 2.0; S(17): 0.0; S(18): 2.0; T(19): 2.0				1		1
MSDSEDHHFESK	M7YJI2	S(2): 50.0; S(4): 50.0; S(11): 0.0						0
ESSPEIDDELFNEVYGK	F2EEV1	S(2): 50.0; S(3): 50.0; Y(15): 0.0						0
GSSPAAVASPDPGADAGPK	M7ZNK2	S(2): 50.0; S(3): 50.0; S(9): 100.0		1				1
ASSDIDSGSDD	N1R4N7	S(2): 50.0; S(3): 50.0; S(7): 100.0; S(9): 100.0		2				2
VSSPHADDEVIPEEAAEKVSSPSADEAIPEEAAEK	M7YL15;M8CBD6	S(2): 50.0; S(3): 50.0; S(20): 100.0; S(21): 100.0; S(23): 100.0		3				3
VSSPNADEAIPEEAADKVSSPHADEAIPEK	A0A080YUA1	S(2): 50.0; S(3): 50.0; S(19): 50.0; S(20): 50.0						0
VSSPNADEAIPEEAADK	A0A080YUA1	S(2): 50.0; S(3): 50.0						0
VSSPNADEVIPEEAAEK	M8CBD6	S(2): 50.0; S(3): 50.0						0
VSSPHADDEVIPEEAAGK	A0A080YUA1	S(2): 50.0; S(3): 50.0						0
VSSPNADEEIPEEAAADK	M7YL15	S(2): 50.0; S(3): 50.0						0
VSSPNADEVIPEK	A0A080YUA1	S(2): 50.0; S(3): 50.0						0
ASSGDAAGVVVPR	F2E223	S(2): 50.0; S(3): 50.0						0
VSSPNADEVIPEEAADK	M7YL15	S(2): 50.0; S(3): 50.0						0
VSSPNADEEIPEK	A0A080YUA1	S(2): 50.0; S(3): 50.0						0
VSSPNADEVVPEK	M7YL15	S(2): 50.0; S(3): 50.0						0
ASSPDADEEIPEK	M8CBD6	S(2): 50.0; S(3): 50.0						0
VSSPPHADEAIPEK	A0A080YUA1	S(2): 50.0; S(3): 50.0						0
DSSPVQNFPK	M7Z7Y1	S(2): 50.0; S(3): 50.0						0
VSSPNADEVMPEK	M8CBD6	S(2): 50.0; S(3): 50.0						0
VSSPHADEAIPEK	A0A080YUA1	S(2): 50.0; S(3): 50.0						0
RSNTLTSSHLAMVGAK	T1N9X4	S(2): 48.9; T(4): 48.9; T(6): 34.1; S(7): 34.1; S(8): 34.1						0
VSSPSADEAIPEEAAEK	M7YL15;M8CBD6	S(2): 48.9; S(3): 48.9; S(5): 2.2						0
ASSSSPASSRPPGPFALGLESSANK	M8BCB2	S(2): 46.1; S(3): 46.1; S(4): 1.9; S(5): 1.9; S(8): 1.9; S(9): 1.9; S(21): 0.0; S(22): 0.0						0
VSLLNKPSNEDSDEELEYADTNSGITDSPPFSISK	M7Z4C6	S(2): 4.8; S(8): 46.7; S(12): 46.7; Y(18): 7.5; T(21): 7.5; S(23): 7.5; T(26): 7.5; S(28): 71.5; S(32): 0.0; S(34): 0.0						0
MSSLPGDDAGSALPSAR	M7Z690	S(2): 4.7; S(3): 4.7; S(11): 85.9; S(15): 4.7		1				1
VSSILGLTIQMAESLINTGFSNR	M7ZQC4	S(2): 4.1; S(3): 91.7; T(8): 5.4; S(14): 32.9; T(18): 32.9; S(21): 32.9						0
MSTPQSGGPSPATTAAAAETSK	M8BL34	S(2): 33.3; T(3): 33.3; S(6): 33.3; S(10): 33.3; T(13): 33.3; T(14): 33.3; T(20): 0.0; S(21): 0.0						0
ASASNSPWYGPDR	M8CA60	S(2): 33.3; S(4): 33.3; S(6): 33.3; Y(9): 0.0						0
ISTSSLSDLK	R7W7G2	S(2): 33.0; T(3): 33.0; S(4): 33.0; S(5): 0.8; S(7): 0.0						0
ASTSPEPAATETGDSVK	F2DNU7	S(2): 32.5; T(3): 32.5; S(4): 32.5; T(10): 1.2; T(12): 1.2; S(15): 0.1						0
HSTVEEESDEDEEFQLPESELEPSTR	T1NTT5	S(2): 3.8; T(3): 3.8; S(8): 92.4; S(19): 0.0; S(24): 0.0; T(25): 0.0		1				1
ASSDTDDDDDDDFVMPK	M8BE35	S(2): 3.3; S(3): 96.7; T(5): 100.0		1		1		2
MSSAANSPPR	M8D4R2	S(2): 3.1; S(3): 97.0; S(7): 99.9		2				2
ISSPLVAPATPSGGGYKSPYWDLK	R7WF07	S(2): 2.9; S(3): 97.1; T(10): 100.0; S(12): 0.0; Y(16): 49.2; S(18): 49.2; Y(20): 1.5		1		1		2
ASSACDFGGAGTIVNQAPSGRCDASSSWCVANSAVGAER	F2DEP6	S(2): 2.9; S(3): 94.0; T(12): 2.9; S(19): 0.0; S(25): 0.0; S(26): 0.1; S(27): 0.1; S(33): 0.0		1				1
DSGSKSPPPR	W5I0E2	S(2): 2.5; S(4): 97.5; S(6): 99.9		2				2
VSLLNKPSNEDSDEELEYADTNSGITDSPPFSISK	M7Z4C6	S(2): 2.4; S(8): 48.5; S(12): 48.5; Y(18): 0.1; T(21): 0.1; S(23): 0.1; T(26): 0.1; S(28): 0.0; S(32): 0.0; S(34): 0.0						0
ASSSFVDPPSYADVAASSPR	F2DMA9	S(2): 2.4; S(3): 95.2; S(4): 2.4; S(10): 50.0; Y(11): 50.0; S(17): 0.0; S(18): 0.0		1				1
QSSLAPNR	A0A077S350	S(2): 2.1; S(3): 97.9		1				1
ASIGTCQAYRLLQVSEGGFPYVGCSKR	T1MPJ1	S(2): 2.0; T(5): 96.0; Y(9): 2.0; S(15): 0.0; Y(21): 0.0; S(25): 0.0				1		1
LSSSLQDLPTFSR	N1QR44	S(2): 2.0; S(3): 2.0; S(4): 95.9; T(10): 0.0; S(12): 0.0		1				1
MSASNHSSAGASSPSAPSAPPPPAVPK	R7W4Z9	S(2): 12.5; S(4): 12.5; S(7): 12.5; S(8): 12.5; S(12): 12.5; S(13): 12.5; S(15): 12.5; S(18): 12.5						0
NSGASLDQHCIGTIINICTGLQDMDK	I1HH76	S(2): 11.1; S(5): 11.1; T(13): 11.1; T(19): 66.8						0
GSDDGYSSDSVLK	T1NMN2	S(2): 100.0; Y(6): 33.0; S(7): 33.0; S(8): 33.0; S(10): 1.0		1				1
RSYSPPGR	M8BQL1	S(2): 100.0; Y(3): 0.1; S(4): 99.9		2				2
ASPMPLTPGVSK	M8AVM1	S(2): 100.0; T(7): 97.2; S(11): 2.8		1		1		2
VSPNETAASVASSPLAK	M0W3G3;M8BFW3	S(2): 100.0; T(6): 100.0; S(9): 0.0; S(12): 0.0; S(13): 0.0		1		1		2
VSPTHVHSNSISEDPALTETSEPTR	M7ZED3	S(2): 100.0; T(4): 99.7; S(8): 0.2; S(10): 0.2; S(12): 0.0; T(18): 0.0; T(20): 0.0; S(21): 0.0; T(24): 0.0		1		1		2
GSDTETEK	F2E1A0	S(2): 100.0; T(4): 0.0; T(6): 0.0		1				1
ASADEANAAAEGTEGK	W5CUU6	S(2): 100.0; T(13): 0.0		1				1
ASEGEHAAAGEQTPLK	M8B6Q5	S(2): 100.0; T(13): 0.0		1				1
ASPDAAAAPPTEPER	A0A077S011	S(2): 100.0; T(11): 0.0		1				1
ASPQCCANPPTLNPAAGEGK	M8BYH9	S(2): 100.0; T(11): 0.0		1				1
ASPAPVPASPGSSSQK	M7ZE55	S(2): 100.0; S(9): 94.2; S(12): 2.9; S(13): 2.9; S(14): 0.1		2				2
VSPALDPPSPR	F2CXG5	S(2): 100.0; S(9): 100.0		2				2
VSPNEAAASVASSPLAK	T1MKZ8	S(2): 100.0; S(9): 0.1; S(12): 0.1; S(13): 99.9		2				2
ASGGDLPSGFADESK	M8CL56	S(2): 100.0; S(8): 0.0; S(14): 0.0		1				1
NSLNISMR	M7YPP9	S(2): 100.0; S(6): 100.0		2				2
LSPQASGNLTESPK	M7YDB1	S(2): 100.0; S(6): 0.0; T(10): 2.7; S(12): 97.3		2				2
ASPRSPAAGALAGDEAIWR	A0A077RF24	S(2): 100.0; S(5): 100.0		2				2
ISLDSEK	M8ARL2	S(2): 100.0; S(5): 100.0		2				2
RSISPVAK	M7YYP4	S(2): 100.0; S(4): 100.0		2				2
DSLSPR	N1R0G1	S(2): 100.0; S(4): 100.0		2				2
ISPSELAAVSR	M7ZM28	S(2): 100.0; S(4): 0.0; S(10): 0.0		1				1
ASSNSGGIPIK	M8ASI2	S(2): 100.0; S(3): 100.0; S(5): 100.0		3				3
ASPPEGVEPAVIHAWSAPR	M8B0B3	S(2): 100.0; S(16): 0.0		1				1
NSLNLNLGDILNPSNS	M7YBA9	S(2): 100.0; S(14): 0.0; S(16): 0.0		1				1
ASAGGAGPAAPFSMLEGAGR	M8C0T9	S(2): 100.0; S(13): 100.0		2				2
ASPGPAPAGELLR	M8A010	S(2): 100.0		1				1
ASAEVLGK	T1NA04	S(2): 100.0		1				1
ASAGNLALQPK	M7YSC2	S(2): 100.0		1				1
GSVAGDAVR	M7YHR0	S(2): 100.0		1				1
ASLGGDDDLLAHHK	R7W0D5	S(2): 100.0		1				1
QSWVDVQSAVGLLDYLSYMASEGATSK	M0WIF7	S(2): 1.9; S(8): 1.9; Y(15): 31.5; S(17): 31.5; Y(18): 31.5; S(21): 1.9; T(25): 0.0; S(26): 0.0						0
VSSPSVPR	F2CRV5	S(2): 1.8; S(3): 98.2; S(5): 0.0		1				1
VSSQFLPPEGSR	M8BVP3	S(2): 1.8; S(3): 98.2; S(11): 0.0		1				1
LSSSPHGIPTGSSPIGSVPK	A0A077RPK9	S(2): 1.8; S(3): 49.1; S(4): 49.1; T(10): 33.3; S(12): 33.3; S(13): 33.3; S(17): 0.0						0
QSSLLSK	N1R4E2	S(2): 1.7; S(3): 98.3; S(6): 0.0		1				1
VSSPHADDEVIPEEAAEK	M7YL15;M8CBD6;A0A080YUA1	S(2): 1.4; S(3): 98.6		1				1
QSSFNSLAK	M7ZZ79	S(2): 1.4; S(3): 98.5; S(6): 0.0		1				1
ASGNSDVNLPLK	M8ARI0	S(2): 1.3; S(5): 98.7		1				1
LSKSDDSGAQFLIPQSQSGVAR	M8CGA4	S(2): 1.3; S(4): 49.3; S(7): 49.3; S(16): 97.4; S(18): 2.6		1				1
LSSQWSFSR	T1NSM1	S(2): 1.1; S(3): 48.9; S(6): 48.9; S(8): 1.1						0
QSPSMPTTPTTPVTPSSSTPPR	M7Y489	S(2): 0.7; S(4): 5.2; T(7): 47.0; T(8): 47.0; T(10): 49.7; T(11): 49.7; T(14): 49.7; S(16): 12.7; S(17): 12.7; S(18): 12.7; T(19): 12.7						0
QSPCLVYSSGDRDADTVTLHNMSTDK	A0A077RQR2	S(2): 0.2; Y(7): 3.7; S(8): 0.2; S(9): 0.2; T(16): 92.1; T(18): 3.7; S(23): 0.0; T(24): 0.0				1		1
GSKPDGSDDNVDASTQENR	M8A1X6	S(2): 0.2; S(7): 99.8; S(14): 0.0; T(15): 0.0		1				1
ASAGRVSPALDPPSPR	F2CXG5	S(2): 0.1; S(7): 99.9; S(14): 100.0		2				2
ASSDTDDDEDDDFVK	M8BE35	S(2): 0.1; S(3): 99.9; T(5): 100.0		2				2
GSSPAAVASPDPGADAGPK	M7ZNK2	S(2): 0.1; S(3): 99.9; S(9): 100.0		2				2
NSSGDLMSSSK	M7ZBB0	S(2): 0.1; S(3): 99.9; S(8): 0.0; S(9): 0.0; S(10): 0.0		1				1
VSPQPGVPPEVAGAAVAAESSTGTWTTVWTDGLTSLDR	G0Y7R9	S(2): 0.1; S(20): 31.9; S(21): 31.9; T(22): 31.9; T(24): 1.4; T(26): 1.4; T(27): 1.4; T(30): 0.0; T(34): 0.0; S(35): 0.0						0
VSDFKYTPSPPQR	F2D0G2	S(2): 0.0; Y(6): 0.1; T(7): 99.9; S(9): 100.0		1		1		2
LSFYDDIGNGSDEDEFENQETQK	M7YJT6	S(2): 0.0; Y(4): 0.0; S(11): 100.0; T(21): 0.0		1				1
ASVPPLQVALDEYEGSDQEGDQK	R7WDH5	S(2): 0.0; Y(13): 0.0; S(16): 100.0		1				1
ASVPPLQVALDEYEVSDQEGDQK	M7Z943	S(2): 0.0; Y(13): 0.0; S(16): 100.0		1				1
LSGDDVGELHYHYYPVQAAPVEQEMAEAPSAST	W5HUF2	S(2): 0.0; Y(11): 0.0; Y(13): 0.0; Y(14): 0.0; S(30): 33.3; S(32): 33.3; T(33): 33.3						0
ASHPPEEDFAYGNPLAGETPGR	N1R4K3	S(2): 0.0; Y(11): 0.0; T(19): 100.0				1		1
ASDAMPKTPESSPK	M8BZ09	S(2): 0.0; T(8): 66.7; S(11): 66.7; S(12): 66.7						0
DSAAEETGVSEEYDGDETPSPETSTDEEVPR	M7Z0P4	S(2): 0.0; T(7): 2.0; S(10): 65.5; Y(13): 65.5; T(18): 66.2; S(20): 0.7; T(23): 0.0; S(24): 0.0; T(25): 0.0						0
DSAAEETGVSEESDDDETPSPETSTDEEVPR	N1R046	S(2): 0.0; T(7): 0.3; S(10): 97.0; S(13): 50.0; T(18): 50.0; S(20): 2.8; T(23): 0.0; S(24): 0.0; T(25): 0.0		1				1
DSAAEETGVSEEYDGDETPSPETSTDEEVPR	M7Z0P4	S(2): 0.0; T(7): 0.0; S(10): 33.1; Y(13): 33.1; T(18): 33.1; S(20): 0.6; T(23): 0.0; S(24): 0.0; T(25): 0.0						0
ESLAMTSLSK	M7YYM9	S(2): 0.0; T(6): 0.7; S(7): 49.7; S(9): 49.7						0
ESKEDTIEEATDSSETVPSAR	M0UW71	S(2): 0.0; T(6): 0.0; T(11): 99.7; S(13): 5.8; S(14): 94.5; T(16): 99.6; S(19): 0.4		1		2		3
ESKEDTIEEATDSSETVPSAR	M0UW71	S(2): 0.0; T(6): 0.0; T(11): 97.6; S(13): 49.9; S(14): 49.9; T(16): 2.4; S(19): 0.1				1		1
ESKEDTIEEATDSSETVPSAR	M0UW71	S(2): 0.0; T(6): 0.0; T(11): 1.4; S(13): 48.6; S(14): 48.6; T(16): 1.4; S(19): 0.0						0
VSPNETAASVASSPLAK	M0W3G3;M8BFW3	S(2): 0.0; T(6): 0.0; S(9): 0.0; S(12): 0.1; S(13): 99.9		1				1
ASAETLARSPSREPSSDPPR	M0WHI5	S(2): 0.0; T(5): 97.8; S(9): 2.2; S(11): 99.9; S(15): 50.0; S(16): 50.0		1		1		2
ASAETLARSPSREPSSDPPR	M0WHI5	S(2): 0.0; T(5): 50.0; S(9): 50.0; S(11): 90.7; S(15): 4.6; S(16): 4.6		1				1
ASDTPKTPEGSPK	R7WA78	S(2): 0.0; T(4): 0.0; T(7): 100.0; S(11): 100.0		1		1		2
GSTSDSEDEKPLSAR	M7Y885	S(2): 0.0; T(3): 2.1; S(4): 97.9; S(6): 100.0; S(13): 0.0		2				2
ASTSDSEDEKPLSAR	R7WCB2	S(2): 0.0; T(3): 0.0; S(4): 100.0; S(6): 100.0; S(13): 0.0		2				2
LSTSDGAISPSMR	M7ZF44	S(2): 0.0; T(3): 0.0; S(4): 0.0; S(9): 96.2; S(11): 3.8		1				1
DSTDADEDNAEEELASDNELEAENK	N1R2C2	S(2): 0.0; T(3): 0.0; S(16): 100.0		1				1
DSTAAPEVDLQPEASNPPK	M7Z4R5;R7W0M2	S(2): 0.0; T(3): 0.0; S(15): 100.0		1				1
ASVAADPHAALAGAGTPPHGSPVAAK	M7ZSY7	S(2): 0.0; T(16): 100.0; S(21): 100.0		1		1		2
ISAEDEMAGMDLTR	F2CPR9	S(2): 0.0; T(13): 100.0				1		1
ISAEDEMAGMDLTR	F2CPR9	S(2): 0.0; T(13): 100.0				1		1
ISAEDEMAGMDLTR	F2CPR9	S(2): 0.0; T(13): 100.0				1		1
VSPALDPPSPR	F2CXG5	S(2): 0.0; S(9): 100.0		1				1
LSIDDELVSSPK	F2DUC0	S(2): 0.0; S(9): 0.1; S(10): 99.9		1				1
VSPNEAAASVASSPLAK	T1MKZ8	S(2): 0.0; S(9): 0.0; S(12): 0.0; S(13): 100.0		1				1
ASDADKISSPLVAPATPSGGGYK	R7WF07	S(2): 0.0; S(8): 50.0; S(9): 50.0; T(16): 96.5; S(18): 3.5; Y(22): 0.0				1		1
GSAAPLVSPGPQQR	N1QZ68	S(2): 0.0; S(8): 100.0		1				1
WSGGGGGSPPPHR	Q6XJQ4	S(2): 0.0; S(8): 100.0		1				1
VSFNDAPSAIFWTDYVATR	Q5BU11	S(2): 0.0; S(8): 0.0; T(13): 33.3; Y(15): 33.3; T(18): 33.3						0
VSFNDAPSAIFWTDYVATR	Q5BU11	S(2): 0.0; S(8): 0.0; T(13): 100.0; Y(15): 97.8; T(18): 2.2			1	1		2
ASAAGASPSAVDNILEQIR	M7Z1Y9	S(2): 0.0; S(7): 99.9; S(9): 0.1		1				1
LSIEEGSGGASDAMAVD	M7ZJS6	S(2): 0.0; S(7): 97.6; S(11): 2.4		1				1
LSIEEGSGGASDAMAVD	M7ZJS6	S(2): 0.0; S(7): 100.0; S(11): 100.0		2				2
LSIEEGSGGASDAMAVD	M7ZJS6	S(2): 0.0; S(7): 100.0; S(11): 0.0		1				1
ISGELASSSPK	M8C219	S(2): 0.0; S(7): 1.1; S(8): 49.4; S(9): 49.4						0
FSGVFSSSGSPR	M7YL61	S(2): 0.0; S(6): 97.0; S(7): 4.4; S(8): 49.3; S(10): 49.3		1				1
GSLPESTEEPEGPDDR	M7YL15;M8CBD6	S(2): 0.0; S(6): 50.0; T(7): 50.0						0
VSAILSWENTK	M8C871	S(2): 0.0; S(6): 100.0; T(10): 0.0		1				1
ASLMDSEEEEEQK	R7W1Z1	S(2): 0.0; S(6): 100.0		1				1
FSIDMSPVK	R7W8I2	S(2): 0.0; S(6): 100.0		1				1
GSFIPSPR	D7NXU0	S(2): 0.0; S(6): 100.0		1				1
FSGVFSSSGSPR	M7YL61	S(2): 0.0; S(6): 1.0; S(7): 1.0; S(8): 49.0; S(10): 49.0						0
LSPQASGNLTESPK	M7YDB1	S(2): 0.0; S(6): 0.0; T(10): 0.0; S(12): 100.0		1				1
VSLQPSQQVVELVGSESPSITSLNPNNQR	M8BVP3	S(2): 0.0; S(6): 0.0; S(15): 50.0; S(17): 50.0; S(19): 0.0; T(21): 0.0; S(22): 0.0						0
ISRDSYPNLR	M8A1M6	S(2): 0.0; S(5): 97.6; Y(6): 2.4		1				1
ASANSLSAPIR	T1M9S8	S(2): 0.0; S(5): 50.0; S(7): 50.0						0
QSFESSPR	M8BMU5	S(2): 0.0; S(5): 50.0; S(6): 50.0						0
ASANSYSAPIR	M7ZT98	S(2): 0.0; S(5): 2.2; Y(6): 2.2; S(7): 95.6		1				1
VSADSDDEFYDADK	M8AJR2	S(2): 0.0; S(5): 100.0; Y(10): 0.0		1				1
LSIDSSEDEGNEEK	M8C588;F2DSH4	S(2): 0.0; S(5): 100.0; S(6): 100.0		2				2
GSAASPPR	M8C3S0	S(2): 0.0; S(5): 100.0		1				1
ASNLSFK	M7YJI6	S(2): 0.0; S(5): 100.0		1				1
LSWESSVDTMACSPPRPDISR	M8BHC0	S(2): 0.0; S(5): 1.6; S(6): 1.6; T(9): 48.4; S(13): 48.4; S(20): 0.0						0
ASGSPPVPVMHSPPRPVTVK	M8BMN1	S(2): 0.0; S(4): 100.0; S(12): 100.0; T(18): 0.0		2				2
ASGSPPVPVMHSPPRPVTVK	M8BMN1	S(2): 0.0; S(4): 100.0; S(12): 100.0; T(18): 0.0		2				2
NSLSDEEK	W5BL29	S(2): 0.0; S(4): 100.0		1				1
ASASGTAPDSPVPEPMVEA	M7YMZ3	S(2): 0.0; S(4): 0.1; T(6): 2.8; S(10): 97.1		1				1
ASASGTAPDSPVPEPMVEA	M7YMZ3	S(2): 0.0; S(4): 0.1; T(6): 2.8; S(10): 97.1		1				1
LSKSDDSGAQFLIPQSQSGVAR	M8CGA4	S(2): 0.0; S(4): 0.1; S(7): 99.9; S(16): 0.0; S(18): 0.0		1				1
QSPSMPTTPTTPVTPSSSTPPR	M7Y489	S(2): 0.0; S(4): 0.0; T(7): 0.0; T(8): 0.0; T(10): 0.2; T(11): 99.8; T(14): 100.0; S(16): 0.0; S(17): 0.0; S(18): 0.0; T(19): 0.0				2		2
HSISIASMNR	F2DNP7	S(2): 0.0; S(4): 0.0; S(7): 100.0		1				1
VSSSPDLADDR	M8AQZ5	S(2): 0.0; S(3): 99.9; S(4): 0.0		1				1
ASSNSGGIPIK	M8ASI2	S(2): 0.0; S(3): 50.0; S(5): 50.0						0
ISSSPDEQGAR	R7W801	S(2): 0.0; S(3): 2.7; S(4): 97.3		1				1
ISSPLVAPATPSGGGYK	R7WF07	S(2): 0.0; S(3): 100.0; T(10): 1.7; S(12): 98.3; Y(16): 0.0		2				2
VSSFEALQSATK	M8BCF1	S(2): 0.0; S(3): 100.0; S(9): 0.0; T(11): 0.0		1				1
NSSGDLMSSSK	M7ZBB0	S(2): 0.0; S(3): 100.0; S(8): 0.0; S(9): 0.0; S(10): 0.0		1				1
ASSEGGDAGER	M8BIQ7	S(2): 0.0; S(3): 100.0		1				1
LSSIDAQLR	M8AUZ4;F2CR56	S(2): 0.0; S(3): 100.0		1				1
GSSITLSPNK	N1QWZ1	S(2): 0.0; S(3): 0.0; T(5): 0.0; S(7): 100.0		1				1
ISSPLVAPATPSGGGYKSPYWDLK	R7WF07	S(2): 0.0; S(3): 0.0; T(10): 100.0; S(12): 92.1; Y(16): 3.9; S(18): 3.9; Y(20): 0.2		1		1		2
ISSPLVAPATPSGGGYK	R7WF07	S(2): 0.0; S(3): 0.0; T(10): 100.0; S(12): 0.0; Y(16): 0.0				1		1
DSSANQPASPGTTFGPAGQMSK	F2CUS7	S(2): 0.0; S(3): 0.0; S(9): 99.8; T(12): 0.1; T(13): 0.1; S(21): 0.1		1				1
DSSANQPASPGTTFGNAGQLSK	M8ARI7	S(2): 0.0; S(3): 0.0; S(9): 100.0; T(12): 0.0; T(13): 0.0; S(21): 0.0		1				1
ASSAPGGGSGK	M8AUZ4	S(2): 0.0; S(3): 0.0; S(9): 100.0		1				1
GSSPAAVASPDPGADAGPK	M7ZNK2	S(2): 0.0; S(3): 0.0; S(9): 100.0		1				1
GSSAGPSSLGSPLK	F2D9D7	S(2): 0.0; S(3): 0.0; S(7): 49.4; S(8): 49.4; S(11): 1.1						0
ISSQVSDLDQQLR	N1QT84	S(2): 0.0; S(3): 0.0; S(6): 100.0		1				1
ASSSFVDPPSYADVAASSPR	F2DMA9	S(2): 0.0; S(3): 0.0; S(4): 0.0; S(10): 0.0; Y(11): 0.0; S(17): 50.0; S(18): 50.0						0
VSPQPGVPPEEAGAAVAAESXTGTWTTVWTDGLTSLDR	Q7YMS7	S(2): 0.0; S(20): 20.0; T(22): 20.0; T(24): 20.0; T(26): 20.0; T(27): 20.0; T(30): 0.0; T(34): 0.0; S(35): 0.0						0
VSPQPGVPPEEAGAAVAAESSTGTWTTVWTDGLTSLDR	P11383;Q7YMS7;G8D4E1	S(2): 0.0; S(20): 16.5; S(21): 16.5; T(22): 16.5; T(24): 16.5; T(26): 16.5; T(27): 16.5; T(30): 1.1; T(34): 0.1; S(35): 0.1						0
ASLEEEDDVISDDDEFFDR	M8B027	S(2): 0.0; S(11): 100.0		1				1
ISHAVLVPESASQR	M8B4Q9	S(2): 0.0; S(10): 50.0; S(12): 50.0						0
ASVVDEVKPSSAPGSESGDVSQIGESR	R7WA13	S(2): 0.0; S(10): 3.1; S(11): 96.9; S(15): 96.9; S(17): 3.1; S(21): 0.0; S(26): 0.0		2				2
ISAVVPNIPSPVR	R7WB71	S(2): 0.0; S(10): 100.0		1				1
NLEGAFVLNQMQPEHDESSSQ	F2DNM2	S(18): 4.1; S(19): 4.1; S(20): 91.8		1				1
NLEGAFVLNQMQPEHDESSSQ	F2DNM2	S(18): 33.3; S(19): 33.3; S(20): 33.3						0
EGMGGGGGGGVDPFDIFSSFFGPSFGGGGGGSSR	M8A5N9	S(18): 0.0; S(19): 0.0; S(24): 2.6; S(32): 48.7; S(33): 48.7						0
EGMGGGGGGGVDPFDIFSSFFGPSFGGGGGGSSR	M8A5N9	S(18): 0.0; S(19): 0.0; S(24): 0.0; S(32): 97.3; S(33): 2.7		1				1
GGKPINPNDPVENPEAFSSSVVAPSPNR	M8BHU3	S(18): 0.0; S(19): 0.0; S(20): 0.0; S(25): 100.0		1				1
VILGENFDEKNDDQEDSVTVGGTR	R7W0M2	S(17): 95.5; T(19): 95.5; T(23): 9.0		1		1		2
LNEGVDVDGPEEGEGDSDYIQFEDEDIDK	M7ZRR2	S(17): 50.0; Y(19): 50.0						0
VILGENFDEKNDDQEDSVTVGGTR	R7W0M2	S(17): 50.0; T(19): 50.0; T(23): 0.1						0
VILGENLDEKNDDQEDSVTVGGTR	M7Z4R5	S(17): 100.0; T(19): 99.8; T(23): 0.2		1		1		2
AGILAWAADVVGGAGDSDDEAAAER	F2D693	S(17): 100.0		1				1
EEDAGMAVACDEPAAGSGDEMEKGDGPEDEEEK	M0X0M4	S(17): 100.0		1				1
IFNVLGEPVDNLGPVDSSATFPIHR	A9L9U2;A0A075VYR7;A9L9S4	S(17): 1.8; S(18): 1.8; T(20): 96.4				1		1
LNEGVDVDGPEEGEGDSDYIQFEDEDIDKI	M7ZRR2	S(17): 1.7; Y(19): 98.3			1			1
VGFPQGPVGWQGAPQSPSSYIVK	W4ZSE0;M8BBP7	S(16): 87.9; S(18): 4.0; S(19): 4.0; Y(20): 4.0		1				1
APPPPPKPEALRPADSDEDDDPMESFLR	M8ALN3	S(16): 100.0; S(25): 0.0		1				1
NQPGNPNPDAEVIALSPR	N1QY98	S(16): 100.0		1				1
ALPGMPDPDAEVIALSPK	F2EIL3	S(16): 100.0		1				1
DLFIEPLEVNNPVVDSPCWK	M7Z7A6	S(16): 100.0		1				1
DDHEGVQVVGFEVPASPDSSYSNPIPGSEDEDR	M0VDL8	S(16): 0.1; S(19): 0.1; S(20): 0.1; Y(21): 0.1; S(22): 49.9; S(28): 49.9						0
EVEAMLLNEPDGEGSNSAGSSATEFDGAGR	N1R4L8	S(15): 60.0; S(17): 60.0; S(20): 60.0; S(21): 60.0; T(23): 60.0						0
NVAEAEEEEEEVEESEEEESEDDGEEK	A0A077RTY0	S(15): 50.0; S(20): 50.0						0
EVEAMLLNEPDGEGSNSAGSSATEFDGAGR	N1R4L8	S(15): 47.4; S(17): 47.4; S(20): 1.7; S(21): 1.7; T(23): 1.7						0
NVAEAEEEEEEVEESEEEESEDDGEEK	A0A077RTY0	S(15): 100.0; S(20): 100.0		2				2
NVAEAEEEEEEVEESEEEESEDDGEEKK	A0A077RTY0	S(15): 100.0; S(20): 100.0		2				2
EALVADPDDEDDDDSDDESDEDEAVAAASR	M7ZMG3	S(15): 100.0; S(19): 100.0; S(29): 0.0		2				2
DDHEGVQVVGFEVPSSPDSSYSNPIPGNEDEAR	M7ZTA0	S(15): 1.4; S(16): 94.4; S(19): 1.4; S(20): 1.4; Y(21): 1.4; S(22): 0.0		1				1
EGLAHLGGEEADESS	R7W199	S(14): 98.9; S(15): 1.1		1				1
LLDFIAEPHAMPDSGLSDDQGSNSR	M8D5F9	S(14): 2.3; S(17): 95.4; S(22): 2.3; S(24): 0.0		1				1
LLDFIAEPHAMPDSGLSDDQGSNSR	M8D5F9	S(14): 2.2; S(17): 97.8; S(22): 0.0; S(24): 0.0		1				1
APDHLLAAAGLEDSDAEDETGHPQSVIER	M8BNJ5	S(14): 100.0; T(20): 0.0; S(25): 0.0		1				1
EGLAHLGGEEADESS	R7W199	S(14): 100.0; S(15): 100.0		2				2
FVDEEEDDLVGDDSGDDGDEVLEVR	M7ZM68	S(14): 100.0		1				1
VFEEQDDMLAENSDDDYDDADK	M8ASW1	S(13): 99.8; Y(17): 0.2		1				1
EHVIDDPDERPASPPDGVEEFTDDDGTIYK	W5AQM0	S(13): 99.8; T(22): 0.2; T(27): 0.0; Y(29): 0.0		1				1
QINKDNPELDDDSPEQEGGTFK	M8BZ09	S(13): 99.8; T(20): 0.2		1				1
VFEEQDDMLAENSDDDYDEADK	M7ZQH9	S(13): 98.3; Y(17): 1.7		1				1
GLIGEEILPELDSPNSFR	M0X0N6	S(13): 97.4; S(16): 2.6		1				1
PEDAAPIAPAPASDPTAGSSDDEITVEDAPFAR	N1QQI0	S(13): 94.3; T(16): 94.3; S(19): 5.7; S(20): 5.7; T(25): 0.0		1		1		2
AAAALQCCPVLGSRPASSISRSFSAR	M8BEJ7	S(13): 62.7; S(17): 62.7; S(18): 62.7; S(20): 37.3; S(22): 37.3; S(24): 37.3						0
VFEEQDDMLAENSDDDYDEADK	M7ZQH9	S(13): 50.0; Y(17): 50.0						0
MEAAADEEQEGLSAQSPAQAPPSSASSLPK	F2EHU4	S(13): 49.8; S(16): 49.8; S(23): 0.1; S(24): 0.1; S(26): 0.1; S(27): 0.1						0
VFEEQDDMLAENSDDDYDDADK	M8ASW1	S(13): 3.1; Y(17): 96.9			1			1
VEDLWEVAQPQLSPSEK	W5BDW7	S(13): 100.0; S(15): 0.0		1				1
GKQEDAEDAEAESGDHADAEEAK	M8B6Q5	S(13): 100.0		1				1
GVNPWIEVDGGVSPK	T1M2Z1	S(13): 100.0		1				1
MDLDPEGIFRDDSDEDDDNLHER	M7ZL43	S(13): 100.0		1				1
PAGGVGVQAPEASPGR	M8ALL9	S(13): 100.0		1				1
IDLDMLADDGAASEEEEEK	A0A077RTU6	S(13): 100.0		1				1
QDDDDDNGEPAPSPDPVDDK	M8C4B0	S(13): 100.0		1				1
AGVANMAEFLAVSNQK	M8BUG2	S(13): 100.0		1				1
LRPGQPDAVQEPSTSDMEDASTSSSGQK	M8BN04;W5FP08	S(13): 1.8; T(14): 49.1; S(15): 49.1; S(21): 0.0; T(22): 0.0; S(23): 0.0; S(24): 0.0; S(25): 0.0						0
WPEIEAEMAQLSPQPPTPSSAPPK	M8B780	S(12): 99.8; T(17): 0.2; S(19): 0.0; S(20): 0.0		1				1
LAGEEVDGDEDSEEEDTGMGDVDFTK	F2DX84	S(12): 98.6; T(17): 1.4; T(25): 0.0		1				1
WPEIEAEMAQLSPQPHTPSSAPPK	A0A077RR65	S(12): 98.3; T(17): 1.7; S(19): 0.0; S(20): 0.0		1				1
WLPNVQDWEENSTHSAK	M8CX86	S(12): 97.7; T(13): 2.3; S(15): 100.0		2				2
LEDVEVFEDAQSRTTSRAPSF	N1R2X7	S(12): 75.3; T(14): 75.3; T(15): 75.3; S(16): 75.3; S(20): 98.8		3		2		5
AADAAAEEADGSSPEAER	M7Z8H9	S(12): 50.0; S(13): 50.0						0
EVDVEVPADEESSEEEESTTETTEEEETEDDEEK	M7YZ42	S(12): 28.2; S(13): 28.2; S(18): 28.2; T(19): 28.2; T(20): 28.2; T(22): 28.2; T(23): 28.2; T(28): 2.6						0
AVGAGGVGALPSPGGSSSQQR	M8ATG2	S(12): 25.0; S(16): 25.0; S(17): 25.0; S(18): 25.0						0
EVDVEVPADEESSEEEESTTETTEEEETEDDEEK	M7YZ42	S(12): 24.8; S(13): 24.8; S(18): 24.8; T(19): 24.8; T(20): 0.8; T(22): 0.0; T(23): 0.0; T(28): 0.0						0
AGAAAPPVLVLSNSGKR	R7W5G2	S(12): 2.2; S(14): 97.8		1				1
LAGEEVDGDDDSEEEDNGMGDVDFTK	M7YIE3	S(12): 100.0; T(25): 0.0		1				1
LAGEEVDGDDDSEEEDNGMGDVDFTK	M7YIE3	S(12): 100.0; T(25): 0.0		1				1
LAGEEVDGDEDSEEEDTGMGDVDFTK	F2DX84	S(12): 100.0; T(17): 0.0; T(25): 0.0		1				1
WLPNVQDCEENSTHSAK	M8CAP6	S(12): 100.0; T(13): 0.1; S(15): 100.0		2				2
EEEKKDEPEEESDGEMGFSLFDD	N1QYE3	S(12): 100.0; S(19): 0.0		1				1
EEEKKDEPEEESDGEMGFSLFDD	N1QYE3	S(12): 100.0; S(19): 0.0		1				1
LAGEEVDGDDDSEEEDSGMGDVDFTK	M8BTU8	S(12): 100.0; S(17): 0.0; T(25): 0.0		1				1
LAGEEVDGDDDSEEEDSGMGDVDFTK	M8BTU8	S(12): 100.0; S(17): 0.0; T(25): 0.0		1				1
LEAAEEDGAAGSDEGEK	M8A2M2;N1QPH1	S(12): 100.0		1				1
LEDVEVFEDAQSR	N1R2X7	S(12): 100.0		1				1
MDGLHGADACFSPGR	M8BBP7	S(12): 100.0		1				1
FAGDDFLAGALSDGEEEDALIDMDI	R7W7C4	S(12): 100.0		1				1
AGAAAPPVLVLSNSGK	R7W5G2	S(12): 0.0; S(14): 100.0		1				1
DIFPGAEPPASPRPGGASGDR	M8BUM2	S(11): 99.9; S(18): 0.1		1				1
NIDNMDDNAGSSPDSSPK	M8BQI6	S(11): 99.5; S(12): 99.5; S(15): 0.5; S(16): 0.5		2				2
APVAALRPAASASSPR	F2CRC1	S(11): 94.0; S(13): 3.0; S(14): 3.0		1				1
MGAIPDAPAASHSGTQNGTGADAALK	M8B5V6	S(11): 92.0; S(13): 36.0; T(15): 36.0; T(19): 36.0		1				1
DIFPGAEPPASPRPGGASGDRDVFGAPTSPGGSTSR	M8BUM2	S(11): 64.4; S(18): 64.4; T(28): 64.4; S(29): 64.4; S(33): 14.2; T(34): 14.2; S(35): 14.2						0
NAKPVVEWLQSAESDEE	M7ZR23;F2ELG4	S(11): 50.0; S(14): 50.0						0
GPGEDNQEQLSSGAENEK	M8BFW3;T1MKZ8	S(11): 50.0; S(12): 50.0						0
NIDNMDDNAGSSPDSSPK	M8BQI6	S(11): 49.9; S(12): 49.9; S(15): 0.1; S(16): 0.1						0
DAAVVDPDANSLDAISVNSLDAK	M8CAW5	S(11): 4.5; S(16): 97.7; S(19): 97.7		2				2
GAGAAPVDVDSADGSSD	M8BA43	S(11): 33.3; S(15): 33.3; S(16): 33.3						0
GFNLFDVNRPSSSGAGPSR	M8CX86	S(11): 33.1; S(12): 33.1; S(13): 33.1; S(18): 0.7						0
DIFPGAEPPASPRPGGASGDRDVFGAPTSPGGSTSR	M8BUM2	S(11): 2.8; S(18): 92.2; T(28): 25.7; S(29): 25.7; S(33): 2.2; T(34): 25.7; S(35): 25.7		1				1
VAAAAPANECSLPISPTK	R7W0P6	S(11): 2.8; S(15): 94.4; T(17): 2.8		1				1
IAAPPKDEDESGEDYGEEEEEER	R7WAA8	S(11): 100.0; Y(15): 0.0		1				1
QEVNVAEGELSDAEDDLT	M8C002	S(11): 100.0; T(18): 0.0		1				1
VLEHDNIVAASRAPAATSR	F2DUI0	S(11): 100.0; T(17): 100.0; S(18): 100.0		2		1		3
LPIHAAAAPDSGDDDSEDDSDEDDDENSGR	T1LLS8	S(11): 100.0; S(16): 100.0; S(20): 100.0; S(28): 0.0		3				3
HNVPNDVPDESIEGPSDEEGEALAK	M8ADA6	S(11): 100.0; S(16): 100.0		2				2
VAAAEPANECSLPVSPTK	M7ZRZ9	S(11): 100.0; S(15): 96.7; T(17): 3.3		2				2
VAAAEPANECSLPISPTK	A0A077RFM6	S(11): 100.0; S(15): 50.0; T(17): 50.0		1				1
GAGAAPVDVDSADGSSD	M8BA43	S(11): 100.0; S(15): 3.8; S(16): 96.2		2				2
GAGAAPVDVDSADGSSD	M8BA43	S(11): 100.0; S(15): 100.0; S(16): 100.0		3				3
KAPHDVEAAASGGESEDEAFDDEGK	N1QYU8	S(11): 100.0; S(15): 100.0		2				2
LIHPLPPPVNSPESSPER	W5AAI0	S(11): 100.0; S(14): 50.0; S(15): 50.0		1				1
LIHPLPPPVNSPESSPER	W5AAI0	S(11): 100.0; S(14): 0.0; S(15): 0.0		1				1
NIDNMDDNAGSSPDSSPKR	M8BQI6	S(11): 100.0; S(12): 100.0; S(15): 50.0; S(16): 50.0		2				2
GPGEDNQEQLSSGAENEK	M8BFW3;T1MKZ8	S(11): 100.0; S(12): 100.0		2				2
QEDAEDAEAESGDHADAEEAK	M8B6Q5	S(11): 100.0		1				1
EPEHDPENDDSPEDENEEDFDNR	M8BTI6	S(11): 100.0		1				1
DGEQDGENVGSEEDEEDGLK	M7ZCD7	S(11): 100.0		1				1
QVAHAPQELNSPR	M8ASY7	S(11): 100.0		1				1
FVDLNAEAPESGDDEEDEIDWEEG	W5CVT1	S(11): 100.0		1				1
ENANLIDGDDSDELR	A0A077RU29	S(11): 100.0		1				1
MPPPPKDEDDSGGEEEEGEEHEK	M8AUU7	S(11): 100.0		1				1
MPLPPKDEDDSGGEEEEGEEHEK		S(11): 100.0		1				1
MPPPPKDEDDSGGEEEEGEEHEK	M8AUU7	S(11): 100.0		1				1
DGGGGGEAVGSGEAGGVQGGR	M8CAM5	S(11): 100.0		1				1
GLVPVLGAGGSDR	M7ZG58	S(11): 100.0		1				1
GLVPVHGVGGSDR	N1R2F7	S(11): 100.0		1				1
DAAVVDPDANSLDAVSISSLDAK	M7YZP1	S(11): 0.9; S(16): 10.0; S(18): 94.6; S(19): 94.6		2				2
NAKPVVEWLQSAESDDEE	M8D179	S(11): 0.1; S(14): 99.9		1				1
HNVPNDVPDESIEGPSDEEGEALAK	M8ADA6	S(11): 0.0; S(16): 100.0		1				1
VAAAEPANECSLPISPTK	A0A077RFM6	S(11): 0.0; S(15): 95.3; T(17): 4.7		1				1
GGAGDGEGAGSESPPSGAR	N1R1W2	S(11): 0.0; S(13): 100.0; S(16): 0.0		1				1
EVEEEDEEESDKSKSEINDDDDDEGSDEDEDDDE	M0Z7S2	S(10): 99.6; S(13): 50.2; S(15): 50.2; S(26): 100.0		2				2
GPEVQQAPPSPSQVPNR	A0A077RPK9	S(10): 96.9; S(12): 3.1		1				1
LPPQLMPNPSSSTPSPPK	R7W7P3	S(10): 86.6; S(11): 8.9; S(12): 8.9; T(13): 8.9; S(15): 86.6		2				2
LAGPXPPELSGMTSLESLDVSHNALSGAIPASLTR	T1LID1	S(10): 56.6; T(13): 56.6; S(14): 56.6; S(17): 56.6; S(21): 56.5; S(26): 17.6; S(32): 99.9; T(34): 99.9		1		1		2
LAGPXPPELSGMTSLESLDVSHNALSGAIPASLTR	T1LID1	S(10): 56.3; T(13): 56.3; S(14): 56.3; S(17): 56.3; S(21): 56.3; S(26): 25.5; S(32): 96.5; T(34): 96.5		1		1		2
VEEDEIEELSGDPSQDDDAAPAK	M8A4R6	S(10): 50.0; S(14): 50.0						0
DAPEEALDASTGESR	M8BYR0	S(10): 49.6; T(11): 49.6; S(14): 0.8						0
KDVGGDDGDSLDEDDLT	M8AXB7	S(10): 100.0; T(17): 0.0		1				1
AGDADEEEDSLANTR	M8BA16	S(10): 100.0; T(14): 0.0		1				1
ALRPLAPLPSDDEDPDDGDGAPSR	M8BYT8	S(10): 100.0; S(23): 0.0		1				1
LQEMEVAQESPEGSDEGDQISLPIR	M7ZLF7	S(10): 100.0; S(14): 96.0; S(21): 4.0		2				2
VEEDEIEELSGDPSQDDDAAPAK	M8A4R6	S(10): 100.0; S(14): 100.0		2				2
VEEDEIEELSDDPSQDDDAAPAK	R7W1T2	S(10): 100.0; S(14): 100.0		2				2
VDEDEIEELSDDPSQDDDAGPAAK	M7ZCV0	S(10): 100.0; S(14): 100.0		2				2
EVEEEDEEESDKSKSEINDDDDDEGSDEDEDDDE	M0Z7S2	S(10): 100.0; S(13): 100.0; S(15): 100.0; S(26): 100.0		4				4
EVEEEDEEESDKSK	M0Z7S2	S(10): 100.0; S(13): 100.0		2				2
EVEEEDEEESDKSK	M0Z7S2	S(10): 100.0; S(13): 0.0		1				1
RDPDLDDAGSPSPAR	M8B561	S(10): 100.0; S(12): 100.0		2				2
QLLEEAAAASA	M8BGJ7	S(10): 100.0		1				1
DLMIAQPAGSEVGDR	M8CAP6	S(10): 100.0		1				1
EVAPDVDPPSPR	M8BNF9	S(10): 100.0		1				1
EVILVDDNDSGQEDGGGAK	M7YDI4	S(10): 100.0		1				1
KPDEAKPADSA	M8AJ16	S(10): 100.0		1				1
DVGANPADDSDDDLFGD	M7ZVW4	S(10): 100.0		1				1
GQEACQEPPSP	M7Y906	S(10): 100.0		1				1
RPFAAIVGGSK	M7ZR60	S(10): 100.0		1				1
EVEEEDEEESDK	M0Z7S2	S(10): 100.0		1				1
DLMIAQPAGSEVGDR	M8CAP6	S(10): 100.0		1				1
MQALEMVQLSPR	M7Z2R5	S(10): 100.0		1				1
VLVAGEPNISYICSR	M9WK08	S(10): 1.6; Y(11): 1.6; S(14): 96.7		1				1
LLDIVACPASFGSPPPTPPPPSPK	T1NHA8	S(10): 0.6; S(13): 0.6; T(17): 0.6; S(22): 98.3		1				1
VPFFADDEESPATPK	M7ZGJ1	S(10): 0.0; T(13): 100.0				1		1
EEDAGMAVASDEPAAASGDEMEKGDEPEDEEEK	R7WBJ6	S(10): 0.0; S(17): 100.0		1				1
SDAGSGRATR	M7Z6V0	S(1): 99.9; S(5): 0.1; T(9): 100.0		1		1		2
SFNSQTPSELLESIFLK	M7YRR3	S(1): 99.9; S(4): 0.0; T(6): 0.0; S(8): 0.0; S(13): 0.0		1				1
SASAAVLSQEIQR	M7Z2I9	S(1): 99.9; S(3): 0.1; S(8): 0.0		1				1
SGVLTSPGTPGYSR	I1I7U8	S(1): 99.8; T(5): 0.1; S(6): 0.1; T(9): 0.0; Y(12): 0.0; S(13): 0.0		1				1
SLTSSSPK	M7YYG1	S(1): 99.8; T(3): 3.1; S(4): 3.0; S(5): 3.1; S(6): 91.1		2				2
SRPSPDYGRPASPQYGAYGR	M7ZBF5	S(1): 99.8; S(4): 0.2; Y(7): 0.0; S(12): 100.0; Y(15): 0.0; Y(18): 0.0		2				2
SAGSYFGVPVPR	M7YDK3	S(1): 99.8; S(4): 0.1; Y(5): 0.1		1				1
SSRSPPPR	F2DSG1	S(1): 99.8; S(2): 96.1; S(4): 4.1		2				2
SSGIESTPAEAEALSK	M8C0R9	S(1): 98.3; S(2): 1.7; S(6): 0.0; T(7): 0.0; S(15): 0.0		1				1
SDGKDTLDLSALGAAVPNAAELSAEDK	M8CW38	S(1): 97.9; T(6): 2.1; S(10): 0.0; S(23): 0.0		1				1
SGSLPGGAPLSNPDVVNALAR	A0A077RY75	S(1): 97.4; S(3): 2.6; S(11): 0.0		1				1
SSPHGGLDDQIER	M0WAP7	S(1): 97.4; S(2): 2.6		1				1
SYSNLMELAAGGDR	F2DQH1	S(1): 97.3; Y(2): 2.7; S(3): 0.0		1				1
SGSAPPSMEGSLAALGNLIGQR	R7W6J8	S(1): 97.3; S(3): 2.7; S(7): 0.0; S(11): 0.0		1				1
SATNNISQVAMVGSK	M7ZB44	S(1): 97.2; T(3): 2.8; S(7): 100.0; S(14): 0.0		2				2
SPYADGYDGFASR	M8B3C2	S(1): 97.1; Y(3): 2.8; Y(7): 0.1; S(12): 0.0		1				1
STDAAAADIPVPQVEATADPVVETTTDAPAGDAK	M7YRS8	S(1): 96.8; T(2): 3.2; T(17): 0.0; T(24): 0.0; T(25): 0.0; T(26): 0.0		1				1
SPASSPVAAGHEEIDAADAADAGK	M8B807	S(1): 96.8; S(4): 51.6; S(5): 51.6		1				1
SHSDPPSPSR	M7YQS8	S(1): 96.6; S(3): 3.4; S(7): 99.9; S(9): 0.1		2				2
SFDEQSWSDLSHR	W5DNK7	S(1): 96.3; S(6): 96.3; S(8): 7.5; S(11): 0.0		2				2
SGFSLDIPSGANGTATSNPSNIEAQQER	W5CQQ2	S(1): 95.7; S(4): 4.3; S(9): 0.0; T(14): 0.0; T(16): 0.0; S(17): 0.0; S(20): 0.0		1				1
SASHNSLSGSDDFDLTHLLNKPR	M8BJX8	S(1): 95.1; S(3): 4.9; S(6): 100.0; S(8): 0.0; S(10): 0.0; T(16): 0.0		2				2
SGSSTGSTSPGGVSPSHHR	A0A077S3J6	S(1): 95.1; S(3): 2.3; S(4): 2.3; T(5): 0.1; S(7): 0.1; T(8): 0.1; S(9): 0.1; S(14): 97.6; S(16): 2.4		2				2
SAPLPSLLSFTDSR	T1N801	S(1): 95.0; S(6): 5.0; S(9): 33.3; T(11): 33.3; S(13): 33.3		1				1
STEVAAADIPVPQVEVAADAAVDTPAAKPAK	N1QV89	S(1): 94.8; T(2): 5.2; T(24): 0.0		1				1
SGSASPFHNSLGMK	R7W0J8	S(1): 9.6; S(3): 90.4; S(5): 90.4; S(10): 9.6		2				2
SGGSDVSSPSSGR	R7W7G2	S(1): 87.4; S(4): 0.5; S(7): 5.6; S(8): 5.6; S(10): 0.5; S(11): 0.5		1				1
SGTTMQPADEESSDDEIEDVEEQPLVR	M7Z802	S(1): 83.2; T(3): 10.2; T(4): 10.2; S(12): 48.2; S(13): 48.2		1				1
SAGQQSSPTVFPEK	N1R2G8	S(1): 8.2; S(6): 91.8; S(7): 91.8; T(9): 8.2		2				2
SQGSGISESDSEAQSTPASPESEK	B6EDB4	S(1): 70.4; S(4): 70.4; S(7): 70.4; S(9): 23.2; S(11): 23.2; S(15): 11.4; T(16): 31.1; S(19): 0.0; S(22): 0.0						0
SESAASLNMDDQAASNR	M8CAP6	S(1): 66.7; S(3): 66.7; S(6): 66.7; S(15): 0.0						0
SPDGHPSSPNEPLASPAGIQASQEGLPSSPDSTVESPK	M8BFW3	S(1): 6.0; S(7): 0.4; S(8): 0.4; S(15): 92.7; S(22): 0.4; S(28): 2.1; S(29): 2.1; S(32): 32.0; T(33): 32.0; S(36): 32.0		1				1
SATNNISQVAMVGSK	M7ZB44	S(1): 50.0; T(3): 50.0; S(7): 0.0; S(14): 0.0						0
STDVAADVPAPEVEVAADPVVETTAEAAAGDAKPAK	M8B095	S(1): 50.0; T(2): 50.0; T(23): 0.0; T(24): 0.0						0
STDAAAADIPVPQVEATADPVVETTADAAAGDAK	M8BPN5	S(1): 50.0; T(2): 50.0; T(17): 0.0; T(24): 0.0; T(25): 0.0						0
STLFPNFGSMFSVAEQQQAK	M8AGD8	S(1): 50.0; T(2): 50.0; S(9): 97.3; S(12): 2.7		1				1
STLFPNFGSMFSVAEQQQAK	M8AGD8	S(1): 50.0; T(2): 50.0; S(9): 96.4; S(12): 3.6		1				1
STLFPNFGSMFSVAEQQQAK	M8AGD8	S(1): 50.0; T(2): 50.0; S(9): 100.0; S(12): 100.0		2				2
STLFPNFGSMFSVAEQQQAK	M8AGD8	S(1): 50.0; T(2): 50.0; S(9): 100.0; S(12): 100.0		2				2
STGGADK	M7ZAZ3	S(1): 50.0; T(2): 50.0						0
SPAPLSPPGFAVPLAVK	F2CPU8;N1QPW1	S(1): 50.0; S(6): 50.0						0
SKGSLGSLDVVTVK	M0XBA4	S(1): 50.0; S(4): 50.0; S(7): 99.9; T(12): 0.0		1				1
SKGSLGSLNMITGK	M0XU72	S(1): 50.0; S(4): 50.0; S(7): 100.0; T(12): 0.0		1				1
SGGSLALLPADLR	T1MSK0	S(1): 50.0; S(4): 50.0						0
SRSPASSPVAAGHEEIDAADAADAGK	M8B807	S(1): 50.0; S(3): 50.0; S(6): 50.0; S(7): 50.0						0
SGSAGSPPYAAELAAAK	R7VZE3	S(1): 50.0; S(3): 50.0; S(6): 0.1; Y(9): 0.0						0
SESFVLEAPEVVGPSNK	M0WFH8	S(1): 50.0; S(3): 50.0; S(15): 0.0						0
SKSEINDDDDDEGSDEDEDDDE	M0Z7S2	S(1): 50.0; S(3): 50.0; S(14): 100.0		1				1
SESDNGELGEGDASLPSADALVGDK	T1N701	S(1): 50.0; S(3): 50.0; S(14): 0.0; S(17): 0.0						0
SGSRPQLDLSGAAIHGTLEDR	M8BXA3	S(1): 50.0; S(3): 50.0; S(10): 0.0; T(17): 0.0						0
SDSVVIDEVELQQHQR	F2DL50	S(1): 50.0; S(3): 50.0						0
SVSSSALDADIPSADFSFSQG	M7YJJ8	S(1): 49.2; S(3): 49.2; S(4): 1.5; S(5): 0.1; S(13): 0.0; S(17): 0.0; S(19): 0.0						0
SSPAPSEPPVAGDHMK	A0A080YUA1	S(1): 49.2; S(2): 49.2; S(6): 1.6						0
SGLASSPQAPSPSSNQATNAQGR	M8C019	S(1): 49.0; S(5): 49.0; S(6): 2.0; S(11): 0.0; S(13): 0.0; S(14): 0.0; T(18): 0.0						0
SDDGSDEQPDGGAETVDPDCVPESK	R7W7P9	S(1): 48.8; S(5): 48.8; T(15): 2.4; S(24): 0.0						0
SGSLPGGAPLPNPDVVNALAR	M8AW16	S(1): 4.1; S(3): 95.9		1				1
SPSSPVSVEQLFGIGGNESGIPDIAGLR	M8C0R9;W5GJY8	S(1): 35.2; S(3): 35.2; S(4): 35.2; S(7): 94.4; S(19): 0.0		1				1
SYTNLLDLAEGNFAALGPASGGAR	A0A077RU59	S(1): 33.3; Y(2): 33.3; T(3): 33.3; S(20): 0.0						0
SYTNLLDLAEGNFAALGPAGGGAR	F2DGV1	S(1): 33.3; Y(2): 33.3; T(3): 33.3						0
STVGTPAYIAPEVLIK	F2CVI1	S(1): 33.3; T(2): 33.3; T(5): 33.3; Y(8): 0.1						0
STSLEDDPFSYPNLFSAKP	M8BCL8	S(1): 33.3; T(2): 33.3; S(3): 33.3; S(10): 0.0; Y(11): 0.0; S(16): 0.0						0
SSSFGQQTSGFQQSDNFK	M7ZCQ0	S(1): 33.3; S(2): 33.3; S(3): 33.3; T(8): 0.0; S(9): 0.0; S(14): 0.0						0
SYSFNGPSAGEDPEAK	M8BIF3	S(1): 33.0; Y(2): 33.0; S(3): 33.0; S(8): 1.1						0
SSSSSAAPSTITPPPAPAGGR	M8ATV7	S(1): 32.4; S(2): 32.4; S(3): 32.4; S(4): 9.7; S(5): 22.9; S(9): 85.6; T(10): 85.6; T(12): 98.9		1		2		3
SSSPTPAPDAGAAAMAVDDSSETDQLDSMSTEDIVR	A0A077RXS4	S(1): 31.7; S(2): 1.2; S(3): 1.2; T(5): 1.2; S(20): 31.7; S(21): 31.7; T(23): 1.2; S(28): 0.0; S(30): 0.0; T(31): 0.0						0
SLSAATMATDAAAMTTNLGDLDGMSLSGVFSK	M7Z4V8	S(1): 30.0; S(3): 30.0; T(6): 30.0; T(9): 30.0; T(15): 40.0; T(16): 40.0; S(25): 0.0; S(27): 0.0; S(31): 0.0						0
SNTLTSSHLAMVGAK	T1N9X4	S(1): 3.9; T(3): 96.1; T(5): 99.6; S(6): 0.2; S(7): 0.2				2		2
SKLSIDSSEDEGNEEK	M8C588;F2DSH4	S(1): 3.9; S(4): 96.1; S(7): 100.0; S(8): 100.0		3				3
SGSMDGASSPSDGESALSGGLPDYAK	F2DMG4	S(1): 3.7; S(3): 32.7; S(8): 32.7; S(9): 32.7; S(11): 32.7; S(15): 32.7; S(18): 32.7; Y(24): 0.1						0
SGSPISSPAK	A0A077RT49	S(1): 3.5; S(3): 96.4; S(6): 0.0; S(7): 0.0		1				1
SNAMSPNEMSITDPEPR	M7YNN2	S(1): 3.3; S(5): 96.4; S(10): 0.1; T(12): 0.1		1				1
SDSIPLNSPQVKPTEQEFFTR	M8BCL8	S(1): 3.3; S(3): 96.7; S(8): 100.0; T(14): 0.0; T(20): 0.0		2				2
SATNNISQVAMVGSK	M7ZB44	S(1): 3.2; T(3): 93.6; S(7): 3.2; S(14): 0.0		2				2
SVSWVSDVGGSLVGYVSGGQTK	M7ZAA8	S(1): 24.6; S(3): 24.6; S(6): 24.6; S(11): 24.6; Y(15): 1.4; S(17): 0.1; T(21): 0.0						0
SGSSSSSSSSEDDGMGGR	A0A067YHQ3	S(1): 22.1; S(3): 22.1; S(4): 1.2; S(5): 25.8; S(6): 25.8; S(7): 25.8; S(8): 25.8; S(9): 25.8; S(10): 25.8						0
SATTTAFAEDSDCEQDSTK	M7ZIZ9	S(1): 20.0; T(3): 20.0; T(4): 20.0; T(5): 20.0; S(11): 20.0; S(17): 0.1; T(18): 0.1						0
SASGIGSMNMDDILR	F2DTP1	S(1): 2.7; S(3): 97.3; S(7): 100.0		2				2
SDSIPLNSPPVKPTEQEFFTR	M7ZK08	S(1): 2.4; S(3): 97.6; S(8): 0.0; T(14): 0.0; T(20): 0.0		1				1
SSGIETTPAEAEALSK	W5GJY8	S(1): 2.4; S(2): 97.6; T(6): 0.0; T(7): 0.0; S(15): 0.0		1				1
SSPPTSPIK	M8A6N3	S(1): 2.2; S(2): 95.6; T(5): 4.4; S(6): 97.8		2				2
SGSSSSSSSEDDGMGGR	A1IVL7	S(1): 14.2; S(3): 14.2; S(4): 0.8; S(5): 14.2; S(6): 14.2; S(7): 14.2; S(8): 14.2; S(9): 14.2						0
SGSGPAAASPTDSSGTDSSAAAK	F2DS55	S(1): 13.3; S(3): 26.5; S(9): 75.7; T(11): 75.7; S(13): 41.8; S(14): 41.8; T(16): 41.8; S(18): 41.8; S(19): 41.8		1		1		2
SDADDYR	M0YUI3	S(1): 100.0; Y(6): 0.0		1				1
SYSNLLELAGGADR	M8C3K7	S(1): 100.0; Y(2): 0.0; S(3): 0.0		1				1
SDLDVQVPTAFDPFAEANAEDSGAGAGSK	E6Y3A2	S(1): 100.0; T(9): 0.0; S(22): 0.0; S(28): 0.0		1				1
SEQGAGQGTK	M8C881	S(1): 100.0; T(9): 0.0		1				1
SDLDVTLPSAFDPFAEANAEDAGAGPGAK	M0VTF8	S(1): 100.0; T(6): 0.0; S(9): 0.0		1				1
SVGDLTAADLEGK	M7ZR60	S(1): 100.0; T(6): 0.0		1				1
SVGTLIQLQK	M8A1W5	S(1): 100.0; T(4): 0.0		1				1
SQETVNPK	F2CQ90	S(1): 100.0; T(4): 0.0		1				1
SGVTADEDK	F2CW55	S(1): 100.0; T(4): 0.0		1				1
SDTDEHHFESK	Q3S4I1	S(1): 100.0; T(3): 100.0; S(10): 0.0		2				2
SATNNISQVAMVGSK	M7ZB44	S(1): 100.0; T(3): 0.0; S(7): 100.0; S(14): 0.0		2				2
SDTDEHHFESK	Q3S4I1	S(1): 100.0; T(3): 0.0; S(10): 0.0		1				1
[truncated: 261 more rows]
